# Supplementary material for: Crystal structure of 2-[bis(1H-pyrazol-1-yl)meth­yl]pyridine
Source: Acta Crystallogr E Crystallogr Commun. 2015 Jul 15;71(Pt 8):o567. doi: 10.1107/S2056989015013195 (PMC4571400; doi:10.1107/S2056989015013195)
Supplement: Supplementary file 1 [file e-71-0o567-sup1.cif]

##############################################################################
#                                                                            #
# This CIF contains the data in a paper accepted for publication in          #
# Acta Crystallographica Section E. It conforms to the requirements of       #
# Notes for Authors for Acta Crystallographica Section E, and has been       #
# peer reviewed under the auspices of the IUCr Commission on Journals.       #
#                                                                            #
# Full details of the Crystallographic Information File format               #
# are given in the paper "The Crystallographic Information File (CIF):       #
# a New Standard Archive File for Crystallography" by S. R. Hall, F. H.      #
# Allen and I. D. Brown [Acta Cryst. (1991), A47, 655-685].                  #
#                                                                            #
# The current version of the core CIF dictionary is obtainable from          #
# ftp://ftp.iucr.org/pub/cif_core.dic.                                       #
#                                                                            #
# Software is freely available for graphical display of the structure(s)     #
# in this CIF. For information consult the CIF software page                 #
# http://www.iucr.org/resources/cif/software.                                #
#                                                                            #
# This file may be used for bona fide research purposes within the           #
# scientific community so long as proper attribution is given to the journal # 
# article from which it was obtained.                                        #
#                                                                            #
##############################################################################
data_I
_database_code_depnum_ccdc_archive 'CCDC 1411603'
_audit_creation_method     SHELXL-2013
_chemical_name_systematic
;
2-[Bis(1<i>H</i>-pyrazol-1-yl)methyl]pyridine
;
_chemical_name_common     ?
_chemical_formula_moiety     'C12 H11 N5'
_chemical_formula_sum     'C12 H11 N5'
_chemical_formula_iupac     'C12 H11 N5'
_chemical_formula_weight     225.26
_chemical_melting_point     ?
_shelx_space_group_comment
;
The symmetry employed for this shelxl refinement is uniquely defined
by the following loop, which should always be used as a source of
symmetry information in preference to the above space-group names.
They are only intended as comments.
;
_space_group_crystal_system     triclinic
_space_group_name_H-M_alt     'P -1'
_space_group_name_Hall     '-P 1'
loop_
    _space_group_symop_operation_xyz
    'x, y, z'
    '-x, -y, -z'
_cell_length_a     7.5723(3)
_cell_length_b     8.6376(3)
_cell_length_c     9.7354(5)
_cell_angle_alpha     97.539(2)
_cell_angle_beta     106.123(4)
_cell_angle_gamma     105.510(5)
_cell_volume     574.73(5)
_cell_formula_units_Z     2
_cell_measurement_reflns_used     2704
_cell_measurement_theta_min     2.23
_cell_measurement_theta_max     22.92
_cell_measurement_temperature     173(2)
_exptl_crystal_description     plate
_exptl_crystal_colour     colourless
_exptl_crystal_size_max     0.26
_exptl_crystal_size_mid     0.24
_exptl_crystal_size_min     0.09
_exptl_crystal_density_diffrn     1.302
_exptl_crystal_density_meas     ?
_exptl_crystal_density_method     ?
_exptl_crystal_F_000     236
_exptl_absorpt_coefficient_mu     0.085
_exptl_absorpt_correction_type     none
_exptl_absorpt_process_details     ?
_shelx_estimated_absorpt_T_min     ?
_shelx_estimated_absorpt_T_max     ?
_exptl_absorpt_correction_T_min     ?
_exptl_absorpt_correction_T_max     ?
_exptl_special_details     ?
_diffrn_ambient_temperature     173(2)
_diffrn_radiation_type     MoK\a
_diffrn_radiation_wavelength     0.71073
_diffrn_measurement_device_type     'Bruker SMART CCD area-detector'
_diffrn_measurement_method     '\f and \w scans'
_diffrn_detector_area_resol_mean     ?
_diffrn_reflns_number     18045
_diffrn_reflns_av_R_equivalents     0.0885
_diffrn_reflns_theta_min     2.233
_diffrn_reflns_theta_max     28.411
_diffrn_reflns_theta_full     25.242
_diffrn_measured_fraction_theta_max     0.998
_diffrn_measured_fraction_theta_full     1.000
_diffrn_reflns_limit_h_min     -10
_diffrn_reflns_limit_h_max     10
_diffrn_reflns_limit_k_min     -11
_diffrn_reflns_limit_k_max     11
_diffrn_reflns_limit_l_min     -12
_diffrn_reflns_limit_l_max     13
_refine_special_details     ?
_reflns_number_total     2870
_reflns_number_gt     1813
_reflns_threshold_expression     'I > 2\s(I)'
_refine_ls_structure_factor_coef     Fsqd
_refine_ls_matrix_type     full
_refine_ls_R_factor_all     0.0810
_refine_ls_R_factor_gt     0.0470
_refine_ls_wR_factor_gt     0.1106
_refine_ls_wR_factor_ref     0.1228
_refine_ls_goodness_of_fit_ref     0.978
_refine_ls_restrained_S_all     0.978
_refine_ls_number_reflns     2870
_refine_ls_number_parameters     153
_refine_ls_number_restraints     0
_refine_ls_hydrogen_treatment     constr
_refine_ls_weighting_scheme     calc
_refine_ls_weighting_details
                      'w=1/[\s^2^(Fo^2^)+(0.0585P)^2^] where P=(Fo^2^+2Fc^2^)/3'
_atom_sites_solution_hydrogens     geom
_atom_sites_solution_primary     ?
_atom_sites_solution_secondary     ?
_refine_ls_shift/su_max     0.000
_refine_ls_shift/su_mean     0.000
_refine_diff_density_max     0.324
_refine_diff_density_min     -0.260
_refine_ls_extinction_method     none
_refine_ls_extinction_coef     .
loop_
    _atom_type_symbol
    _atom_type_description
    _atom_type_scat_dispersion_real
    _atom_type_scat_dispersion_imag
    _atom_type_scat_source
    'C' 'C' 0.0033 0.0016
                         'International Tables Vol C Tables 4.2.6.8 and 6.1.1.4'
    'H' 'H' 0.0000 0.0000
                         'International Tables Vol C Tables 4.2.6.8 and 6.1.1.4'
    'N' 'N' 0.0061 0.0033
                         'International Tables Vol C Tables 4.2.6.8 and 6.1.1.4'
_computing_data_collection
;
SMART (Bruker, 2002)
;
_computing_cell_refinement
;
SAINT (Bruker, 2002)
;
_computing_data_reduction
;
SAINT (Bruker, 2002)
;
_computing_structure_solution
;
SHELXS2013 (Sheldrick, 2008)
;
_computing_structure_refinement
;
SHELXL2013 (Sheldrick, 2015)
;
_computing_molecular_graphics
;
ORTEP-3 for Windows (Farrugia, 2012)
;
_computing_publication_material
;
publCIF (Westrip,2010)
;
loop_
    _atom_site_type_symbol
    _atom_site_label
    _atom_site_fract_x
    _atom_site_fract_y
    _atom_site_fract_z
    _atom_site_U_iso_or_equiv
    _atom_site_adp_type
    _atom_site_calc_flag
    _atom_site_occupancy
    _atom_site_disorder_assembly
    _atom_site_disorder_group
    C C1 0.2525(2) 0.40769(18) 0.78430(15) 0.0249(3) Uani d 1 . .
    H H1 0.3386 0.3778 0.8644 0.030 Uiso calc 1 . .
    N N2 0.05923(18) 0.35498(16) 0.79587(13) 0.0289(3) Uani d 1 . .
    N N3 -0.09589(19) 0.34989(18) 0.68237(15) 0.0373(4) Uani d 1 . .
    C C4 -0.2452(3) 0.3038(2) 0.7301(2) 0.0421(4) Uani d 1 . .
    H H4 -0.3725 0.2901 0.6753 0.051 Uiso calc 1 . .
    C C5 -0.1886(3) 0.2781(2) 0.8731(2) 0.0488(4) Uani d 1 . .
    H H5 -0.2673 0.2452 0.9292 0.059 Uiso calc 1 . .
    C C6 0.0106(3) 0.3128(2) 0.91191(18) 0.0382(4) Uani d 1 . .
    H H6 0.0940 0.3078 1.0004 0.046 Uiso calc 1 . .
    N N7 0.32364(18) 0.58610(15) 0.80514(12) 0.0268(3) Uani d 1 . .
    N N8 0.50866(18) 0.66766(16) 0.89361(13) 0.0311(3) Uani d 1 . .
    C C9 0.5303(3) 0.8249(2) 0.89025(18) 0.0370(4) Uani d 1 . .
    H H9 0.6438 0.9111 0.9418 0.044 Uiso calc 1 . .
    C C10 0.3645(3) 0.8456(2) 0.80116(18) 0.0420(5) Uani d 1 . .
    H H10 0.3457 0.9437 0.7819 0.050 Uiso calc 1 . .
    C C11 0.2343(3) 0.6900(2) 0.74763(18) 0.0382(4) Uani d 1 . .
    H H11 0.1080 0.6612 0.6837 0.046 Uiso calc 1 . .
    C C12 0.2556(2) 0.31567(18) 0.64180(15) 0.0237(3) Uani d 1 . .
    N N13 0.24020(19) 0.15718(16) 0.64034(14) 0.0323(3) Uani d 1 . .
    C C14 0.2372(3) 0.0666(2) 0.51714(19) 0.0405(4) Uani d 1 . .
    H H14 0.2239 -0.0441 0.5137 0.049 Uiso calc 1 . .
    C C15 0.2520(3) 0.1246(2) 0.3968(2) 0.0456(5) Uani d 1 . .
    H H15 0.2493 0.0558 0.3138 0.055 Uiso calc 1 . .
    C C16 0.2709(3) 0.2866(2) 0.40071(18) 0.0421(4) Uani d 1 . .
    H H16 0.2829 0.3305 0.3202 0.050 Uiso calc 1 . .
    C C17 0.2721(2) 0.3854(2) 0.52497(16) 0.0326(4) Uani d 1 . .
    H H17 0.2837 0.4960 0.5294 0.039 Uiso calc 1 . .
loop_
    _atom_site_aniso_label
    _atom_site_aniso_U_11
    _atom_site_aniso_U_22
    _atom_site_aniso_U_33
    _atom_site_aniso_U_12
    _atom_site_aniso_U_13
    _atom_site_aniso_U_23
    C1 0.0240(8) 0.0233(8) 0.0262(7) 0.0089(6) 0.0048(6) 0.0061(6)
    N2 0.0294(8) 0.0300(7) 0.0288(7) 0.0111(6) 0.0106(6) 0.0055(5)
    N3 0.0264(8) 0.0442(9) 0.0416(8) 0.0144(7) 0.0078(6) 0.0116(7)
    C4 0.0279(9) 0.0368(10) 0.0615(12) 0.0103(8) 0.0176(8) 0.0040(8)
    C5 0.0579(13) 0.0362(10) 0.057 0.0060(9) 0.0400(8) -0.0013(9)
    C6 0.0504(12) 0.0311(10) 0.0332(9) 0.0075(8) 0.0206(8) 0.0036(7)
    N7 0.0300(7) 0.0242(7) 0.0237(6) 0.0098(6) 0.0043(5) 0.0039(5)
    N8 0.0312(8) 0.0285(8) 0.0274(7) 0.0044(6) 0.0069(6) 0.0018(5)
    C9 0.0483(11) 0.0250(9) 0.0334(8) 0.0043(8) 0.0155(8) 0.0023(7)
    C10 0.0662(13) 0.0265(9) 0.0376(9) 0.0196(9) 0.0186(9) 0.0082(7)
    C11 0.0457(11) 0.0321(9) 0.0368(9) 0.0210(8) 0.0053(8) 0.0078(7)
    C12 0.0180(8) 0.0244(8) 0.0268(7) 0.0076(6) 0.0049(6) 0.0029(6)
    N13 0.0332(8) 0.0259(7) 0.0347(7) 0.0081(6) 0.0103(6) 0.0018(6)
    C14 0.0416(11) 0.0320(10) 0.0421(10) 0.0088(8) 0.0128(8) -0.0035(8)
    C15 0.0471(12) 0.0455(12) 0.0410(10) 0.0153(9) 0.0141(8) -0.0009(8)
    C16 0.0478(11) 0.0506(12) 0.0324(9) 0.0205(9) 0.0162(8) 0.0076(8)
    C17 0.0371(10) 0.0318(9) 0.0321(8) 0.0152(8) 0.0119(7) 0.0076(7)
_geom_special_details
;
All e.s.d.'s (except the e.s.d. in the dihedral angle between two l.s. planes)
are estimated using the full covariance matrix. The cell e.s.d.'s are taken
into account individually in the estimation of e.s.d.'s in distances, angles
and torsion angles; correlations between e.s.d.'s in cell parameters are only
used when they are defined by crystal symmetry. An approximate (isotropic)
treatment of cell e.s.d.'s is used for estimating e.s.d.'s involving l.s.
planes.
;
loop_
    _geom_bond_atom_site_label_1
    _geom_bond_atom_site_label_2
    _geom_bond_site_symmetry_2
    _geom_bond_distance
    _geom_bond_publ_flag
    C1 N2 . 1.4527(19) ?
    C1 N7 . 1.4559(18) ?
    C1 C12 . 1.515(2) ?
    C1 H1 . 0.9800 ?
    N2 C6 . 1.346(2) ?
    N2 N3 . 1.3570(17) ?
    N3 C4 . 1.323(2) ?
    C4 C5 . 1.404(3) ?
    C4 H4 . 0.9300 ?
    C5 C6 . 1.386(2) ?
    C5 H5 . 0.9300 ?
    C6 H6 . 0.9300 ?
    N7 C11 . 1.3502(19) ?
    N7 N8 . 1.3578(16) ?
    N8 C9 . 1.330(2) ?
    C9 C10 . 1.384(2) ?
    C9 H9 . 0.9300 ?
    C10 C11 . 1.368(2) ?
    C10 H10 . 0.9300 ?
    C11 H11 . 0.9300 ?
    C12 N13 . 1.3403(19) ?
    C12 C17 . 1.375(2) ?
    N13 C14 . 1.334(2) ?
    C14 C15 . 1.354(3) ?
    C14 H14 . 0.9300 ?
    C15 C16 . 1.362(3) ?
    C15 H15 . 0.9300 ?
    C16 C17 . 1.382(2) ?
    C16 H16 . 0.9300 ?
    C17 H17 . 0.9300 ?
loop_
    _geom_angle_atom_site_label_1
    _geom_angle_atom_site_label_2
    _geom_angle_atom_site_label_3
    _geom_angle_site_symmetry_1
    _geom_angle_site_symmetry_3
    _geom_angle
    _geom_angle_publ_flag
    N2 C1 N7 . . 110.59(12) ?
    N2 C1 C12 . . 110.54(12) ?
    N7 C1 C12 . . 113.54(12) ?
    N2 C1 H1 . . 107.3 ?
    N7 C1 H1 . . 107.3 ?
    C12 C1 H1 . . 107.3 ?
    C6 N2 N3 . . 112.85(14) ?
    C6 N2 C1 . . 127.42(13) ?
    N3 N2 C1 . . 119.70(12) ?
    C4 N3 N2 . . 104.30(14) ?
    N3 C4 C5 . . 112.05(16) ?
    N3 C4 H4 . . 124.0 ?
    C5 C4 H4 . . 124.0 ?
    C6 C5 C4 . . 104.55(16) ?
    C6 C5 H5 . . 127.7 ?
    C4 C5 H5 . . 127.7 ?
    N2 C6 C5 . . 106.26(15) ?
    N2 C6 H6 . . 126.9 ?
    C5 C6 H6 . . 126.9 ?
    C11 N7 N8 . . 111.66(13) ?
    C11 N7 C1 . . 130.08(13) ?
    N8 N7 C1 . . 118.25(11) ?
    C9 N8 N7 . . 104.15(13) ?
    N8 C9 C10 . . 112.24(15) ?
    N8 C9 H9 . . 123.9 ?
    C10 C9 H9 . . 123.9 ?
    C11 C10 C9 . . 104.88(15) ?
    C11 C10 H10 . . 127.6 ?
    C9 C10 H10 . . 127.6 ?
    N7 C11 C10 . . 107.06(15) ?
    N7 C11 H11 . . 126.5 ?
    C10 C11 H11 . . 126.5 ?
    N13 C12 C17 . . 122.77(14) ?
    N13 C12 C1 . . 113.00(12) ?
    C17 C12 C1 . . 124.22(13) ?
    C14 N13 C12 . . 116.65(14) ?
    N13 C14 C15 . . 124.63(17) ?
    N13 C14 H14 . . 117.7 ?
    C15 C14 H14 . . 117.7 ?
    C14 C15 C16 . . 118.08(17) ?
    C14 C15 H15 . . 121.0 ?
    C16 C15 H15 . . 121.0 ?
    C15 C16 C17 . . 119.63(16) ?
    C15 C16 H16 . . 120.2 ?
    C17 C16 H16 . . 120.2 ?
    C12 C17 C16 . . 118.22(15) ?
    C12 C17 H17 . . 120.9 ?
    C16 C17 H17 . . 120.9 ?
loop_
    _geom_hbond_atom_site_label_D
    _geom_hbond_atom_site_label_H
    _geom_hbond_atom_site_label_A
    _geom_hbond_site_symmetry_A
    _geom_hbond_distance_DH
    _geom_hbond_distance_HA
    _geom_hbond_distance_DA
    _geom_hbond_angle_DHA
    C1 H1 N8 2_667 0.98 2.45 3.3974(18) 162
    C10 H10 N13 1_565 0.93 2.60 3.496(2) 161
_shelx_hkl_file
;
   0   0  -1   56.63    1.24
   0   0  -1   59.33    1.85
   0   0  -1   53.65    1.50
   0   0  -1   55.30    1.64
   0   0   1   53.33    1.70
   0   0   1   54.03    1.22
   0   0   1   54.81    1.77
   0   0   1   53.17    1.28
   0   0   1   56.80    1.77
   0   0   1   53.83    1.76
   0   0   1   49.57    1.55
   0   0  -2  488.26    5.08
   0   0  -2  459.22    7.11
   0   0  -2  460.72    6.10
   0   0  -2  451.43    6.51
   0   0   2  451.78    6.87
   0   0   2  478.20    5.03
   0   0   2  427.69    6.87
   0   0   2  441.05    5.15
   0   0   2  458.97    6.98
   0   0   2  423.98    6.87
   0   0  -3  169.36    3.71
   0   0  -3  160.58    5.34
   0   0  -3  158.46    4.51
   0   0  -3  146.26    4.66
   0   0   3  165.97    5.21
   0   0   3  171.34    3.75
   0   0   3  147.25    5.04
   0   0   3  155.54    3.83
   0   0   3  157.15    5.18
   0   0   3  149.23    5.15
   0   0  -4   71.08    2.85
   0   0  -4   64.11    4.10
   0   0  -4   60.42    3.38
   0   0  -4   63.79    3.73
   0   0   4   63.24    3.81
   0   0   4   63.08    4.05
   0   0   4   62.13    2.91
   0   0   4   70.26    4.20
   0   0   4   60.35    3.91
   0   0  -5    0.27    0.71
   0   0  -5    0.97    1.35
   0   0  -5    0.65    1.00
   0   0  -5   -0.17    1.02
   0   0   5    1.27    1.31
   0   0   5    0.56    1.21
   0   0   5    0.15    0.76
   0   0   5   -0.03    1.27
   0   0   5    0.54    1.25
   0   0  -6    0.46    0.97
   0   0  -6    1.01    1.60
   0   0  -6    2.01    1.48
   0   0  -6    2.75    1.68
   0   0   6    1.04    1.38
   0   0   6    1.76    1.84
   0   0   6    0.52    1.01
   0   0   6   -1.00    1.57
   0   0   6    0.69    1.40
   0   0  -7  134.99    7.82
   0   0  -7  132.65    6.56
   0   0  -7  127.58    7.12
   0   0   7  122.18    7.27
   0   0   7  129.36    7.71
   0   0   7  122.29    5.29
   0   0   7  135.60    7.67
   0   0   7  129.42    7.74
   0   0  -8    8.67    3.05
   0   0  -8   10.37    2.78
   0   0  -8    6.73    2.69
   0   0   8   13.09    3.47
   0   0   8    7.30    3.00
   0   0   8    7.01    2.71
   0   0   8    9.62    3.09
   0   0  -9   12.13    3.83
   0   0  -9   14.48    4.17
   0   0  -9   16.50    3.96
   0   0   9   14.85    4.01
   0   0   9    8.64    3.55
   0   0   9    8.54    3.11
   0   0   9   22.19    4.98
   0   0 -10   39.81    6.68
   0   0 -10   49.57    7.56
   0   0 -10   48.47    5.86
   0   0  10   54.10    7.84
   0   0  10   36.04    6.05
   0   0  10   54.08    7.91
   0   0 -11    4.57    3.08
   0   0 -11    3.36    3.03
   0   0 -11    4.58    3.42
   0   0  11    5.80    3.58
   0   0  11    3.42    3.07
   0   0  11    0.54    3.13
   0   0 -12    5.13    3.53
   0   0 -12    8.22    4.38
   0   0  12    4.75    3.75
   0   0  12    2.78    3.09
   0   0  12   10.21    4.92
   0  -1  12   -0.19    3.06
   0  -1  12    2.33    2.96
   0  -1  12    3.13    3.39
   0   1 -12    1.45    2.91
   0   1 -12    2.40    3.11
   0   1 -12    2.06    2.93
   0  -1  11    1.14    2.66
   0  -1  11   -1.16    2.61
   0  -1  11    0.44    2.20
   0  -1  11    3.61    2.97
   0   1 -11   -1.03    2.14
   0   1 -11    1.87    2.70
   0   1 -11    3.10    2.79
   0  -1  10    1.54    2.37
   0  -1  10    0.43    2.24
   0  -1  10   -0.68    1.82
   0  -1  10   -1.09    1.66
   0   1 -10    0.22    2.12
   0   1 -10   -0.53    1.62
   0   1 -10   -0.19    1.95
   0  -1   9   43.40    5.21
   0  -1   9   48.16    5.86
   0  -1   9   46.27    5.74
   0  -1   9   41.05    5.99
   0   1  -9   48.79    6.95
   0   1  -9   45.92    5.12
   0   1  -9   45.90    5.42
   0  -1   8   69.77    5.89
   0  -1   8   71.32    6.41
   0  -1   8   73.44    6.39
   0   1  -8   71.08    6.33
   0   1  -8   65.49    5.44
   0   1  -8   66.26    5.84
   0  -1   7   27.70    4.20
   0  -1   7   30.60    4.69
   0  -1   7   25.86    2.56
   0  -1   7   27.10    4.48
   0  -1   7   34.07    5.02
   0   1  -7   24.08    3.25
   0   1  -7   25.41    4.33
   0   1  -7   26.14    2.65
   0   1  -7   31.75    4.48
   0   1  -7   22.21    3.78
   0  -1   6    0.22    1.16
   0  -1   6   -0.29    1.18
   0  -1   6   -0.88    0.71
   0  -1   6    1.13    1.65
   0  -1   6    0.83    1.37
   0   1  -6    1.60    1.18
   0   1  -6    0.80    1.42
   0   1  -6    0.72    0.97
   0   1  -6   -0.57    1.13
   0   1  -6    0.97    1.48
   0  -1   5   12.78    2.37
   0  -1   5   11.57    2.40
   0  -1   5   14.18    1.84
   0  -1   5   10.34    2.24
   0  -1   5   13.25    2.65
   0  -1   5   11.05    2.33
   0   1  -5   13.64    2.17
   0   1  -5    9.06    2.16
   0   1  -5   14.71    1.75
   0   1  -5   13.28    2.53
   0   1  -5   10.64    2.23
   0  -1   4  219.01    6.28
   0  -1   4  193.72    6.58
   0  -1   4  215.35    4.73
   0  -1   4  209.81    6.88
   0  -1   4  197.19    6.30
   0  -1   4  209.86    6.81
   0  -1   4  198.91    6.51
   0   1  -4  219.04    5.88
   0   1  -4  218.96    4.77
   0   1  -4  214.01    6.54
   0   1  -4  220.75    6.88
   0  -1   3    0.12    0.32
   0  -1   3   79.11    3.76
   0  -1   3   87.66    2.74
   0  -1   3   78.47    3.76
   0  -1   3   77.02    3.60
   0  -1   3   83.29    3.77
   0  -1   3   76.60    3.68
   0   1  -3   88.99    3.47
   0   1  -3   85.41    2.72
   0   1  -3   84.35    3.77
   0   1  -3   79.66    3.79
   0  -1   2  777.86    7.34
   0  -1   2  804.13    8.93
   0  -1   2  749.30    9.24
   0  -1   2  807.59    6.95
   0  -1   2  753.85    9.31
   0  -1   2  694.20    8.79
   0  -1   2  763.62    8.93
   0  -1   2  675.87    8.75
   0   1  -2  798.00    8.90
   0   1  -2  778.74    6.83
   0   1  -2  744.56    9.10
   0   1  -2  737.39    9.15
   0  -1   1  454.41    2.92
   0  -1   1  437.65    5.63
   0  -1   1  459.59    5.80
   0  -1   1  425.89    5.58
   0  -1   1  395.11    5.36
   0  -1   1  447.19    5.19
   0  -1   1  395.76    5.34
   0   1  -1  444.09    5.68
   0   1  -1  425.14    4.75
   0   1  -1  456.67    5.78
   0   1  -1  436.06    5.64
   0  -1   0  714.27    6.62
   0  -1   0  602.10    4.83
   0  -1   0  677.20    5.78
   0  -1   0  701.15    5.56
   0   1   0  580.52    4.47
   0   1   0  591.52    6.04
   0   1   0  725.46    6.42
   0  -1  -1    1.09    0.65
   0  -1  -1    0.83    0.34
   0  -1  -1    1.03    0.60
   0  -1  -1    1.20    0.49
   0   1   1    1.06    0.62
   0   1   1    1.39    0.35
   0   1   1    1.48    0.65
   0   1   1    1.19    0.64
   0   1   1    1.00    0.59
   0  -1  -2   56.64    3.06
   0  -1  -2   51.09    1.90
   0  -1  -2   50.87    2.88
   0  -1  -2   53.19    2.42
   0   1   2   50.80    2.91
   0   1   2   50.32    2.52
   0   1   2   51.92    2.85
   0   1   2   48.93    2.90
   0  -1  -3    7.56    0.63
   0  -1  -3    8.79    1.92
   0  -1  -3    8.71    1.34
   0  -1  -3    5.72    1.73
   0  -1  -3    6.90    1.43
   0   1   3    5.47    1.54
   0   1   3    6.19    1.37
   0   1   3    7.75    1.79
   0   1   3    6.82    1.76
   0  -1  -4   22.16    1.22
   0  -1  -4   22.46    3.25
   0  -1  -4   21.60    2.07
   0  -1  -4   23.60    3.42
   0  -1  -4   20.50    2.72
   0   1   4   17.79    2.84
   0   1   4   18.58    2.12
   0   1   4   22.32    3.09
   0   1   4   17.31    2.82
   0  -1  -5   21.45    1.41
   0  -1  -5   25.12    3.82
   0  -1  -5   22.20    2.32
   0  -1  -5   28.98    4.00
   0  -1  -5   22.77    2.80
   0   1   5   18.39    3.08
   0   1   5   20.63    2.34
   0   1   5   21.08    3.24
   0   1   5   22.23    3.55
   0  -1  -6    0.54    1.63
   0  -1  -6   -0.29    1.04
   0  -1  -6   -0.03    1.71
   0  -1  -6    0.51    1.42
   0   1   6    0.51    1.37
   0   1   6    1.15    1.14
   0   1   6    0.59    1.67
   0   1   6    0.15    1.61
   0  -1  -7   77.40    6.32
   0  -1  -7   78.96    4.90
   0  -1  -7   84.15    6.53
   0  -1  -7   77.60    5.65
   0   1   7   74.98    6.15
   0   1   7   80.76    4.89
   0   1   7   73.34    6.11
   0   1   7   75.68    6.16
   0  -1  -8    3.75    2.37
   0  -1  -8    4.73    2.47
   0  -1  -8    3.50    2.04
   0   1   8    5.58    2.76
   0   1   8    4.05    2.59
   0   1   8    2.75    2.19
   0  -1  -9   -0.30    1.75
   0  -1  -9   -1.57    1.83
   0  -1  -9    1.48    1.96
   0   1   9    1.70    2.24
   0   1   9    0.86    2.31
   0   1   9   -0.14    2.11
   0  -1 -10    9.25    3.86
   0  -1 -10    6.76    3.31
   0   1  10   12.12    4.48
   0   1  10    9.32    3.62
   0   1  10   11.58    4.21
   0  -1 -11    1.26    2.70
   0  -1 -11    3.08    3.21
   0   1  11    2.75    3.14
   0   1  11    3.45    3.15
   0   1  11   -0.74    2.52
   0  -2  12    5.50    3.53
   0  -2  12    7.34    4.01
   0  -2  12    5.64    3.83
   0   2 -12    6.08    3.65
   0   2 -12    9.16    4.12
   0  -2  11    3.68    2.91
   0  -2  11    1.32    2.64
   0  -2  11    0.45    2.67
   0  -2  11    1.59    2.91
   0   2 -11   -2.36    2.01
   0   2 -11    3.30    2.79
   0   2 -11    2.45    2.82
   0  -2  10    1.43    2.29
   0  -2  10   -1.73    1.90
   0  -2  10    0.97    2.16
   0  -2  10    1.85    2.43
   0   2 -10    0.40    2.24
   0   2 -10   -0.99    1.80
   0   2 -10   -1.12    1.87
   0  -2   9   19.22    3.98
   0  -2   9   15.34    3.98
   0  -2   9   15.10    3.92
   0  -2   9   15.70    4.08
   0   2  -9   19.74    4.69
   0   2  -9   21.21    4.52
   0   2  -9   16.91    4.26
   0  -2   8   61.07    5.28
   0  -2   8   57.66    5.70
   0  -2   8   63.47    6.05
   0  -2   8   59.70    5.81
   0   2  -8   61.98    4.97
   0   2  -8   56.77    5.75
   0   2  -8   58.49    5.49
   0   2  -8   64.88    5.92
   0  -2   7    1.94    1.56
   0  -2   7    3.85    2.20
   0  -2   7    1.75    1.26
   0  -2   7    3.94    2.30
   0  -2   7    1.78    1.94
   0  -2   7    1.47    1.67
   0   2  -7    3.31    1.78
   0   2  -7    2.35    1.92
   0   2  -7    4.12    2.15
   0   2  -7    4.05    2.30
   0  -2   6    1.10    0.77
   0  -2   6   57.96    4.85
   0  -2   6   73.10    3.59
   0  -2   6   58.58    4.94
   0  -2   6   64.36    4.88
   0  -2   6   63.92    5.01
   0   2  -6   67.94    4.47
   0   2  -6   69.23    3.55
   0   2  -6   64.26    4.90
   0   2  -6   60.88    4.92
   0  -2   5   44.79    3.16
   0  -2   5   43.52    3.91
   0  -2   5   45.47    3.90
   0  -2   5   45.46    3.85
   0  -2   5   45.01    3.84
   0  -2   5   44.08    3.86
   0   2  -5   50.02    3.65
   0   2  -5   47.86    2.81
   0   2  -5   43.20    3.75
   0   2  -5   44.42    3.92
   0  -2   4  173.53    5.04
   0  -2   4  152.30    6.16
   0  -2   4  158.20    6.30
   0  -2   4  157.41    6.18
   0  -2   4  156.90    5.99
   0  -2   4  154.75    6.18
   0   2  -4  177.56    6.12
   0   2  -4  181.32    4.78
   0   2  -4  168.99    6.39
   0   2  -4  159.37    6.28
   0  -2   3  170.79    3.92
   0  -2   3  150.97    5.50
   0  -2   3  156.36    5.60
   0  -2   3  143.78    5.32
   0  -2   3  157.77    5.24
   0  -2   3  148.60    5.42
   0   2  -3  166.17    5.47
   0   2  -3  164.20    4.38
   0   2  -3  156.19    5.50
   0   2  -3  157.40    5.59
   0  -2   2  164.42    2.41
   0  -2   2  164.26    5.12
   0  -2   2  162.74    5.05
   0  -2   2  145.90    4.79
   0  -2   2  168.83    4.80
   0  -2   2  154.15    4.89
   0   2  -2  159.15    4.99
   0   2  -2  163.54    4.32
   0   2  -2  168.66    5.19
   0   2  -2  168.54    5.14
   0  -2   1  163.82    4.67
   0  -2   1  137.14    4.00
   0  -2   1  122.44    3.58
   0  -2   1  140.92    4.07
   0   2  -1  156.86    4.49
   0   2  -1  151.72    4.31
   0   2  -1  162.02    4.54
   0  -2   0 1498.64   13.64
   0  -2   0 1294.09   10.05
   0  -2   0 1481.74   12.16
   0  -2   0 1534.26   11.67
   0   2   0 1217.12    9.16
   0   2   0 1209.21   10.74
   0   2   0 1212.26   12.31
   0   2   0 1523.37   13.22
   0  -2  -1  944.42   11.79
   0  -2  -1  971.21    7.47
   0  -2  -1  949.67   11.15
   0  -2  -1  970.52    9.30
   0   2   1  936.32   10.69
   0   2   1  940.82    8.15
   0   2   1  908.87   11.42
   0   2   1  941.63   11.18
   0  -2  -2   22.93    2.55
   0  -2  -2   22.32    1.36
   0  -2  -2   21.34    2.27
   0  -2  -2   22.41    1.90
   0   2   2   18.41    2.21
   0   2   2   26.78    1.24
   0   2   2   23.40    2.31
   0   2   2   26.92    2.52
   0   2   2   23.59    2.42
   0  -2  -3   49.07    3.72
   0  -2  -3   53.78    2.28
   0  -2  -3   49.80    3.75
   0  -2  -3   52.70    3.02
   0   2   3   47.99    3.55
   0   2   3   51.95    3.45
   0   2   3   53.17    3.69
   0   2   3   55.91    3.85
   0  -2  -4  217.38    8.01
   0  -2  -4  230.28    5.23
   0  -2  -4  233.17    8.32
   0  -2  -4  236.09    6.77
   0   2   4  208.49    7.91
   0   2   4  227.62    7.18
   0   2   4  223.06    7.80
   0   2   4  212.08    7.96
   0  -2  -5    6.37    2.45
   0  -2  -5    4.41    1.34
   0  -2  -5    4.92    2.09
   0  -2  -5    4.37    1.77
   0   2   5    3.44    1.94
   0   2   5    2.61    1.42
   0   2   5    4.61    2.21
   0   2   5    3.50    1.85
   0  -2  -6   20.14    4.05
   0  -2  -6   21.46    2.51
   0  -2  -6   24.85    4.43
   0  -2  -6   25.57    3.65
   0   2   6   19.68    3.93
   0   2   6   17.65    2.96
   0   2   6   18.96    3.69
   0   2   6   23.32    4.19
   0  -2  -7    6.79    2.86
   0  -2  -7    6.84    2.68
   0  -2  -7   10.32    2.86
   0   2   7    6.63    3.01
   0   2   7    6.95    2.31
   0   2   7    7.68    2.89
   0   2   7   10.06    3.14
   0  -2  -8    0.28    2.06
   0  -2  -8    2.27    2.41
   0  -2  -8    0.47    1.74
   0   2   8   -0.44    1.54
   0   2   8    0.08    1.88
   0   2   8    0.18    1.89
   0  -2  -9    3.00    2.56
   0  -2  -9    0.47    2.24
   0   2   9    2.59    2.63
   0   2   9    2.25    2.29
   0   2   9    0.04    2.32
   0  -2 -10    1.30    2.58
   0  -2 -10    0.95    2.67
   0   2  10    3.13    3.16
   0   2  10    0.56    2.50
   0   2  10    2.66    2.79
   0  -2 -11   15.57    5.18
   0  -2 -11   14.70    4.95
   0   2  11   16.65    5.36
   0   2  11   14.36    4.85
   0   2  11    9.68    4.43
   0  -3  12   11.44    4.39
   0  -3  12   14.81    4.82
   0  -3  12   14.84    5.11
   0   3 -12   17.69    5.32
   0   3 -12   13.76    4.28
   0   3 -12   14.51    4.84
   0  -3  11   -0.67    2.48
   0  -3  11    2.40    2.43
   0  -3  11    6.38    3.43
   0   3 -11    2.36    3.15
   0   3 -11    2.54    2.75
   0   3 -11    2.93    3.02
   0  -3  10    0.61    2.03
   0  -3  10    1.60    2.34
   0  -3  10    0.05    2.14
   0   3 -10   -0.29    1.90
   0   3 -10    1.13    2.15
   0   3 -10   -1.56    1.87
   0  -3   9   -0.27    1.35
   0  -3   9    0.97    1.95
   0  -3   9    0.95    2.05
   0  -3   9    0.09    1.96
   0   3  -9    2.23    1.97
   0   3  -9    1.25    2.12
   0   3  -9    1.05    2.02
   0   3  -9   -1.19    1.80
   0  -3   8   10.42    2.68
   0  -3   8   10.00    3.24
   0  -3   8    5.70    2.58
   0  -3   8    8.19    3.04
   0  -3   8   11.39    3.37
   0   3  -8   12.45    3.23
   0   3  -8   14.48    3.81
   0   3  -8   12.15    3.42
   0   3  -8   12.92    3.55
   0  -3   7    0.85    1.21
   0  -3   7    0.84    1.75
   0  -3   7    1.76    1.93
   0  -3   7    2.20    1.98
   0  -3   7    4.06    2.35
   0   3  -7    2.77    1.86
   0   3  -7    2.20    2.09
   0   3  -7    1.23    1.84
   0  -3   6   -0.16    0.89
   0  -3   6    1.77    1.79
   0  -3   6    1.05    1.66
   0  -3   6   -0.10    1.45
   0  -3   6   -1.00    1.21
   0  -3   6    0.79    1.62
   0   3  -6    0.28    1.42
   0   3  -6    0.57    1.20
   0   3  -6    0.28    1.38
   0   3  -6    1.03    1.65
   0  -3   5  216.92    5.90
   0  -3   5  210.41    8.28
   0  -3   5  228.88    8.64
   0  -3   5  198.18    7.95
   0  -3   5  212.72    7.83
   0  -3   5  201.98    8.06
   0   3  -5  210.50    7.91
   0   3  -5  229.68    6.41
   0   3  -5  229.73    8.65
   0   3  -5  199.85    7.98
   0   3  -5  216.01    8.35
   0  -3   4   81.72    2.99
   0  -3   4   74.77    4.72
   0  -3   4   78.14    4.84
   0  -3   4   70.29    4.57
   0  -3   4   79.96    4.55
   0  -3   4   72.53    4.67
   0   3  -4   79.78    4.74
   0   3  -4   81.17    3.90
   0   3  -4   82.58    5.01
   0   3  -4   75.61    4.69
   0   3  -4   79.65    4.88
   0  -3   3    7.64    0.78
   0  -3   3    8.59    1.98
   0  -3   3    9.29    2.05
   0  -3   3   10.60    2.20
   0  -3   3    7.15    1.71
   0  -3   3    7.89    1.95
   0   3  -3    8.08    2.02
   0   3  -3    8.99    1.84
   0   3  -3   10.17    2.18
   0   3  -3   11.26    2.33
   0  -3   2    0.47    1.16
   0  -3   2   -0.07    1.07
   0  -3   2   -0.22    0.92
   0  -3   2   -0.38    1.09
   0  -3   2    0.00    0.84
   0   3  -2   -0.44    0.83
   0   3  -2    0.18    1.00
   0   3  -2   -0.80    0.85
   0   3  -2   -0.25    0.85
   0  -3   1   21.48    2.50
   0  -3   1   18.03    1.98
   0  -3   1   20.03    2.18
   0  -3   1   17.29    2.04
   0   3  -1   19.87    1.20
   0   3  -1   19.18    2.21
   0   3  -1   19.06    2.38
   0   3  -1   23.81    2.53
   0  -3   0 1007.39   13.82
   0  -3   0  907.59   10.36
   0  -3   0 1006.41   12.36
   0  -3   0 1048.49   11.90
   0   3   0  851.29    9.42
   0   3   0  838.68   11.03
   0   3   0  792.18   12.28
   0   3   0 1009.12   13.29
   0  -3  -1    1.62    1.16
   0  -3  -1    3.41    0.91
   0  -3  -1    3.51    1.39
   0  -3  -1    3.26    1.06
   0   3   1    2.42    1.12
   0   3   1    4.03    1.08
   0   3   1    2.59    1.29
   0   3   1    3.27    1.35
   0  -3  -2  197.74    7.10
   0  -3  -2  196.04    4.03
   0  -3  -2  200.23    6.80
   0  -3  -2  205.72    5.52
   0   3   2  183.78    6.40
   0   3   2  197.29    4.31
   0   3   2  197.89    6.90
   0   3   2  202.07    6.79
   0  -3  -3    4.93    1.82
   0  -3  -3    4.00    0.92
   0  -3  -3    3.66    1.70
   0  -3  -3    4.26    1.30
   0   3   3    3.34    1.50
   0   3   3    6.37    0.86
   0   3   3    3.74    1.68
   0   3   3    5.62    1.82
   0   3   3    3.97    1.65
   0  -3  -4    3.64    2.11
   0  -3  -4    2.07    0.86
   0  -3  -4    0.51    1.46
   0  -3  -4    0.71    1.14
   0   3   4    1.11    1.40
   0   3   4    1.91    1.47
   0   3   4    1.63    1.59
   0   3   4    0.27    1.39
   0  -3  -5    9.06    2.89
   0  -3  -5    7.21    2.80
   0  -3  -5    6.92    2.06
   0   3   5   10.78    3.02
   0   3   5    8.76    2.42
   0   3   5    8.89    2.73
   0   3   5    6.97    2.74
   0  -3  -6   12.74    3.51
   0  -3  -6   10.46    3.42
   0  -3  -6    9.10    2.50
   0   3   6    9.75    3.06
   0   3   6   11.07    2.83
   0   3   6   13.51    3.43
   0   3   6   12.32    3.43
   0  -3  -7   -0.63    1.41
   0  -3  -7   -1.44    1.90
   0   3   7    1.58    2.09
   0   3   7    0.76    1.52
   0   3   7    0.40    1.85
   0   3   7    0.74    2.06
   0  -3  -8    3.74    2.70
   0  -3  -8    3.34    2.80
   0   3   8    7.07    3.28
   0   3   8    5.08    2.79
   0   3   8    6.29    3.07
   0  -3  -9    9.61    3.55
   0  -3  -9   13.64    4.46
   0   3   9    6.89    3.53
   0   3   9   11.45    4.02
   0   3   9   13.22    4.56
   0  -3 -10    1.27    2.53
   0  -3 -10    1.13    3.06
   0   3  10    2.80    3.13
   0   3  10    0.99    2.39
   0   3  10    0.70    3.04
   0   3  11    1.61    3.30
   0  -4  12    1.69    3.26
   0  -4  12    4.52    3.40
   0  -4  12   -1.86    2.34
   0   4 -12    1.58    2.78
   0   4 -12   -1.59    2.80
   0   4 -12   -0.25    2.68
   0   4 -12    0.76    2.84
   0  -4  11    0.97    2.78
   0  -4  11    1.91    2.50
   0  -4  11    3.90    3.24
   0   4 -11    4.36    3.26
   0   4 -11    3.58    3.22
   0   4 -11    1.27    2.74
   0   4 -11    4.28    2.99
   0  -4  10    5.15    3.04
   0  -4  10    6.81    3.54
   0  -4  10    8.20    3.57
   0   4 -10    5.55    2.91
   0   4 -10    4.73    2.95
   0   4 -10    6.02    3.28
   0   4 -10    4.78    3.14
   0   4 -10    7.73    3.32
   0  -4   9    0.88    1.98
   0  -4   9   -0.61    1.99
   0  -4   9   -0.92    1.81
   0  -4   9    0.65    1.94
   0   4  -9    0.15    1.66
   0   4  -9    1.07    2.46
   0   4  -9    0.11    2.02
   0   4  -9    0.58    1.99
   0  -4   8   29.47    5.29
   0  -4   8   24.28    4.54
   0  -4   8   29.05    4.97
   0  -4   8   23.95    4.82
   0   4  -8   30.76    5.02
   0   4  -8   27.09    5.01
   0   4  -8   26.80    4.84
   0   4  -8   33.55    5.70
   0  -4   7    5.61    2.69
   0  -4   7    4.82    2.61
   0  -4   7    5.51    2.83
   0  -4   7    6.25    2.63
   0  -4   7    3.69    2.40
   0   4  -7    6.50    2.66
   0   4  -7    6.96    2.94
   0   4  -7    6.97    2.67
   0   4  -7    6.70    2.77
   0  -4   6    8.22    1.69
   0  -4   6    6.47    2.73
   0  -4   6    8.53    2.96
   0  -4   6    8.86    2.74
   0  -4   6    8.89    2.73
   0  -4   6   10.07    3.00
   0   4  -6    9.20    2.73
   0   4  -6   13.64    2.63
   0   4  -6    9.48    2.91
   0   4  -6   13.12    3.27
   0   4  -6   10.17    3.02
   0  -4   5    1.43    0.74
   0  -4   5    2.84    1.88
   0  -4   5    3.19    2.00
   0  -4   5    2.21    1.79
   0  -4   5    2.53    1.64
   0  -4   5    0.98    1.41
   0   4  -5    1.58    1.61
   0   4  -5    2.23    1.49
   0   4  -5    2.39    1.75
   0   4  -5    0.21    1.56
   0   4  -5    3.69    1.87
   0  -4   4   -0.44    1.31
   0  -4   4    1.51    1.49
   0  -4   4    1.24    1.50
   0  -4   4    3.20    1.62
   0  -4   4    1.86    1.52
   0   4  -4    0.20    1.11
   0   4  -4    1.11    1.28
   0   4  -4    1.70    1.62
   0   4  -4    0.56    1.27
   0  -4   3   25.46    3.71
   0  -4   3   20.09    3.16
   0  -4   3   19.50    3.03
   0  -4   3   25.05    3.25
   0  -4   3   17.22    2.81
   0   4  -3   18.10    2.89
   0   4  -3   21.75    3.03
   0   4  -3   25.58    3.13
   0   4  -3   24.27    2.96
   0  -4   2    0.15    1.31
   0  -4   2    0.06    0.98
   0  -4   2   -0.35    1.31
   0  -4   2   -0.68    1.03
   0   4  -2   -0.42    0.98
   0   4  -2    0.42    1.32
   0   4  -2    1.14    1.38
   0   4  -2    0.81    1.07
   0  -4   1   29.46    3.34
   0  -4   1   20.35    2.47
   0  -4   1   23.02    2.80
   0  -4   1   25.30    2.77
   0   4  -1   24.40    1.69
   0   4  -1   24.94    2.82
   0   4  -1   25.27    3.12
   0   4  -1   26.88    3.17
   0   4  -1   29.85    2.79
   0  -4   0  654.07   13.03
   0  -4   0  595.86    9.77
   0  -4   0  676.84   11.85
   0  -4   0  672.94   11.11
   0   4   0  576.52    8.99
   0   4   0  582.40   10.71
   0   4   0  517.75   11.61
   0   4   0  642.22   12.40
   0  -4  -1  132.86    6.25
   0  -4  -1  137.55    4.37
   0  -4  -1  139.43    5.93
   0  -4  -1  146.44    5.22
   0   4   1  119.53    5.01
   0   4   1  120.75    4.66
   0   4   1  118.64    6.01
   0   4   1  133.20    6.03
   0  -4  -2  198.55    8.01
   0  -4  -2  189.15    4.62
   0  -4  -2  192.73    7.43
   0  -4  -2  210.09    6.29
   0   4   2  158.72    6.46
   0   4   2  183.46    5.16
   0   4   2  177.77    7.48
   0   4   2  197.65    7.57
   0  -4  -3   12.83    3.14
   0  -4  -3   13.12    1.51
   0  -4  -3   10.27    2.61
   0  -4  -3   12.62    2.24
   0   4   3   10.93    2.67
   0   4   3   13.98    1.56
   0   4   3   12.72    2.93
   0   4   3   14.48    2.98
   0  -4  -4   -1.46    1.55
   0  -4  -4    0.13    1.68
   0  -4  -4    1.02    1.35
   0   4   4    0.88    1.56
   0   4   4   -1.01    1.23
   0   4   4   -0.07    1.64
   0  -4  -5   25.19    4.56
   0  -4  -5   33.51    5.21
   0  -4  -5   34.85    3.63
   0   4   5   27.58    4.50
   0   4   5   35.27    4.98
   0   4   5   36.51    4.51
   0   4   5   27.23    4.66
   0  -4  -6   13.26    3.76
   0  -4  -6   15.03    4.07
   0   4   6    5.83    2.62
   0   4   6   14.08    3.39
   0   4   6   12.09    3.55
   0   4   6   13.68    3.84
   0  -4  -7   85.93    7.55
   0  -4  -7   94.67    8.02
   0   4   7   70.95    6.90
   0   4   7   80.20    6.50
   0   4   7   88.64    7.40
   0   4   7   90.21    7.81
   0  -4  -8   -0.60    2.05
   0  -4  -8   -0.17    2.52
   0   4   8    0.83    2.40
   0   4   8    1.67    2.27
   0   4   8   -0.12    2.50
   0  -4  -9   16.08    4.86
   0  -4  -9   13.23    4.75
   0   4   9    7.11    3.79
   0   4   9   10.15    3.74
   0   4   9   12.64    4.47
   0  -4 -10   21.42    5.80
   0  -4 -10   22.72    6.57
   0   4  10   18.94    5.63
   0   4  10   12.57    4.63
   0   4  10   17.84    5.46
   0  -5  12    3.85    3.67
   0  -5  12    8.00    3.95
   0  -5  12   11.10    4.53
   0   5 -12    5.63    3.68
   0   5 -12    8.94    4.58
   0   5 -12   12.06    4.67
   0   5 -12    7.88    4.21
   0  -5  11    4.26    3.73
   0  -5  11    5.86    3.55
   0  -5  11    5.31    3.58
   0   5 -11    1.39    2.67
   0   5 -11    3.44    3.66
   0   5 -11    5.64    3.49
   0   5 -11    3.45    3.10
   0  -5  10    0.46    2.33
   0  -5  10   -0.20    2.28
   0  -5  10    2.13    2.47
   0  -5  10   -0.59    2.07
   0   5 -10    0.48    2.10
   0   5 -10    0.07    2.50
   0   5 -10   -0.18    2.27
   0   5 -10    0.53    2.49
   0  -5   9    2.45    2.44
   0  -5   9    7.53    3.54
   0  -5   9    3.69    2.47
   0  -5   9    3.51    2.62
   0   5  -9    5.66    2.99
   0   5  -9    5.14    3.24
   0   5  -9    4.97    2.95
   0   5  -9    7.36    3.27
   0  -5   8   31.90    5.62
   0  -5   8   28.02    5.32
   0  -5   8   35.81    6.01
   0  -5   8   30.52    5.10
   0  -5   8   23.91    4.92
   0   5  -8   29.64    5.31
   0   5  -8   44.21    6.76
   0   5  -8   27.15    5.39
   0   5  -8   28.48    5.10
   0  -5   7    1.05    1.98
   0  -5   7   -0.66    1.99
   0  -5   7    1.67    2.14
   0  -5   7    3.10    2.15
   0  -5   7    1.93    2.13
   0   5  -7   -0.60    1.81
   0   5  -7    0.84    2.12
   0   5  -7    0.36    1.97
   0   5  -7    1.10    2.03
   0  -5   6  118.29    7.69
   0  -5   6  123.02    7.88
   0  -5   6  127.44    7.89
   0  -5   6  126.74    7.32
   0  -5   6  115.81    7.54
   0   5  -6  119.69    7.55
   0   5  -6  128.62    6.39
   0   5  -6  130.82    8.11
   0   5  -6  118.84    7.61
   0   5  -6  128.50    7.95
   0  -5   5    4.54    2.45
   0  -5   5    4.94    2.47
   0  -5   5    2.48    2.10
   0  -5   5    4.41    2.21
   0  -5   5    6.30    2.38
   0   5  -5    3.44    2.05
   0   5  -5    7.34    2.37
   0   5  -5    5.76    2.72
   0   5  -5    6.28    2.57
   0   5  -5    4.74    2.16
   0  -5   4   43.92    4.58
   0  -5   4   44.06    4.40
   0  -5   4   40.45    4.30
   0  -5   4   43.15    4.22
   0  -5   4   43.59    4.41
   0   5  -4   43.61    4.49
   0   5  -4   39.75    4.06
   0   5  -4   48.81    4.83
   0   5  -4   43.31    4.33
   0  -5   3  178.93    8.04
   0  -5   3  158.94    7.24
   0  -5   3  166.90    6.85
   0  -5   3  157.94    7.22
   0   5  -3  166.45    7.70
   0   5  -3  166.15    7.23
   0   5  -3  185.60    8.10
   0   5  -3  178.60    7.60
   0  -5   2  198.44    8.23
   0  -5   2  158.09    6.74
   0  -5   2  181.60    6.93
   0  -5   2  174.02    7.15
   0   5  -2  176.89    7.55
   0   5  -2  173.77    7.49
   0   5  -2  192.71    8.00
   0   5  -2  171.40    6.96
   0  -5   1   38.92    4.08
   0  -5   1   34.81    3.27
   0  -5   1   37.26    3.70
   0  -5   1   38.37    3.48
   0   5  -1   31.10    2.16
   0   5  -1   30.88    3.37
   0   5  -1   31.39    3.64
   0   5  -1   36.11    3.87
   0   5  -1    5.85    1.49
   0  -5   0   70.19    5.15
   0  -5   0   59.06    3.74
   0  -5   0   60.48    4.39
   0  -5   0   66.75    4.23
   0   5   0   53.75    3.32
   0   5   0   51.58    3.89
   0   5   0   53.91    4.58
   0   5   0   57.21    4.56
   0  -5  -1    0.42    1.68
   0  -5  -1    1.89    1.18
   0  -5  -1    0.22    1.58
   0  -5  -1    0.99    1.32
   0   5   1    1.36    1.22
   0   5   1    2.54    1.39
   0   5   1    0.20    1.62
   0   5   1    0.79    1.64
   0  -5  -2   56.26    5.17
   0  -5  -2   55.72    3.09
   0  -5  -2   50.30    4.54
   0  -5  -2   51.37    3.75
   0   5   2   45.36    4.08
   0   5   2   45.89    3.31
   0   5   2   44.20    4.64
   0   5   2   55.05    4.84
   0  -5  -3   12.56    3.48
   0  -5  -3   16.54    3.59
   0  -5  -3   14.99    2.65
   0   5   3   11.06    2.77
   0   5   3    9.31    2.77
   0   5   3   14.69    3.45
   0  -5  -4   10.70    3.44
   0  -5  -4    6.93    2.84
   0   5   4    7.14    2.61
   0   5   4    5.25    2.39
   0   5   4    9.21    3.14
   0  -5  -5   43.41    6.45
   0  -5  -5   41.81    6.05
   0   5   5   30.16    5.17
   0   5   5   32.50    5.04
   0   5   5   33.95    5.29
   0  -5  -6    1.83    2.20
   0  -5  -6   -0.28    2.28
   0   5   6   -0.19    1.72
   0   5   6    1.30    2.11
   0   5   6   -0.36    1.86
   0  -5  -7   35.51    6.17
   0  -5  -7   33.52    6.19
   0   5   7   26.99    5.64
   0   5   7   32.97    5.50
   0   5   7   24.12    4.87
   0  -5  -8    5.98    3.65
   0  -5  -8   11.64    4.38
   0   5   8    9.95    3.88
   0   5   8   10.16    3.77
   0  -5  -9    4.20    3.97
   0  -5  -9    6.35    4.03
   0   5   9    3.72    3.11
   0   5   9    7.38    3.78
   0  -6  11    2.74    3.12
   0  -6  11    0.30    3.03
   0  -6  11   -1.23    2.55
   0  -6  11    1.16    2.60
   0   6 -11   -0.66    2.51
   0   6 -11   -0.84    2.58
   0   6 -11   -1.23    2.29
   0   6 -11   -0.65    2.52
   0  -6  10    0.14    2.46
   0  -6  10    0.36    2.64
   0  -6  10    0.53    2.40
   0  -6  10   -0.87    2.26
   0   6 -10    2.66    2.83
   0   6 -10    1.93    2.88
   0   6 -10   -1.69    2.05
   0   6 -10   -0.85    2.08
   0  -6   9   15.39    4.51
   0  -6   9   15.27    4.58
   0  -6   9   14.72    4.21
   0  -6   9   14.45    4.33
   0   6  -9   14.96    4.24
   0   6  -9   16.15    4.73
   0   6  -9   14.60    4.25
   0   6  -9   15.32    4.50
   0  -6   8   -0.82    2.16
   0  -6   8    5.97    3.07
   0  -6   8    5.23    3.25
   0  -6   8    5.06    2.73
   0  -6   8    2.22    2.30
   0   6  -8    5.72    3.04
   0   6  -8   10.87    4.07
   0   6  -8    5.03    2.90
   0   6  -8    3.78    2.37
   0  -6   7    7.43    3.21
   0  -6   7    7.45    3.42
   0  -6   7    4.42    2.50
   0  -6   7    6.62    2.76
   0  -6   7    8.32    3.19
   0   6  -7    7.58    3.24
   0   6  -7    7.83    3.57
   0   6  -7   11.71    3.57
   0   6  -7    9.02    3.34
   0  -6   6   13.75    3.72
   0  -6   6   25.18    4.99
   0  -6   6   15.85    3.91
   0  -6   6   17.88    3.74
   0  -6   6   15.46    3.61
   0   6  -6   22.24    4.59
   0   6  -6   21.55    3.87
   0   6  -6   22.69    4.79
   0   6  -6   15.63    3.81
   0   6  -6   17.57    3.93
   0  -6   5   79.22    6.60
   0  -6   5   73.32    6.39
   0  -6   5   70.39    6.10
   0  -6   5   83.50    6.09
   0  -6   5   73.33    6.19
   0   6  -5   75.43    6.40
   0   6  -5   76.21    5.72
   0   6  -5   80.20    6.66
   0   6  -5   71.77    6.14
   0   6  -5   79.53    6.41
   0  -6   4    0.22    1.91
   0  -6   4    0.73    1.75
   0  -6   4    0.03    1.81
   0  -6   4    1.07    1.87
   0   6  -4   -1.14    1.80
   0   6  -4    1.65    1.92
   0   6  -4    0.27    1.80
   0   6  -4    0.54    1.51
   0  -6   3   84.04    6.38
   0  -6   3   79.97    5.73
   0  -6   3   74.66    5.42
   0  -6   3   78.17    5.73
   0   6  -3   76.80    5.94
   0   6  -3   75.09    5.76
   0   6  -3   91.19    6.50
   0   6  -3   83.31    5.76
   0  -6   2    0.03    1.70
   0  -6   2    0.24    1.51
   0  -6   2   -1.11    1.69
   0  -6   2   -0.48    1.48
   0   6  -2    0.50    1.60
   0   6  -2    0.78    1.94
   0   6  -2    1.79    2.15
   0   6  -2   -0.96    1.37
   0  -6   1   -0.08    0.95
   0  -6   1    0.45    1.84
   0  -6   1    0.82    1.43
   0  -6   1    0.47    1.91
   0  -6   1   -0.75    1.35
   0   6  -1    0.66    1.48
   0   6  -1    0.12    1.84
   0   6  -1    0.05    1.81
   0   6  -1    0.20    1.27
   0  -6   0  104.72    6.88
   0  -6   0   88.06    4.91
   0  -6   0  108.17    6.43
   0  -6   0   99.18    5.62
   0   6   0   90.24    4.66
   0   6   0   83.84    5.40
   0   6   0   88.27    6.48
   0   6   0   91.21    6.27
   0   6   0   86.98    4.84
   0  -6  -1   23.39    4.67
   0  -6  -1   19.42    2.83
   0  -6  -1   24.54    4.13
   0  -6  -1   21.32    3.30
   0   6   1   17.00    3.01
   0   6   1   13.41    2.76
   0   6   1   13.83    3.48
   0   6   1   19.30    3.83
   0   6   1   17.55    2.60
   0  -6  -2   50.15    5.54
   0  -6  -2   53.77    5.22
   0  -6  -2   51.19    4.24
   0   6   2   48.95    4.57
   0   6   2   44.25    3.68
   0   6   2   47.72    5.35
   0   6   2   44.30    4.96
   0  -6  -3   18.40    4.02
   0  -6  -3   22.42    4.45
   0   6   3   17.97    3.76
   0   6   3   13.55    3.67
   0   6   3   18.10    3.97
   0  -6  -4  148.61    9.41
   0  -6  -4  160.87    9.35
   0   6   4  131.53    8.25
   0   6   4  124.63    8.44
   0   6   4  146.78    8.85
   0  -6  -5    0.51    2.26
   0  -6  -5   -0.41    2.42
   0   6   5    0.22    1.78
   0   6   5    0.05    2.03
   0   6   5   -0.07    2.03
   0  -6  -6    0.76    2.49
   0  -6  -6    0.29    2.50
   0   6   6    0.11    1.76
   0   6   6   -0.88    2.05
   0   6   6   -1.61    1.88
   0  -6  -7    5.07    3.49
   0  -6  -7    2.04    3.28
   0   6   7    1.06    2.50
   0   6   7    1.63    2.65
   0   6   7   -1.32    2.15
   0  -6  -8    1.87    3.56
   0  -6  -8    7.48    4.02
   0   6   8    0.82    2.53
   0   6   8    4.88    3.41
   0  -7  11   10.49    4.70
   0  -7  11   13.38    5.18
   0  -7  11   10.15    4.43
   0  -7  11    8.78    4.22
   0   7 -11   10.25    4.47
   0   7 -11   18.54    5.93
   0   7 -11   14.75    5.21
   0   7 -11    4.25    3.70
   0  -7  10    5.52    3.69
   0  -7  10    3.12    3.47
   0  -7  10    6.02    3.29
   0  -7  10    4.36    3.57
   0   7 -10    1.95    2.69
   0   7 -10    7.17    3.95
   0   7 -10    5.14    3.20
   0   7 -10    6.51    3.60
   0  -7   9   -3.29    1.95
   0  -7   9    2.83    3.02
   0  -7   9    1.72    2.29
   0  -7   9    0.85    2.45
   0   7  -9   -0.03    2.29
   0   7  -9    0.43    2.77
   0   7  -9    0.22    1.79
   0   7  -9    0.29    2.30
   0  -7   8    0.67    2.49
   0  -7   8   -1.97    1.70
   0  -7   8    0.03    1.95
   0  -7   8    0.00    1.97
   0  -7   8   -0.98    2.04
   0   7  -8    1.66    2.39
   0   7  -8    2.03    2.75
   0   7  -8   -1.13    1.73
   0   7  -8   -0.99    1.87
   0  -7   7    7.21    3.43
   0  -7   7    8.62    3.57
   0  -7   7    5.41    2.91
   0  -7   7    6.96    2.99
   0  -7   7    7.48    3.30
   0   7  -7    7.28    3.35
   0   7  -7    6.87    3.30
   0   7  -7    7.60    3.35
   0   7  -7   10.04    3.65
   0  -7   6   56.15    6.35
   0  -7   6   52.82    6.06
   0  -7   6   51.58    5.53
   0  -7   6   38.86    5.80
   0   7  -6   40.42    6.25
   0   7  -6   54.35    5.51
   0   7  -6   57.22    6.51
   0   7  -6   43.87    6.42
   0   7  -6   37.26    5.61
   0  -7   5   81.49    7.07
   0  -7   5   78.49    6.74
   0  -7   5   81.74    6.34
   0  -7   5   70.63    6.43
   0   7  -5   73.26    6.81
   0   7  -5   80.54    6.39
   0   7  -5   91.93    7.53
   0   7  -5   82.63    6.88
   0   7  -5   83.04    6.89
   0  -7   4   33.79    5.25
   0  -7   4   35.09    5.14
   0  -7   4   35.74    4.45
   0  -7   4   40.46    4.94
   0   7  -4   41.59    6.20
   0   7  -4   37.55    5.46
   0   7  -4   46.32    6.42
   0   7  -4   31.71    4.97
   0  -7   3    0.58    2.01
   0  -7   3    1.57    1.96
   0  -7   3   -1.22    1.24
   0  -7   3    0.93    1.93
   0   7  -3   -0.48    1.64
   0   7  -3    1.36    2.15
   0   7  -3    0.34    2.22
   0   7  -3    0.31    1.64
   0  -7   2    6.62    2.92
   0  -7   2    4.02    2.20
   0  -7   2    4.46    2.33
   0  -7   2    6.77    2.62
   0   7  -2   10.38    3.16
   0   7  -2    5.59    2.96
   0   7  -2    7.54    2.96
   0   7  -2    7.98    2.61
   0  -7   1    3.64    2.50
   0  -7   1    2.70    1.88
   0  -7   1    3.93    2.51
   0  -7   1    2.29    2.00
   0   7  -1    4.21    2.36
   0   7  -1    3.50    2.55
   0   7  -1    3.18    2.31
   0   7  -1    3.68    1.91
   0  -7   0   23.82    4.72
   0  -7   0   29.07    4.00
   0  -7   0   36.30    5.23
   0  -7   0   34.23    4.07
   0   7   0   22.53    3.93
   0   7   0   25.50    4.88
   0   7   0   20.52    4.29
   0   7   0   27.39    3.75
   0  -7  -1    0.67    2.11
   0  -7  -1    0.24    2.11
   0  -7  -1    1.98    1.93
   0   7   1    1.38    1.79
   0   7   1    1.42    2.21
   0   7   1    0.61    1.97
   0  -7  -2  112.67    8.38
   0  -7  -2  107.38    7.56
   0   7   2   97.93    6.56
   0   7   2   84.80    7.36
   0   7   2  105.32    7.72
   0  -7  -3    3.20    2.75
   0  -7  -3    2.62    2.78
   0   7   3    1.71    2.13
   0   7   3    1.02    1.97
   0   7   3    2.68    2.64
   0  -7  -4    5.18    3.19
   0  -7  -4    1.57    2.61
   0   7   4    1.47    2.16
   0   7   4    3.11    2.76
   0   7   4    2.92    2.59
   0  -7  -5    3.52    2.88
   0  -7  -5    0.28    3.08
   0   7   5    1.49    2.38
   0   7   5   -0.76    2.35
   0   7   5    5.03    3.27
   0  -7  -6    3.19    3.37
   0  -7  -6    1.65    3.12
   0   7   6    0.92    2.21
   0   7   6    5.07    3.58
   0   7   6    1.98    2.62
   0  -7  -7   -0.56    2.86
   0  -7  -7    0.51    3.29
   0   7   7    0.77    2.85
   0   7   7    1.93    2.94
   0   7   7    2.40    3.07
   0  -8  10   -0.03    3.11
   0  -8  10   -2.35    2.42
   0  -8  10   -0.21    2.57
   0   8 -10    0.13    2.91
   0   8 -10    3.47    3.46
   0   8 -10   -0.64    2.45
   0   8 -10    2.20    3.10
   0  -8   9   30.02    6.40
   0  -8   9   23.42    6.11
   0  -8   9   25.90    5.93
   0   8  -9   33.92    7.04
   0   8  -9   40.03    7.66
   0   8  -9   31.28    6.51
   0   8  -9   21.98    5.64
   0  -8   8    1.92    2.75
   0  -8   8    2.28    3.01
   0  -8   8    2.56    2.74
   0  -8   8    2.42    2.87
   0   8  -8    4.80    3.17
   0   8  -8    5.13    3.55
   0   8  -8    4.59    3.18
   0   8  -8    0.60    2.50
   0  -8   7   13.97    4.36
   0  -8   7   16.18    4.59
   0  -8   7   10.86    3.64
   0  -8   7   15.51    4.55
   0   8  -7   13.98    4.55
   0   8  -7   18.02    5.07
   0   8  -7   18.07    4.93
   0   8  -7   16.87    4.78
   0  -8   6   22.40    5.08
   0  -8   6   26.76    5.50
   0  -8   6   26.89    4.87
   0  -8   6   20.82    4.98
   0   8  -6   19.62    5.05
   0   8  -6   26.48    4.96
   0   8  -6   31.06    5.84
   0   8  -6   22.38    4.91
   0   8  -6   31.02    5.83
   0  -8   5    9.81    3.59
   0  -8   5    9.92    3.63
   0  -8   5    2.52    1.86
   0  -8   5    8.41    3.51
   0   8  -5   12.07    3.91
   0   8  -5    8.78    3.22
   0   8  -5   11.99    3.83
   0   8  -5    9.01    3.23
   0   8  -5    9.14    3.47
   0  -8   4    1.75    2.28
   0  -8   4    4.87    2.79
   0  -8   4    0.44    0.97
   0  -8   4    3.49    2.59
   0   8  -4    0.66    2.28
   0   8  -4    5.02    2.77
   0   8  -4    9.92    3.64
   0   8  -4    2.29    2.44
   0  -8   3   13.75    4.15
   0  -8   3   11.56    3.33
   0  -8   3   -0.34    1.02
   0  -8   3   12.08    3.57
   0   8  -3    8.03    3.25
   0   8  -3    9.69    3.61
   0   8  -3   10.66    3.78
   0   8  -3   11.98    3.49
   0  -8   2    4.89    2.86
   0  -8   2    1.66    2.02
   0  -8   2    1.20    1.77
   0  -8   2    1.69    2.07
   0   8  -2    2.29    2.28
   0   8  -2    3.29    2.63
   0   8  -2    4.35    2.94
   0   8  -2    3.51    1.81
   0  -8   1    1.76    2.54
   0  -8   1   -0.49    2.29
   0  -8   1    0.49    1.79
   0   8  -1    0.25    1.91
   0   8  -1    0.51    2.15
   0   8  -1   -0.31    2.17
   0  -8   0   38.81    6.67
   0  -8   0   39.06    5.87
   0   8   0    0.34    1.07
   0   8   0   26.55    5.41
   0   8   0   23.72    4.87
   0  -8  -1    7.32    3.11
   0  -8  -1    9.96    3.75
   0   8   1   10.61    3.90
   0   8   1    9.01    3.60
   0  -8  -2   -2.14    2.16
   0  -8  -2    2.20    2.57
   0   8   2   -0.13    2.04
   0   8   2    0.90    2.49
   0  -8  -3    3.59    3.19
   0  -8  -3    3.50    3.19
   0   8   3    1.09    2.61
   0   8   3    5.91    3.18
   0  -8  -4    8.12    3.83
   0  -8  -4    6.33    3.66
   0   8   4    6.59    3.42
   0   8   4    7.84    3.51
   0   8   4    3.95    2.82
   0  -8  -5   11.72    4.54
   0  -8  -5   13.02    4.69
   0   8   5    7.87    3.54
   0   8   5   12.16    4.59
   0   8   5    5.25    3.52
   0  -8  -6    0.40    3.12
   0  -8  -6    2.17    3.57
   0   8   6   -1.18    2.32
   0   8   6   -0.09    3.07
   0   8   6   -0.90    2.35
   0  -9   9    2.75    3.57
   0  -9   9   -1.07    2.84
   0   9  -9   -1.07    2.69
   0   9  -9    2.97    3.44
   0   9  -9    0.76    2.88
   0   9  -9    2.93    2.84
   0  -9   8    0.56    3.16
   0  -9   8    2.23    2.99
   0  -9   8    1.07    2.76
   0   9  -8    2.22    3.06
   0   9  -8    0.35    3.02
   0   9  -8    1.11    2.73
   0   9  -8    2.49    3.03
   0  -9   7    0.25    2.80
   0  -9   7   -0.21    2.28
   0  -9   7   -0.78    2.46
   0   9  -7    2.17    3.10
   0   9  -7    2.42    3.37
   0   9  -7    0.16    2.31
   0   9  -7   -1.73    2.06
   0  -9   6    3.64    3.05
   0  -9   6    4.14    3.09
   0  -9   6    2.90    2.98
   0   9  -6    1.52    2.94
   0   9  -6    2.18    2.83
   0   9  -6    1.42    3.07
   0   9  -6    7.52    3.21
   0   9  -6    4.05    3.02
   0  -9   5    1.64    2.63
   0  -9   5    1.65    2.72
   0  -9   5   -0.20    2.41
   0   9  -5   -0.67    2.19
   0   9  -5    0.57    2.59
   0   9  -5    1.25    2.86
   0   9  -5   -0.74    2.35
   0   9  -5   -1.65    1.99
   0  -9   4    1.29    2.76
   0  -9   4   -0.14    2.00
   0  -9   4   -2.15    1.95
   0   9  -4   -0.43    2.04
   0   9  -4    1.24    2.21
   0   9  -4    0.92    2.58
   0   9  -4   -0.97    1.92
   0  -9   3   23.31    5.56
   0  -9   3   23.88    4.85
   0  -9   3   23.57    4.76
   0   9  -3   26.42    5.53
   0   9  -3   20.99    5.10
   0   9  -3   26.29    5.45
   0   9  -3   23.84    4.80
   0  -9   2    2.07    2.66
   0  -9   2    1.19    2.29
   0   9  -2    2.03    2.54
   0   9  -2    3.43    2.92
   0   9  -2    0.89    2.65
   0  -9   1   -1.51    2.17
   0  -9   1   -2.30    2.14
   0   9  -1   -1.16    1.89
   0   9  -1   -0.86    2.36
   0   9  -1    1.98    2.76
   0  -9   0   11.32    4.08
   0  -9   0   14.29    4.35
   0   9   0   10.71    4.17
   0   9   0    8.62    3.89
   0  -9  -1    3.92    3.16
   0  -9  -1    3.44    3.30
   0   9   1    4.30    3.40
   0   9   1    1.40    3.00
   0  -9  -2   -0.21    2.70
   0  -9  -2   -1.18    2.70
   0   9   2    2.43    2.83
   0   9   2    3.19    3.07
   0  -9  -3    3.47    3.47
   0  -9  -3    4.16    3.72
   0   9   3    4.75    3.64
   0   9   3    3.38    3.23
   0  -9  -4    9.37    4.25
   0  -9  -4    5.41    4.25
   0   9   4    3.21    3.33
   0   9   4    0.51    2.89
   0 -10   7    1.02    3.09
   0 -10   7    1.38    3.14
   0 -10   7    2.43    3.04
   0  10  -7    0.27    2.80
   0  10  -7    3.14    3.88
   0  10  -7    0.56    2.70
   0  10  -7    2.30    3.06
   0 -10   6   15.85    5.36
   0 -10   6   12.70    4.68
   0 -10   6    6.68    3.64
   0  10  -6   10.26    4.33
   0  10  -6   13.30    4.58
   0  10  -6   14.22    5.27
   0  10  -6    6.61    3.60
   0  10  -6    8.25    3.86
   0 -10   5   -0.30    2.57
   0 -10   5    0.94    2.71
   0 -10   5    0.94    2.79
   0  10  -5    2.47    2.97
   0  10  -5    1.76    2.94
   0  10  -5   -1.30    2.69
   0  10  -5    2.59    2.96
   0  10  -5    2.03    2.63
   0 -10   4   -0.71    2.45
   0 -10   4   -0.19    2.41
   0 -10   4    1.24    2.73
   0  10  -4   -0.13    2.62
   0  10  -4    1.25    2.63
   0  10  -4    0.24    2.91
   0  10  -4    1.64    2.58
   0 -10   3    0.98    3.23
   0  10  -3    0.80    2.48
   0  10  -3    1.06    2.85
   0  10  -3   -2.37    2.51
   0 -10   2    1.49    2.98
   0  10  -2    1.69    2.63
   0  10  -2    0.68    2.86
   0  10  -2    0.58    2.73
   0 -10   1    0.03    2.81
   0  10  -1    1.82    2.93
   0  10  -1    2.25    3.36
   0 -10   0    0.61    2.79
   0  10   0    0.17    2.85
   0  10   0    1.71    2.82
   0 -10  -1    1.84    3.13
   0  10   1   -0.64    2.76
   0  10   1    2.55    3.41
   0 -10  -2    0.31    2.95
   0  10   2    6.37    4.04
   0  10   2   -0.44    2.92
   0 -11   4    0.72    3.31
   0  11  -4    1.24    3.14
   0  11  -4    2.10    3.44
   0  11  -4    5.14    3.87
   0 -11   3   -0.57    2.73
   0  11  -3   -0.23    2.74
   0  11  -3    0.06    2.66
   0  11  -3   -0.66    2.95
   0 -11   2    1.31    3.19
   0  11  -2    3.31    3.47
   0  11  -2    4.69    3.94
   0 -11   1   -0.28    2.84
   0  11  -1    0.00    2.98
  -1  11   0   -1.45    2.52
  -1  11   0    1.94    3.50
   1 -11   0   -2.03    2.82
  -1  11  -1    4.19    3.81
  -1  11  -1    0.24    3.19
   1 -11   1    3.87    3.74
  -1  11  -2    4.85    3.51
  -1  11  -2    0.80    2.68
  -1  11  -2   -0.50    3.12
   1 -11   2    1.82    3.17
  -1  11  -3   -0.37    2.72
  -1  11  -3    1.93    3.46
  -1  11  -3    2.78    3.36
   1 -11   3    3.55    3.58
  -1  11  -4   -1.00    2.46
  -1  11  -4    5.85    3.62
  -1  11  -4    2.84    3.44
   1 -11   4    3.46    3.77
   1 -11   4    1.76    3.17
  -1  11  -5    6.70    3.84
  -1  11  -5    9.00    4.69
  -1  11  -5   10.08    4.89
  -1  11  -5    9.62    4.46
   1 -11   5    8.68    4.45
   1 -11   5   10.46    4.42
   1 -11   5    7.92    4.17
  -1  10   3    5.03    3.59
  -1  10   3    4.19    3.75
   1 -10  -3    9.07    4.61
  -1  10   2   -1.65    2.33
  -1  10   2    2.95    3.56
   1 -10  -2   -0.92    2.80
  -1  10   1    4.42    3.28
  -1  10   1    5.95    4.08
   1 -10  -1    1.74    3.10
  -1  10   0    3.44    3.07
  -1  10   0    1.37    3.04
   1 -10   0    1.52    2.66
  -1  10  -1    9.70    3.79
  -1  10  -1    7.97    3.83
  -1  10  -1    8.97    3.73
   1 -10   1    7.64    3.82
  -1  10  -2   -0.42    2.32
  -1  10  -2    3.79    3.16
  -1  10  -2   -0.02    2.72
   1 -10   2    1.23    3.01
   1 -10   2    2.77    2.67
  -1  10  -3    1.41    2.70
  -1  10  -3   -0.06    2.78
  -1  10  -3    3.91    3.15
  -1  10  -3    0.41    2.30
   1 -10   3    1.99    3.06
   1 -10   3    2.93    2.72
   1 -10   3   -1.10    2.33
  -1  10  -4   16.43    5.05
  -1  10  -4   14.45    4.68
  -1  10  -4   17.62    5.23
  -1  10  -4   15.12    4.49
   1 -10   4   30.47    6.91
   1 -10   4   17.39    4.72
   1 -10   4   17.92    4.76
  -1  10  -5    1.56    3.02
  -1  10  -5    1.57    2.81
  -1  10  -5    0.35    2.65
  -1  10  -5    2.09    3.16
   1 -10   5    1.67    2.91
   1 -10   5    0.46    2.33
   1 -10   5    0.13    2.69
  -1  10  -6    0.14    2.79
  -1  10  -6    0.73    2.86
  -1  10  -6    3.06    3.27
  -1  10  -6    3.81    3.06
  -1  10  -6    5.57    3.43
   1 -10   6    2.53    3.37
   1 -10   6    2.18    3.17
   1 -10   6    2.23    3.01
  -1  10  -7   -0.91    2.45
  -1  10  -7    0.97    3.52
  -1  10  -7   -0.20    2.74
  -1  10  -7   -0.49    2.47
   1 -10   7   -0.69    2.86
   1 -10   7    0.06    2.83
   1 -10   7    1.67    3.20
  -1   9   5   -1.99    2.71
  -1   9   5    3.38    3.26
   1  -9  -5    2.53    3.60
  -1   9   4   -0.32    2.49
  -1   9   4    1.80    2.79
   1  -9  -4   -0.28    3.02
  -1   9   3    3.47    3.19
  -1   9   3    5.69    3.49
   1  -9  -3    6.32    3.83
  -1   9   2   25.63    5.55
  -1   9   2   29.62    6.21
   1  -9  -2   24.58    5.66
  -1   9   1    3.30    2.95
  -1   9   1    6.77    3.74
   1  -9  -1    8.52    3.81
  -1   9   0    4.19    2.26
  -1   9   0    6.46    3.23
  -1   9   0    7.08    3.60
   1  -9   0    6.60    3.52
   1  -9   0   11.44    3.40
  -1   9  -1    3.98    2.63
  -1   9  -1    1.30    2.66
  -1   9  -1    4.23    2.95
   1  -9   1    7.08    3.66
   1  -9   1    6.69    3.12
  -1   9  -2   -0.11    1.87
  -1   9  -2    1.32    2.48
  -1   9  -2    2.50    2.72
  -1   9  -2    2.29    2.24
   1  -9   2   -2.34    2.08
   1  -9   2    0.75    2.07
   1  -9   2    2.23    2.40
  -1   9  -3    2.62    2.73
  -1   9  -3    3.93    3.26
  -1   9  -3    8.63    3.89
  -1   9  -3    4.62    2.78
   1  -9   3    4.62    3.12
   1  -9   3    4.58    2.78
   1  -9   3    4.71    2.87
  -1   9  -4   24.07    5.33
  -1   9  -4   26.83    5.57
  -1   9  -4   24.05    5.48
  -1   9  -4   15.10    4.25
   1  -9   4   28.24    5.96
   1  -9   4   23.29    5.08
   1  -9   4   32.45    5.98
  -1   9  -5   -0.14    2.29
  -1   9  -5    1.72    2.56
  -1   9  -5   -0.45    2.40
  -1   9  -5    1.13    2.40
   1  -9   5   -0.75    2.28
   1  -9   5   -1.63    1.86
   1  -9   5   -0.56    2.13
  -1   9  -6    4.94    3.55
  -1   9  -6    5.05    3.29
  -1   9  -6    6.09    3.67
  -1   9  -6    3.91    2.98
  -1   9  -6    9.84    3.76
   1  -9   6    7.37    3.67
   1  -9   6    4.30    2.83
   1  -9   6    4.22    3.11
  -1   9  -7    7.67    3.68
  -1   9  -7   15.58    5.05
  -1   9  -7   10.60    4.19
  -1   9  -7   12.34    4.26
   1  -9   7   13.68    5.08
   1  -9   7   12.45    4.50
   1  -9   7   10.80    4.22
  -1   9  -8    6.08    3.83
  -1   9  -8    0.73    3.20
  -1   9  -8    1.04    2.61
  -1   9  -8    1.16    2.86
   1  -9   8    3.35    3.45
   1  -9   8    3.37    3.04
   1  -9   8    3.14    3.16
  -1   9  -9    3.50    3.13
  -1   9  -9    3.05    3.81
  -1   9  -9    1.02    2.68
  -1   9  -9   -1.17    2.94
   1  -9   9   -2.72    2.38
   1  -9   9   -0.41    2.74
   1  -9   9    3.34    3.64
  -1   8   7    1.11    2.79
  -1   8   7    1.30    2.95
  -1   8   7   -0.26    2.89
   1  -8  -7    2.80    3.70
   1  -8  -7    1.98    3.68
  -1   8   6    7.25    3.40
  -1   8   6    1.30    2.75
  -1   8   6    6.47    3.90
   1  -8  -6    3.35    3.64
   1  -8  -6    1.12    3.17
  -1   8   5    3.75    2.69
  -1   8   5   -0.52    2.26
  -1   8   5    0.16    2.51
   1  -8  -5    2.39    3.13
   1  -8  -5    0.89    2.91
  -1   8   4    7.33    3.05
  -1   8   4    8.26    3.60
  -1   8   4   12.02    4.28
   1  -8  -4   17.83    5.26
   1  -8  -4   15.97    4.40
  -1   8   3   13.37    4.18
  -1   8   3    7.21    3.30
   1  -8  -3   14.71    4.69
   1  -8  -3   15.46    4.19
  -1   8   2    1.23    2.55
  -1   8   2    0.81    2.45
   1  -8  -2    2.78    2.71
   1  -8  -2   -0.24    1.79
  -1   8   1    1.79    2.42
  -1   8   1    2.17    2.60
   1  -8  -1    2.01    2.39
   1  -8  -1    2.94    2.45
   1  -8  -1    0.41    1.71
  -1   8   0    2.90    2.15
  -1   8   0    0.25    2.33
  -1   8   0    3.46    2.81
   1  -8   0    2.11    2.75
   1  -8   0    1.27    1.89
   1  -8   0    4.01    2.63
   1  -8   0    2.50    2.16
  -1   8  -1   23.32    4.51
  -1   8  -1   17.61    4.37
  -1   8  -1   19.35    4.34
  -1   8  -1   29.46    4.59
   1  -8   1   24.16    4.81
   1  -8   1   22.07    4.11
   1  -8   1   23.54    4.31
  -1   8  -2    1.22    2.28
  -1   8  -2    1.41    2.28
  -1   8  -2    1.86    2.44
  -1   8  -2    0.46    1.84
   1  -8   2    1.35    2.13
   1  -8   2   -0.74    1.79
   1  -8   2    0.79    1.93
  -1   8  -3    3.13    2.48
  -1   8  -3    6.81    3.07
  -1   8  -3    7.67    3.31
  -1   8  -3    7.44    2.92
   1  -8   3    4.19    2.70
   1  -8   3    6.27    2.74
   1  -8   3    6.62    2.91
  -1   8  -4    0.84    1.98
  -1   8  -4   -0.44    2.06
  -1   8  -4    0.60    2.20
  -1   8  -4    1.78    2.06
   1  -8   4    0.44    2.18
   1  -8   4    2.00    2.22
   1  -8   4    1.43    2.31
  -1   8  -5   -0.30    1.85
  -1   8  -5   -0.85    1.98
  -1   8  -5    1.92    2.28
  -1   8  -5    0.37    2.02
   1  -8   5    2.00    2.42
   1  -8   5    1.79    2.26
   1  -8   5    0.49    1.94
  -1   8  -6    5.71    3.08
  -1   8  -6   10.00    3.58
  -1   8  -6   14.39    4.45
  -1   8  -6    8.97    3.35
   1  -8   6    8.94    3.74
   1  -8   6   10.98    3.80
   1  -8   6   10.38    3.86
  -1   8  -7   -0.82    1.91
  -1   8  -7   -0.27    2.42
  -1   8  -7    0.08    2.09
  -1   8  -7    0.51    2.19
   1  -8   7    1.44    2.67
   1  -8   7    1.28    2.35
   1  -8   7   -0.39    2.09
  -1   8  -8   -0.26    2.44
  -1   8  -8    5.33    3.53
  -1   8  -8    0.20    2.32
  -1   8  -8    0.87    2.46
   1  -8   8    0.06    2.22
   1  -8   8   -1.83    1.99
   1  -8   8    1.74    2.50
  -1   8  -9    0.89    2.60
  -1   8  -9    1.11    3.02
  -1   8  -9    0.03    2.41
  -1   8  -9    0.96    2.59
   1  -8   9    0.34    2.77
   1  -8   9    0.41    2.65
   1  -8   9   -0.48    2.80
   1  -8   9    0.97    2.70
  -1   8 -10    3.48    3.38
  -1   8 -10    7.21    4.12
  -1   8 -10   -0.38    2.63
  -1   8 -10    2.27    3.22
   1  -8  10    2.93    3.38
   1  -8  10    2.74    3.51
   1  -8  10    4.04    3.55
  -1   7   8    1.62    2.87
  -1   7   8    3.34    3.33
   1  -7  -8    0.50    3.13
   1  -7  -8    1.38    3.61
  -1   7   7   12.76    4.36
  -1   7   7    8.73    3.72
  -1   7   7   14.92    4.63
   1  -7  -7   18.37    5.59
   1  -7  -7   15.52    5.05
  -1   7   6   16.51    4.52
  -1   7   6   21.04    5.16
  -1   7   6   20.00    4.99
   1  -7  -6   18.59    4.95
   1  -7  -6   27.92    5.77
  -1   7   5    3.93    2.53
  -1   7   5    1.99    2.44
  -1   7   5   -0.62    1.90
   1  -7  -5    1.21    2.56
   1  -7  -5    1.64    2.51
  -1   7   4   34.82    5.39
  -1   7   4   35.78    6.13
  -1   7   4   37.19    6.14
   1  -7  -4   36.68    6.20
   1  -7  -4   36.76    5.65
  -1   7   3  123.40    7.40
  -1   7   3  108.40    8.12
  -1   7   3  126.79    8.60
   1  -7  -3  134.91    9.06
   1  -7  -3  137.02    8.08
   1  -7  -3  144.34    7.84
  -1   7   2   81.02    5.69
  -1   7   2   79.32    6.78
  -1   7   2   82.82    6.95
   1  -7  -2   84.95    7.05
   1  -7  -2    2.92    1.52
   1  -7  -2  101.61    6.52
  -1   7   1    8.08    2.45
  -1   7   1    8.19    2.42
  -1   7   1    8.62    3.40
  -1   7   1    8.58    3.05
   1  -7  -1    8.30    3.46
   1  -7  -1   11.51    2.73
   1  -7  -1   10.55    2.92
   1  -7  -1   13.39    3.18
  -1   7   0   29.56    4.43
  -1   7   0   27.75    5.02
  -1   7   0   24.09    4.44
   1  -7   0   31.67    5.53
   1  -7   0   30.31    4.22
   1  -7   0   35.10    4.55
   1  -7   0   37.03    4.48
  -1   7  -1    0.84    1.59
  -1   7  -1    1.69    2.37
  -1   7  -1    2.59    2.45
   1  -7   1    2.50    2.26
   1  -7   1    1.27    1.82
   1  -7   1    2.21    2.10
   1  -7   1    0.06    1.84
  -1   7  -2    6.86    2.83
  -1   7  -2    7.54    2.91
  -1   7  -2    6.85    3.13
  -1   7  -2    5.61    2.38
   1  -7   2    8.60    3.31
   1  -7   2    5.83    2.62
   1  -7   2    9.16    2.72
   1  -7   2   10.77    3.11
  -1   7  -3   21.83    4.47
  -1   7  -3   23.63    4.66
  -1   7  -3   29.27    5.28
  -1   7  -3   25.37    4.51
   1  -7   3   27.27    4.84
   1  -7   3   22.59    4.28
   1  -7   3   21.71    3.56
   1  -7   3   27.78    4.74
  -1   7  -4  107.73    7.70
  -1   7  -4  104.25    7.37
  -1   7  -4  104.56    7.77
  -1   7  -4   99.68    7.22
   1  -7   4   97.19    7.47
   1  -7   4  103.93    7.37
   1  -7   4   97.53    5.97
   1  -7   4   96.31    7.24
  -1   7  -5   20.94    4.53
  -1   7  -5   26.34    4.70
  -1   7  -5   28.63    5.35
  -1   7  -5   25.68    4.86
   1  -7   5   23.80    4.94
   1  -7   5   28.36    5.21
   1  -7   5   27.41    4.18
   1  -7   5   23.14    4.71
  -1   7  -6   47.05    5.83
  -1   7  -6   51.36    5.64
  -1   7  -6   61.75    6.73
  -1   7  -6   49.52    5.81
   1  -7   6   51.22    6.12
   1  -7   6   52.83    5.99
   1  -7   6   55.54    5.16
   1  -7   6   46.57    5.78
  -1   7  -7   26.84    5.59
  -1   7  -7   23.82    4.63
  -1   7  -7   31.14    6.04
  -1   7  -7   23.39    5.11
  -1   7  -7   22.57    5.04
   1  -7   7   21.36    4.98
   1  -7   7   24.63    5.25
   1  -7   7   22.73    5.20
   1  -7   7   21.79    4.12
   1  -7   7   27.15    5.40
  -1   7  -8    3.48    2.72
  -1   7  -8    7.22    3.72
  -1   7  -8    9.10    3.80
  -1   7  -8    3.57    2.79
   1  -7   8    6.06    3.59
   1  -7   8    5.08    3.16
   1  -7   8    5.51    3.38
   1  -7   8    4.01    2.56
   1  -7   8    3.98    3.08
  -1   7  -9   -2.36    2.11
  -1   7  -9    5.11    3.63
  -1   7  -9    0.84    2.36
  -1   7  -9   -0.90    2.22
   1  -7   9   -0.50    2.62
   1  -7   9    0.28    2.67
   1  -7   9    0.75    2.93
   1  -7   9    0.83    2.45
  -1   7 -10    7.18    4.12
  -1   7 -10    6.70    4.05
  -1   7 -10    6.39    3.58
  -1   7 -10    2.93    3.10
   1  -7  10    4.50    3.41
   1  -7  10    7.07    3.97
   1  -7  10    0.59    2.65
  -1   6   9    3.35    2.88
  -1   6   9    3.53    3.15
   1  -6  -9    2.28    3.25
   1  -6  -9   10.42    4.90
  -1   6   8    6.82    3.62
  -1   6   8    4.38    3.36
   1  -6  -8   11.79    4.67
   1  -6  -8   10.10    4.43
  -1   6   7    2.33    2.45
  -1   6   7    5.07    2.97
  -1   6   7    3.31    2.86
   1  -6  -7    3.74    3.36
   1  -6  -7    1.21    3.01
  -1   6   6   -1.07    1.78
  -1   6   6   -2.02    1.63
  -1   6   6   -0.45    1.88
   1  -6  -6   -0.17    2.16
   1  -6  -6    0.81    2.27
  -1   6   5    2.00    1.98
  -1   6   5    2.03    2.22
  -1   6   5    1.10    2.08
   1  -6  -5    2.90    2.54
   1  -6  -5    0.69    2.30
  -1   6   4   50.45    5.18
  -1   6   4   49.89    5.50
  -1   6   4   51.20    5.73
   1  -6  -4   56.49    5.88
   1  -6  -4   57.89    5.55
   1  -6  -4   59.24    5.04
  -1   6   3  110.88    6.68
  -1   6   3  101.11    7.24
  -1   6   3  116.14    7.68
   1  -6  -3  122.47    7.97
   1  -6  -3  127.20    7.30
   1  -6  -3  131.49    6.93
  -1   6   2    5.84    2.05
  -1   6   2    8.47    2.11
  -1   6   2    8.08    2.99
  -1   6   2    8.80    3.25
   1  -6  -2    8.31    2.89
   1  -6  -2    8.43    2.20
   1  -6  -2    0.17    0.79
   1  -6  -2    8.14    2.59
  -1   6   1    0.09    1.21
  -1   6   1   -0.57    1.30
  -1   6   1    0.67    2.11
  -1   6   1   -0.81    1.63
   1  -6  -1    0.81    2.10
   1  -6  -1   -0.82    1.22
   1  -6  -1    1.40    1.75
   1  -6  -1    0.05    1.47
  -1   6   0   13.55    2.22
  -1   6   0   12.00    2.86
  -1   6   0    8.65    2.82
  -1   6   0   15.12    3.45
   1  -6   0   15.59    3.45
   1  -6   0   15.73    2.87
   1  -6   0   17.57    3.08
   1  -6   0   17.51    3.28
  -1   6  -1   -0.43    1.26
  -1   6  -1    1.83    2.24
  -1   6  -1    1.00    1.87
   1  -6   1    0.09    1.67
   1  -6   1   -2.17    1.08
   1  -6   1    0.53    1.49
   1  -6   1   -0.94    1.27
  -1   6  -2   62.77    5.20
  -1   6  -2   64.23    5.50
  -1   6  -2   70.60    5.77
   1  -6   2   74.86    5.81
   1  -6   2   63.26    5.04
   1  -6   2   71.57    4.57
   1  -6   2   70.71    5.42
  -1   6  -3    1.34    1.98
  -1   6  -3    0.85    1.97
  -1   6  -3    0.13    1.83
  -1   6  -3    0.50    1.60
   1  -6   3    1.29    1.93
   1  -6   3    1.41    1.66
   1  -6   3    3.38    1.81
   1  -6   3    1.83    1.79
  -1   6  -4  234.17   10.25
  -1   6  -4  250.63    9.92
  -1   6  -4  256.51   10.78
  -1   6  -4  251.38   10.43
   1  -6   4  257.92   10.64
   1  -6   4  246.31   10.34
   1  -6   4  255.62    8.66
   1  -6   4  259.04   10.60
  -1   6  -5   18.43    3.87
  -1   6  -5   20.80    4.04
  -1   6  -5   31.57    5.21
  -1   6  -5   17.53    3.96
   1  -6   5   30.18    5.09
   1  -6   5   22.15    4.43
   1  -6   5   22.20    3.59
   1  -6   5   17.38    3.82
  -1   6  -6   14.44    3.90
  -1   6  -6   17.84    3.92
  -1   6  -6   19.10    4.56
  -1   6  -6   16.23    4.06
  -1   6  -6    9.24    2.99
   1  -6   6   15.91    4.00
   1  -6   6   17.19    4.29
   1  -6   6   14.83    3.87
   1  -6   6   16.42    3.40
   1  -6   6    8.71    3.06
  -1   6  -7   30.41    5.36
  -1   6  -7   32.35    4.87
  -1   6  -7   29.02    5.45
  -1   6  -7   28.29    5.26
  -1   6  -7   30.35    5.39
   1  -6   7   35.38    6.06
   1  -6   7   28.86    5.10
   1  -6   7   26.57    5.07
   1  -6   7   31.67    4.93
   1  -6   7   24.31    4.66
  -1   6  -8    0.78    2.11
  -1   6  -8    3.43    2.88
  -1   6  -8    0.84    1.93
  -1   6  -8    3.85    2.63
   1  -6   8   -0.63    2.14
   1  -6   8    2.28    2.40
   1  -6   8    0.62    2.39
   1  -6   8    1.57    2.17
   1  -6   8    0.65    2.12
  -1   6  -9    8.05    3.48
  -1   6  -9    5.75    3.50
  -1   6  -9    9.58    3.78
  -1   6  -9    6.45    3.40
   1  -6   9    4.93    3.29
   1  -6   9    9.04    3.82
   1  -6   9    5.47    3.41
   1  -6   9    9.69    3.48
   1  -6   9    7.48    3.36
  -1   6 -10    4.50    3.33
  -1   6 -10    4.19    3.54
  -1   6 -10    3.14    3.07
  -1   6 -10    6.33    3.33
   1  -6  10    5.50    3.54
   1  -6  10   10.38    4.32
   1  -6  10    7.75    3.53
   1  -6  10    4.15    2.94
  -1   6 -11   11.68    4.45
  -1   6 -11    8.47    4.45
  -1   6 -11   10.10    4.99
  -1   6 -11    5.82    3.61
  -1   6 -11    7.97    4.28
   1  -6  11    9.56    4.43
   1  -6  11   12.09    5.06
   1  -6  11    8.46    3.88
   1  -6  11    6.61    3.86
  -1   5  10    1.74    2.77
  -1   5  10    1.46    2.67
  -1   5  10    2.66    3.81
   1  -5 -10    0.91    3.40
   1  -5 -10    3.20    3.90
  -1   5   9   15.77    4.92
  -1   5   9   13.46    4.28
  -1   5   9   22.16    5.67
   1  -5  -9   16.40    4.99
   1  -5  -9   16.80    5.19
  -1   5   8    0.10    1.98
  -1   5   8    2.89    2.81
  -1   5   8   -0.18    2.40
   1  -5  -8    3.00    3.20
   1  -5  -8    2.71    2.85
  -1   5   7    4.67    2.57
  -1   5   7    6.36    2.82
  -1   5   7    5.98    3.35
  -1   5   7    6.43    3.21
   1  -5  -7   10.22    3.61
   1  -5  -7    7.69    3.40
  -1   5   6   -1.07    1.43
  -1   5   6    3.03    2.31
  -1   5   6   -0.58    1.98
  -1   5   6    1.07    2.12
   1  -5  -6    0.18    1.81
   1  -5  -6    0.08    2.04
   1  -5  -6    0.77    1.65
  -1   5   5    0.83    1.69
  -1   5   5   -0.33    1.54
  -1   5   5   -0.51    1.79
  -1   5   5   -0.84    1.53
   1  -5  -5    2.21    2.19
   1  -5  -5    1.90    2.13
   1  -5  -5    0.63    1.57
  -1   5   4  136.69    7.58
  -1   5   4  138.35    7.65
  -1   5   4  162.09    8.46
   1  -5  -4  164.34    8.84
   1  -5  -4  158.47    7.95
   1  -5  -4  172.16    7.48
  -1   5   3    1.13    1.55
  -1   5   3    1.30    1.06
  -1   5   3    2.49    2.04
  -1   5   3    2.33    2.14
   1  -5  -3    0.31    1.68
   1  -5  -3    2.31    1.30
   1  -5  -3    2.61    1.87
   1  -5  -3    1.97    1.62
  -1   5   2   72.51    4.69
  -1   5   2   73.77    3.95
  -1   5   2   68.95    5.38
  -1   5   2   73.52    5.48
   1  -5  -2   80.21    5.79
   1  -5  -2   82.97    4.33
   1  -5  -2   87.01    5.16
  -1   5   1  468.29    9.92
  -1   5   1  483.08   10.29
  -1   5   1  469.22   12.47
  -1   5   1  512.26   12.94
   1  -5  -1  525.29   13.23
   1  -5  -1  508.33   10.53
   1  -5  -1  528.89   10.91
   1  -5  -1  529.69   11.82
  -1   5   0   99.29    4.06
  -1   5   0  104.34    5.33
  -1   5   0   97.16    5.94
  -1   5   0  112.72    6.12
   1  -5   0  122.33    6.47
   1  -5   0  101.66    5.14
   1  -5   0  121.03    5.06
   1  -5   0  105.88    5.53
  -1   5  -1  251.26    4.82
  -1   5  -1  253.66    8.48
  -1   5  -1  245.48    8.80
  -1   5  -1  264.89    9.17
   1  -5   1  254.58    8.48
   1  -5   1  273.66    9.32
   1  -5   1  257.88    8.36
   1  -5   1  273.82    7.22
   1  -5   1  259.66    8.65
  -1   5  -2   37.08    3.75
  -1   5  -2   35.57    3.92
  -1   5  -2   40.67    4.10
   1  -5   2   40.11    3.89
   1  -5   2   34.48    3.66
   1  -5   2   36.99    3.70
   1  -5   2   38.11    3.20
   1  -5   2   38.92    3.82
  -1   5  -3   11.42    2.78
  -1   5  -3    8.02    2.46
  -1   5  -3    6.22    2.15
   1  -5   3    9.32    2.64
   1  -5   3    8.26    2.50
   1  -5   3   11.38    2.77
   1  -5   3    9.00    2.03
   1  -5   3    8.01    2.27
  -1   5  -4    3.28    1.85
  -1   5  -4    2.72    2.04
  -1   5  -4    3.39    2.09
  -1   5  -4    4.02    2.04
   1  -5   4    3.50    1.92
   1  -5   4    3.11    1.76
   1  -5   4    3.29    2.11
   1  -5   4    4.50    2.13
   1  -5   4    3.61    1.67
   1  -5   4    3.65    2.03
  -1   5  -5    0.80    1.67
  -1   5  -5    2.61    2.00
  -1   5  -5    9.65    2.88
  -1   5  -5    4.28    2.27
   1  -5   5    0.21    1.83
   1  -5   5    5.03    2.47
   1  -5   5    2.53    1.98
   1  -5   5    1.92    1.57
   1  -5   5   -0.86    1.34
  -1   5  -6    2.17    2.19
  -1   5  -6    3.47    2.18
  -1   5  -6   -0.69    2.02
  -1   5  -6    2.24    1.95
  -1   5  -6    1.69    1.89
   1  -5   6    2.06    2.24
   1  -5   6    6.94    2.96
   1  -5   6    0.62    2.00
   1  -5   6    2.05    1.71
   1  -5   6    2.67    2.13
  -1   5  -7   12.64    3.37
  -1   5  -7   15.21    3.38
  -1   5  -7   12.09    3.78
  -1   5  -7   13.52    3.84
  -1   5  -7    9.04    3.06
   1  -5   7   12.71    3.55
   1  -5   7   14.50    3.94
   1  -5   7    9.53    3.30
   1  -5   7   13.61    3.20
   1  -5   7   11.50    3.52
  -1   5  -8   32.78    5.57
  -1   5  -8   34.40    6.08
  -1   5  -8   26.05    5.02
  -1   5  -8   25.61    4.94
   1  -5   8   32.42    5.81
   1  -5   8   32.95    5.79
   1  -5   8   27.84    5.44
   1  -5   8   28.39    4.86
   1  -5   8   20.83    4.62
  -1   5  -9   49.47    5.90
  -1   5  -9   46.14    7.35
  -1   5  -9   50.20    6.15
  -1   5  -9   47.30    7.41
   1  -5   9   39.50    6.62
   1  -5   9   38.52    6.49
   1  -5   9   36.77    6.16
   1  -5   9   44.56    5.54
   1  -5   9   38.79    6.65
  -1   5 -10    1.32    2.64
  -1   5 -10    4.33    3.26
  -1   5 -10    0.71    2.71
  -1   5 -10    2.78    2.85
  -1   5 -10    3.45    2.88
   1  -5  10    2.23    2.81
   1  -5  10    4.17    3.18
   1  -5  10    4.52    3.01
   1  -5  10    2.63    2.98
  -1   5 -11    5.76    3.68
  -1   5 -11   17.67    5.48
  -1   5 -11   12.04    4.39
  -1   5 -11   13.20    4.66
   1  -5  11   11.28    4.73
   1  -5  11   11.22    4.22
   1  -5  11   12.76    4.27
   1  -5  11    8.48    3.93
  -1   4  10    3.55    3.19
  -1   4  10    0.70    2.67
  -1   4  10    2.20    3.33
   1  -4 -10    5.55    3.74
   1  -4 -10    2.62    3.19
  -1   4   9    4.20    2.70
  -1   4   9    1.59    2.48
  -1   4   9    3.32    2.95
   1  -4  -9    2.10    2.67
   1  -4  -9    3.54    3.02
  -1   4   8   28.00    5.61
  -1   4   8   37.39    6.24
  -1   4   8   32.38    5.76
   1  -4  -8   30.11    5.86
   1  -4  -8   35.55    6.29
  -1   4   7    0.07    1.69
  -1   4   7    1.13    1.67
  -1   4   7    3.08    2.41
  -1   4   7    4.99    2.75
   1  -4  -7    5.06    2.88
   1  -4  -7    1.71    2.61
   1  -4  -7    3.54    2.08
  -1   4   6    7.68    2.94
  -1   4   6    6.85    2.23
  -1   4   6   10.35    3.27
  -1   4   6   11.15    3.39
   1  -4  -6   10.07    3.37
   1  -4  -6    9.30    3.33
   1  -4  -6   11.08    2.94
  -1   4   5   11.01    3.18
  -1   4   5    7.99    2.44
  -1   4   5   10.47    3.23
  -1   4   5   12.97    3.15
   1  -4  -5   10.77    3.18
   1  -4  -5   11.25    3.07
   1  -4  -5   13.68    2.92
  -1   4   4   49.76    4.56
  -1   4   4   51.54    4.48
  -1   4   4   48.86    4.78
  -1   4   4   61.98    4.91
   1  -4  -4   51.35    4.93
   1  -4  -4   56.05    3.41
   1  -4  -4   53.53    4.61
   1  -4  -4   53.25    4.21
  -1   4   3   26.71    3.78
  -1   4   3   22.93    1.76
  -1   4   3   27.75    3.85
  -1   4   3   25.71    3.87
  -1   4   3   28.20    3.19
   1  -4  -3   29.12    3.62
   1  -4  -3   26.65    2.45
   1  -4  -3   27.23    3.10
   1  -4  -3   28.52    3.02
  -1   4   2  369.71    9.22
  -1   4   2  379.82    7.27
  -1   4   2  389.07   10.56
   1  -4  -2  393.00   10.70
   1  -4  -2  404.32    8.26
   1  -4  -2  157.43    5.84
   1  -4  -2  394.64    9.45
  -1   4   1  298.03    7.25
  -1   4   1  320.42    7.39
  -1   4   1  307.62    9.00
  -1   4   1  324.90    9.25
   1  -4  -1  309.31    7.28
   1  -4  -1  323.25    9.24
   1  -4  -1  327.46    7.67
   1  -4  -1  338.21    7.66
   1  -4  -1  346.73    8.67
  -1   4   0    1.53    0.86
  -1   4   0    0.27    0.98
  -1   4   0    0.30    1.39
  -1   4   0    1.54    1.40
   1  -4   0   -0.76    0.89
   1  -4   0    0.94    1.31
   1  -4   0    1.68    1.13
   1  -4   0    0.83    1.01
   1  -4   0    0.18    0.99
  -1   4  -1  187.77    3.65
  -1   4  -1  187.65    6.62
  -1   4  -1  172.42    6.66
  -1   4  -1  172.97    6.64
   1  -4   1  192.51    6.70
   1  -4   1  191.52    6.85
   1  -4   1  174.95    6.29
   1  -4   1  172.44    4.93
   1  -4   1  184.55    6.64
  -1   4  -2   31.35    3.19
  -1   4  -2   28.73    3.27
  -1   4  -2   29.41    3.30
   1  -4   2   29.12    3.18
   1  -4   2   26.83    3.15
   1  -4   2   28.23    3.10
   1  -4   2   28.10    2.57
   1  -4   2   31.12    3.26
  -1   4  -3  140.21    6.47
  -1   4  -3  148.43    6.22
  -1   4  -3  155.38    6.85
   1  -4   3  145.53    6.60
   1  -4   3  140.29    6.37
   1  -4   3  138.89    6.42
   1  -4   3  134.09    6.33
   1  -4   3  148.69    5.34
   1  -4   3  135.12    6.38
  -1   4  -4   14.91    1.53
  -1   4  -4   17.96    3.33
  -1   4  -4   15.62    2.74
  -1   4  -4   19.59    3.47
  -1   4  -4   13.95    2.79
   1  -4   4   17.26    1.54
   1  -4   4   14.33    2.94
   1  -4   4   14.85    2.94
   1  -4   4   13.81    2.92
   1  -4   4   16.87    3.15
   1  -4   4   16.04    2.55
   1  -4   4   17.50    3.30
  -1   4  -5   12.02    1.90
  -1   4  -5   13.58    3.05
  -1   4  -5   13.44    2.74
  -1   4  -5   14.22    3.33
  -1   4  -5   11.48    2.99
   1  -4   5   12.95    1.90
   1  -4   5   12.31    3.03
   1  -4   5   17.95    3.51
   1  -4   5   14.93    3.47
   1  -4   5   12.11    3.00
   1  -4   5   13.46    2.70
   1  -4   5   10.43    2.81
  -1   4  -6    0.99    1.66
  -1   4  -6    0.77    1.54
  -1   4  -6    1.52    1.92
  -1   4  -6    1.91    1.83
  -1   4  -6    0.44    1.55
   1  -4   6    0.99    1.12
   1  -4   6   -0.57    1.47
   1  -4   6    1.01    1.85
   1  -4   6    0.95    1.85
   1  -4   6    1.97    1.64
   1  -4   6    1.99    1.71
  -1   4  -7   10.70    3.21
  -1   4  -7   12.74    2.95
  -1   4  -7   12.69    3.41
  -1   4  -7    9.56    3.14
  -1   4  -7    9.90    3.20
   1  -4   7   10.35    2.42
   1  -4   7    6.07    2.80
   1  -4   7    8.87    3.06
   1  -4   7   12.74    3.45
   1  -4   7    7.98    2.59
   1  -4   7   10.07    3.31
  -1   4  -8   24.28    4.52
  -1   4  -8   20.96    4.59
  -1   4  -8   26.61    5.17
  -1   4  -8   17.07    3.98
   1  -4   8   19.53    4.20
   1  -4   8   21.21    4.58
   1  -4   8   20.74    4.50
   1  -4   8   18.78    4.06
   1  -4   8   19.73    4.42
  -1   4  -9    0.92    1.91
  -1   4  -9    1.21    2.38
  -1   4  -9   -0.46    2.11
  -1   4  -9   -0.84    1.57
  -1   4  -9    1.52    2.38
   1  -4   9    0.78    2.34
   1  -4   9    2.59    2.42
   1  -4   9    1.02    2.25
   1  -4   9    2.15    2.35
  -1   4 -10   11.75    4.01
  -1   4 -10   12.35    4.43
  -1   4 -10    7.36    3.48
  -1   4 -10    9.05    3.76
   1  -4  10    9.44    3.88
   1  -4  10   12.85    4.15
   1  -4  10   11.65    3.99
   1  -4  10   12.73    4.14
  -1   4 -11   -1.62    1.88
  -1   4 -11    3.43    3.33
  -1   4 -11    1.06    2.66
  -1   4 -11   -0.47    2.24
   1  -4  11    1.45    2.67
   1  -4  11   -0.82    2.35
   1  -4  11    2.11    2.89
   1  -4  12   -3.58    2.36
   1  -4  12    1.62    3.47
  -1   3  11    3.13    3.40
  -1   3  11    2.11    2.69
  -1   3  11   -1.66    2.56
   1  -3 -11    1.60    2.77
   1  -3 -11    3.10    3.64
  -1   3  10    1.85    2.61
  -1   3  10    4.71    3.13
  -1   3  10    6.04    3.66
   1  -3 -10    8.31    3.89
   1  -3 -10    7.06    3.91
  -1   3   9    1.40    2.32
  -1   3   9    1.64    2.34
  -1   3   9    2.46    2.80
   1  -3  -9    1.84    2.44
   1  -3  -9    1.29    2.57
   1  -3  -9    0.61    2.27
  -1   3   8    4.55    2.76
  -1   3   8    5.38    2.98
  -1   3   8    6.75    3.01
   1  -3  -8    4.41    2.87
   1  -3  -8    3.54    2.72
   1  -3  -8    3.37    2.31
  -1   3   7   -1.34    1.17
  -1   3   7    0.00    1.34
  -1   3   7    0.14    1.93
  -1   3   7   -0.18    1.73
   1  -3  -7    0.18    1.71
   1  -3  -7   -0.41    1.85
   1  -3  -7   -1.28    1.43
  -1   3   6    6.54    2.53
  -1   3   6    3.67    1.75
  -1   3   6    5.04    2.39
  -1   3   6    7.80    2.75
   1  -3  -6    4.07    2.41
   1  -3  -6    6.56    1.86
   1  -3  -6    3.97    2.35
   1  -3  -6    5.72    2.24
  -1   3   5   86.56    5.92
  -1   3   5   87.59    5.06
  -1   3   5   92.95    6.21
  -1   3   5   80.79    5.63
   1  -3  -5   87.83    6.06
   1  -3  -5   92.55    4.46
   1  -3  -5   90.35    5.81
   1  -3  -5   96.42    5.55
  -1   3   4   56.88    4.48
  -1   3   4   55.24    3.92
  -1   3   4   60.45    4.58
  -1   3   4   57.24    4.32
   1  -3  -4   60.93    4.73
   1  -3  -4   61.52    3.41
   1  -3  -4   62.09    4.46
   1  -3  -4   61.64    4.18
  -1   3   3  181.57    6.81
  -1   3   3  188.99    3.34
  -1   3   3  183.31    6.45
  -1   3   3  193.90    7.29
  -1   3   3  195.65    6.69
   1  -3  -3  198.08    7.41
   1  -3  -3  205.22    5.58
   1  -3  -3  200.98    6.84
   1  -3  -3  201.13    6.59
  -1   3   2   53.58    3.44
  -1   3   2   57.98    2.46
  -1   3   2   60.70    3.74
  -1   3   2   52.10    3.76
  -1   3   2   53.10    3.26
   1  -3  -2   52.64    3.63
   1  -3  -2   61.90    3.09
   1  -3  -2   40.56    2.80
   1  -3  -2   56.92    3.45
  -1   3   1   86.25    3.61
  -1   3   1   89.74    3.45
  -1   3   1   86.60    4.32
  -1   3   1   88.96    4.44
   1  -3  -1   79.50    3.26
   1  -3  -1   83.79    4.18
   1  -3  -1   80.61    3.51
   1  -3  -1   92.05    3.54
   1  -3  -1   90.20    4.08
  -1   3   0 1138.89   10.25
  -1   3   0 1093.66   12.77
  -1   3   0 1030.45   13.64
  -1   3   0 1142.43   14.40
   1  -3   0 1040.78   12.44
   1  -3   0 1193.87   14.39
   1  -3   0 1089.10   12.91
   1  -3   0 1255.42   10.51
   1  -3   0 1158.50   13.89
  -1   3  -1   82.35    2.32
  -1   3  -1   79.30    3.98
  -1   3  -1   76.77    4.05
  -1   3  -1   88.44    4.22
   1  -3   1   80.87    3.98
   1  -3   1   84.69    4.00
   1  -3   1   79.16    3.89
   1  -3   1   79.62    2.86
   1  -3   1   85.17    4.13
  -1   3  -2    0.19    0.53
  -1   3  -2    0.29    0.93
  -1   3  -2    0.37    1.04
  -1   3  -2    1.20    1.20
   1  -3   2    0.53    0.99
   1  -3   2   -0.25    0.79
   1  -3   2    0.04    1.12
   1  -3   2    0.52    0.89
   1  -3   2    0.91    0.80
   1  -3   2   -0.09    0.80
  -1   3  -3    1.43    0.74
  -1   3  -3    0.39    0.98
  -1   3  -3    0.08    0.96
  -1   3  -3   -0.45    0.98
   1  -3   3    1.02    0.70
   1  -3   3    1.47    1.12
   1  -3   3    0.13    0.99
   1  -3   3    0.16    1.14
   1  -3   3    0.34    1.14
   1  -3   3    0.61    0.95
   1  -3   3    1.56    1.31
  -1   3  -4   58.71    4.19
  -1   3  -4   56.09    3.69
  -1   3  -4   54.45    4.18
  -1   3  -4   53.67    4.14
   1  -3   4   55.93    3.01
   1  -3   4   60.56    4.26
   1  -3   4   50.75    4.02
   1  -3   4   50.83    4.15
   1  -3   4   52.39    4.12
   1  -3   4   52.24    3.57
   1  -3   4   50.16    4.08
  -1   3  -5    0.50    1.29
  -1   3  -5    1.44    1.37
  -1   3  -5    1.44    1.41
  -1   3  -5    1.52    1.36
  -1   3  -5    1.27    1.57
   1  -3   5    0.83    0.95
   1  -3   5    1.50    1.46
   1  -3   5    0.44    1.23
   1  -3   5    1.08    1.31
   1  -3   5   -0.07    1.42
   1  -3   5   -0.66    0.96
   1  -3   5    0.89    1.20
   1  -3   5    0.99    1.40
  -1   3  -6   11.11    2.82
  -1   3  -6    8.82    2.26
  -1   3  -6    8.09    2.60
  -1   3  -6    6.47    2.35
  -1   3  -6    7.10    2.60
   1  -3   6    7.30    2.01
   1  -3   6   11.59    2.83
   1  -3   6    4.58    2.22
   1  -3   6    7.17    2.17
   1  -3   6    6.48    2.51
   1  -3   6    5.56    2.25
   1  -3   6    8.56    2.40
   1  -3   6    6.28    2.41
  -1   3  -7   66.29    5.35
  -1   3  -7   65.06    4.69
  -1   3  -7   53.37    5.19
  -1   3  -7   56.43    5.37
   1  -3   7   56.17    4.57
   1  -3   7   53.87    5.36
   1  -3   7   67.42    4.71
   1  -3   7   56.26    5.52
   1  -3   7   53.68    5.19
   1  -3   7   63.79    5.52
   1  -3   7   50.88    5.24
  -1   3  -8    0.24    1.67
  -1   3  -8   -1.23    1.58
  -1   3  -8    0.18    1.56
  -1   3  -8   -0.95    1.51
   1  -3   8    1.71    1.75
   1  -3   8   -0.04    2.02
   1  -3   8    0.90    1.94
   1  -3   8    1.81    2.05
   1  -3   8   -0.17    1.65
   1  -3   8    0.05    1.68
  -1   3  -9   34.75    5.14
  -1   3  -9   32.11    5.65
  -1   3  -9   38.67    5.82
  -1   3  -9   32.81    5.46
   1  -3   9   -0.14    1.04
   1  -3   9   28.45    5.24
   1  -3   9   30.88    5.76
   1  -3   9   36.90    6.00
   1  -3   9   38.30    6.00
  -1   3 -10   -0.29    2.19
  -1   3 -10   -0.54    1.79
  -1   3 -10   -1.02    1.87
   1  -3  10    1.40    2.86
   1  -3  10   -0.89    2.15
   1  -3  10    0.84    2.36
  -1   3 -11    2.76    3.11
  -1   3 -11    2.52    2.89
  -1   3 -11    2.58    2.90
   1  -3  11    3.89    3.97
   1  -3  11    4.17    3.02
   1  -3  11    5.47    3.48
  -1   3 -12   -1.45    2.39
  -1   3 -12    0.38    3.30
  -1   3 -12    1.90    2.78
  -1   3 -12    4.33    3.42
   1  -3  12    2.51    3.51
   1  -3  12    1.85    2.99
   1  -3  12    3.16    3.17
  -1   2  11    4.74    3.50
  -1   2  11    5.58    3.24
  -1   2  11    5.60    3.64
   1  -2 -11   10.04    4.20
   1  -2 -11    9.56    4.29
  -1   2  10   -1.21    2.17
  -1   2  10    1.00    2.57
  -1   2  10    1.13    2.56
   1  -2 -10    0.90    2.42
   1  -2 -10    3.27    3.09
   1  -2 -10   -0.07    2.22
  -1   2   9    8.56    3.51
  -1   2   9   10.20    3.47
  -1   2   9    9.84    3.44
   1  -2  -9   10.39    3.65
   1  -2  -9   11.49    4.08
   1  -2  -9   12.31    3.52
  -1   2   8   24.79    5.07
  -1   2   8   20.27    4.22
  -1   2   8   20.65    4.37
   1  -2  -8   19.47    4.15
   1  -2  -8   28.05    5.16
   1  -2  -8   23.90    4.31
  -1   2   7    8.08    2.73
  -1   2   7    8.73    2.10
  -1   2   7   10.16    3.11
  -1   2   7    7.63    2.72
   1  -2  -7    9.38    2.99
   1  -2  -7   10.38    2.46
   1  -2  -7    9.28    2.94
   1  -2  -7    7.72    2.57
  -1   2   6    4.01    1.98
  -1   2   6    5.40    1.66
  -1   2   6    4.82    2.38
  -1   2   6    6.38    2.49
   1  -2  -6    4.10    2.26
   1  -2  -6    5.00    1.76
   1  -2  -6    4.42    2.28
   1  -2  -6    1.73    1.78
  -1   2   5   51.73    4.43
  -1   2   5   61.05    3.66
  -1   2   5   52.14    4.53
  -1   2   5   50.96    4.21
   1  -2  -5   52.55    4.42
   1  -2  -5   54.08    3.53
   1  -2  -5   53.93    4.10
  -1   2   4   11.71    2.47
  -1   2   4   14.31    2.18
  -1   2   4   10.85    2.33
  -1   2   4   15.00    2.70
   1  -2  -4   12.64    2.62
   1  -2  -4   14.19    2.08
   1  -2  -4   11.63    2.25
  -1   2   3   13.67    2.26
  -1   2   3    8.50    1.57
  -1   2   3   12.90    2.22
  -1   2   3   17.85    2.48
   1  -2  -3   13.48    0.77
   1  -2  -3   16.20    2.62
   1  -2  -3   16.60    1.79
   1  -2  -3   20.62    2.32
   1  -2  -3   15.92    2.31
  -1   2   2  158.09    5.11
  -1   2   2  165.98    4.87
  -1   2   2  189.19    5.84
  -1   2   2  190.78    5.10
   1  -2  -2  173.77    3.25
   1  -2  -2  187.73    5.73
   1  -2  -2  184.42    4.71
   1  -2  -2  195.96    5.16
   1  -2  -2  186.41    5.39
  -1   2   1  740.72    9.10
  -1   2   1  691.60    9.38
  -1   2   1  671.51    9.67
  -1   2   1  670.20    7.24
   1  -2  -1  643.94    7.34
   1  -2  -1  673.62    9.39
   1  -2  -1  707.46    8.76
   1  -2  -1  697.50    7.41
   1  -2  -1  674.11    9.25
  -1   2   0   58.64    2.32
  -1   2   0   57.83    2.96
  -1   2   0   56.39    2.88
   1  -2   0   48.42    2.46
   1  -2   0   56.19    2.69
   1  -2   0   51.71    2.64
   1  -2   0   57.45    1.62
   1  -2   0   55.58    2.82
  -1   2  -1  211.41    3.61
  -1   2  -1  220.62    5.54
  -1   2  -1  211.50    5.37
  -1   2  -1  220.21    5.45
   1  -2   1  205.83    5.37
   1  -2   1  225.43    5.60
   1  -2   1  211.58    3.50
   1  -2   1  211.67    5.46
  -1   2  -2   62.24    2.48
  -1   2  -2   58.50    3.28
  -1   2  -2   58.77    3.11
  -1   2  -2   60.51    3.23
   1  -2   2   62.60    2.47
   1  -2   2   59.99    3.26
   1  -2   2   59.28    3.16
   1  -2   2   64.13    3.27
   1  -2   2   63.83    3.40
   1  -2   2   60.95    3.35
   1  -2   2   59.24    2.66
   1  -2   2   58.52    3.28
  -1   2  -3  182.08    5.94
  -1   2  -3  182.23    5.45
  -1   2  -3  171.10    5.87
   1  -2   3  169.39    4.74
   1  -2   3  177.59    5.87
   1  -2   3  169.95    5.75
   1  -2   3  173.95    5.31
   1  -2   3  173.78    5.94
   1  -2   3  162.72    5.75
   1  -2   3  164.97    5.20
   1  -2   3  160.06    5.72
  -1   2  -4   98.74    4.77
  -1   2  -4  103.80    4.48
  -1   2  -4   92.10    4.83
  -1   2  -4   93.64    4.94
   1  -2   4   92.26    4.23
   1  -2   4   96.22    4.75
   1  -2   4   90.12    4.86
   1  -2   4  100.60    4.44
   1  -2   4   95.88    5.04
   1  -2   4   94.21    4.90
   1  -2   4   96.72    4.77
   1  -2   4   90.65    4.89
  -1   2  -5   12.04    2.45
  -1   2  -5   13.19    2.31
  -1   2  -5   10.80    2.37
  -1   2  -5    9.94    2.46
   1  -2   5    0.06    0.59
   1  -2   5   12.40    2.44
   1  -2   5    9.23    2.43
   1  -2   5    8.31    1.84
   1  -2   5   10.24    2.44
   1  -2   5   11.87    2.53
   1  -2   5   11.20    2.49
   1  -2   5   11.49    2.54
  -1   2  -6   26.24    3.18
  -1   2  -6   25.31    4.14
  -1   2  -6   23.35    2.90
  -1   2  -6   25.59    3.86
  -1   2  -6   25.62    3.95
   1  -2   6   25.44    3.65
   1  -2   6   -0.07    0.57
   1  -2   6   20.17    3.49
   1  -2   6   24.05    2.90
   1  -2   6   20.59    3.73
   1  -2   6   20.03    3.50
   1  -2   6   24.98    3.82
   1  -2   6   20.99    3.46
  -1   2  -7   28.76    3.51
  -1   2  -7   25.65    4.29
  -1   2  -7   29.25    3.43
  -1   2  -7   25.84    4.22
  -1   2  -7   22.49    3.94
   1  -2   7   29.87    4.38
   1  -2   7   26.32    4.38
   1  -2   7   30.34    3.38
   1  -2   7   28.26    4.55
   1  -2   7   26.07    4.23
   1  -2   7   24.54    4.17
   1  -2   7   23.48    3.96
  -1   2  -8    6.58    2.37
  -1   2  -8    5.16    2.68
  -1   2  -8    2.84    2.10
  -1   2  -8    3.72    2.05
   1  -2   8    6.55    2.57
   1  -2   8    5.31    2.66
   1  -2   8    1.62    2.30
   1  -2   8    4.43    2.66
   1  -2   8    2.88    2.11
  -1   2  -9   50.90    6.07
  -1   2  -9   54.52    5.60
  -1   2  -9   49.02    5.65
   1  -2   9   58.90    5.92
   1  -2   9   49.78    6.96
   1  -2   9   56.08    6.20
   1  -2   9   46.15    6.62
  -1   2 -10   -0.13    2.31
  -1   2 -10   -0.22    2.04
  -1   2 -10    1.88    2.41
  -1   2 -10    2.71    2.34
   1  -2  10    0.47    2.30
   1  -2  10    3.46    3.16
   1  -2  10    2.20    2.65
   1  -2  10    0.99    2.42
  -1   2 -11   18.57    5.14
  -1   2 -11   12.71    4.56
  -1   2 -11   16.19    4.59
   1  -2  11   31.57    6.25
   1  -2  11   12.91    4.75
   1  -2  11   12.73    4.23
   1  -2  11   17.81    5.11
  -1   2 -12    0.94    2.94
  -1   2 -12   -2.25    2.38
   1  -2  12   -1.34    2.82
   1  -2  12   -0.22    2.34
   1  -2  12    2.18    3.44
  -1   1  12   -2.96    2.45
  -1   1  12    1.11    2.81
  -1   1  12   -0.49    2.52
   1  -1 -12    0.51    2.68
   1  -1 -12    3.70    3.35
  -1   1  11   31.36    6.67
  -1   1  11   24.14    5.45
  -1   1  11   19.77    5.38
   1  -1 -11   23.72    5.86
   1  -1 -11   23.48    5.91
   1  -1 -11   31.49    6.11
  -1   1  10    2.53    2.48
  -1   1  10   -0.54    1.97
  -1   1  10    3.84    2.97
   1  -1 -10   -0.09    2.08
   1  -1 -10    3.42    3.05
   1  -1 -10    3.54    2.63
  -1   1   9   49.70    5.91
  -1   1   9   63.73    6.71
  -1   1   9   46.20    5.61
   1  -1  -9   54.29    6.19
   1  -1  -9   64.31    6.15
  -1   1   8    6.17    2.56
  -1   1   8    5.61    2.85
  -1   1   8    6.60    2.64
   1  -1  -8    7.80    2.98
   1  -1  -8    4.81    2.17
   1  -1  -8    6.15    2.66
  -1   1   7   55.51    5.26
  -1   1   7   60.68    5.68
  -1   1   7   58.99    5.34
   1  -1  -7   60.51    5.61
   1  -1  -7   61.76    4.72
   1  -1  -7   60.55    5.32
  -1   1   6   27.75    4.09
  -1   1   6   25.56    2.29
  -1   1   6   31.64    4.61
  -1   1   6   23.25    3.83
   1  -1  -6   27.77    1.90
   1  -1  -6   30.15    4.49
   1  -1  -6   26.16    3.10
   1  -1  -6   25.03    3.68
  -1   1   5   64.70    4.49
  -1   1   5   61.98    2.98
  -1   1   5   69.48    4.84
  -1   1   5   57.46    4.36
   1  -1  -5   64.79    2.42
   1  -1  -5   66.57    4.71
   1  -1  -5   63.72    3.92
   1  -1  -5   63.21    4.32
  -1   1   4  353.58    9.10
  -1   1   4  364.90    6.27
  -1   1   4  368.78    9.38
  -1   1   4  350.59    8.96
   1  -1  -4  376.71    5.06
   1  -1  -4  343.05    9.02
   1  -1  -4  348.12    7.81
   1  -1  -4  351.24    8.65
  -1   1   3  143.20    5.22
  -1   1   3  152.51    3.72
  -1   1   3  151.08    5.36
  -1   1   3  141.52    4.98
   1  -1  -3  161.10    3.06
   1  -1  -3  143.90    5.18
   1  -1  -3  151.05    4.65
   1  -1  -3  142.67    4.98
  -1   1   2 3021.34   19.60
  -1   1   2 2906.89   22.55
  -1   1   2 2976.98   19.48
  -1   1   2 2971.62   17.85
   1  -1  -2 3231.15   18.06
   1  -1  -2 3136.64   19.45
   1  -1  -2 3089.36   17.93
   1  -1  -2 3047.94   19.24
  -1   1   1   66.10    2.20
  -1   1   1   77.65    2.68
  -1   1   1   76.99    2.08
   1  -1  -1   71.87    2.16
   1  -1  -1   74.72    2.43
   1  -1  -1   78.87    2.65
   1  -1  -1   71.80    2.65
  -1   1   0    0.70    0.50
  -1   1   0    0.74    0.48
  -1   1   0    0.99    0.49
   1  -1   0    0.30    0.44
   1  -1   0    0.81    0.38
   1  -1   0    0.94    0.50
   1  -1   0    0.33    0.50
   1  -1   0    1.73    0.63
  -1   1  -1 4140.18   21.67
  -1   1  -1 4144.86   31.01
  -1   1  -1 4244.80   26.35
   1  -1   1 3853.08   30.98
   1  -1   1 2223.99   20.58
   1  -1   1 3967.14   30.04
   1  -1   1 4204.78   22.35
   1  -1   1 4187.61   39.71
   1  -1   1 4076.77   26.16
   1  -1   1 4127.90   37.15
   1  -1   2    0.63    0.82
   1  -1   2    1.72    0.94
   1  -1   2    1.32    0.94
   1  -1   2    1.12    0.89
   1  -1   2    0.82    0.98
   1  -1   2    2.16    1.00
   1  -1   2    1.68    0.89
   1  -1   2    1.24    0.89
  -1   1  -3    0.71    0.83
  -1   1  -3    2.21    1.08
  -1   1  -3    1.53    0.96
   1  -1   3    1.70    1.03
   1  -1   3    0.89    0.75
   1  -1   3    1.00    1.00
   1  -1   3    0.81    0.70
   1  -1   3    1.65    1.13
   1  -1   3    1.69    1.06
   1  -1   3    1.04    1.07
   1  -1   3    1.31    1.00
  -1   1  -4   35.79    2.74
  -1   1  -4   35.46    3.19
  -1   1  -4   38.15    3.01
  -1   1  -4   38.18    3.16
   1  -1   4   33.31    3.00
   1  -1   4   36.60    2.80
   1  -1   4   29.97    3.01
   1  -1   4   36.25    2.83
   1  -1   4   40.79    3.41
   1  -1   4   37.16    3.03
   1  -1   4   37.23    3.32
   1  -1   4   38.03    3.11
  -1   1  -5   29.76    2.70
  -1   1  -5   30.55    3.38
  -1   1  -5   26.96    2.88
  -1   1  -5   29.43    3.15
   1  -1   5   25.41    3.03
   1  -1   5   26.40    2.60
   1  -1   5   30.05    3.34
   1  -1   5   25.67    2.70
   1  -1   5   27.72    3.24
   1  -1   5   24.68    2.73
   1  -1   5   26.07    3.22
   1  -1   5   24.24    2.91
  -1   1  -6    3.88    1.57
  -1   1  -6    1.08    1.67
  -1   1  -6    4.47    1.91
  -1   1  -6    2.30    1.65
   1  -1   6    5.60    2.11
   1  -1   6    1.33    1.31
   1  -1   6    0.84    1.63
   1  -1   6    4.65    1.70
   1  -1   6    3.42    2.01
   1  -1   6   -0.49    0.49
   1  -1   6    2.36    1.76
   1  -1   6    3.72    1.78
  -1   1  -7    7.54    2.09
  -1   1  -7    6.05    2.49
  -1   1  -7    6.67    2.30
  -1   1  -7    5.38    2.32
   1  -1   7    4.61    2.28
   1  -1   7    6.26    2.55
   1  -1   7    6.22    2.11
   1  -1   7    2.39    2.08
   1  -1   7    6.70    2.61
  -1   1  -8  114.96    7.96
  -1   1  -8  120.37    7.09
  -1   1  -8  125.35    8.33
  -1   1  -8  127.92    7.75
   1  -1   8  122.87    7.92
   1  -1   8  115.42    8.05
   1  -1   8  115.42    7.82
   1  -1   8  114.63    8.01
  -1   1  -9   10.82    3.69
  -1   1  -9   14.17    4.16
  -1   1  -9   14.46    3.78
   1  -1   9   18.34    4.45
   1  -1   9   13.90    4.28
   1  -1   9   10.43    3.58
   1  -1   9   14.51    4.16
  -1   1 -10    4.85    3.18
  -1   1 -10    0.35    2.11
  -1   1 -10    2.19    2.38
   1  -1  10    1.52    2.69
   1  -1  10    3.08    3.06
   1  -1  10    1.23    2.13
   1  -1  10    1.31    2.73
  -1   1 -11    9.18    4.17
  -1   1 -11   14.96    4.67
   1  -1  11   13.11    4.57
   1  -1  11   12.70    4.23
   1  -1  11   18.14    5.52
  -1   0  12    3.74    3.35
  -1   0  12    3.21    3.06
  -1   0  12    0.08    2.79
   1   0 -12    2.83    3.09
   1   0 -12    1.03    3.05
   1   0 -12    2.20    3.15
  -1   0  11    7.46    3.65
  -1   0  11    3.85    2.93
  -1   0  11    1.65    2.87
   1   0 -11    6.82    3.61
   1   0 -11    3.78    3.07
  -1   0  10    5.01    2.96
  -1   0  10    3.23    2.86
  -1   0  10    3.94    2.80
  -1   0  10    3.74    2.83
   1   0 -10    1.59    2.38
   1   0 -10    2.12    2.05
   1   0 -10    0.33    2.23
  -1   0   9   28.98    5.37
  -1   0   9   22.90    4.85
  -1   0   9   21.40    4.43
  -1   0   9   28.19    5.15
   1   0  -9   23.50    4.95
   1   0  -9   26.07    4.44
   1   0  -9   22.73    4.38
  -1   0   8   85.36    6.57
  -1   0   8   89.57    7.03
  -1   0   8   84.45    6.71
  -1   0   8   84.59    6.63
   1   0  -8   90.30    7.00
   1   0  -8   80.85    5.97
   1   0  -8   77.07    6.26
  -1   0   7   89.94    6.14
  -1   0   7   84.74    6.17
  -1   0   7   84.90    6.22
  -1   0   7   86.55    6.33
   1   0  -7   92.07    4.39
   1   0  -7   83.95    6.23
   1   0  -7   88.24    5.74
   1   0  -7   87.06    6.08
  -1   0   6   73.53    5.04
  -1   0   6   65.19    5.03
  -1   0   6   67.51    2.67
  -1   0   6   77.69    5.41
  -1   0   6   66.96    5.05
   1   0  -6   68.42    3.54
   1   0  -6   70.90    5.12
   1   0  -6   73.25    4.75
   1   0  -6   74.30    5.16
  -1   0   5    4.39    1.70
  -1   0   5    3.77    1.74
  -1   0   5    4.02    1.73
   1   0  -5    4.91    1.34
   1   0  -5    7.54    2.20
   1   0  -5    4.64    1.76
   1   0  -5    4.57    1.89
  -1   0   4  520.76   10.14
  -1   0   4  477.93   10.09
  -1   0   4  509.90    4.78
  -1   0   4  529.37   10.71
  -1   0   4  495.37   10.29
   1   0  -4  518.72    7.84
   1   0  -4  529.31   10.62
   1   0  -4  517.11    9.88
   1   0  -4  535.91   10.57
  -1   0   3  681.87   10.02
  -1   0   3  636.93    9.96
  -1   0   3  689.01   10.50
  -1   0   3  653.97   10.17
   1   0  -3  679.26    8.16
   1   0  -3  687.03   10.36
   1   0  -3  669.51    9.93
   1   0  -3  678.62   10.40
  -1   0   2   81.50    3.09
  -1   0   2   76.05    2.88
  -1   0   2   82.01    1.24
  -1   0   2   80.56    3.06
  -1   0   2   84.51    3.17
   1   0  -2   84.57    2.71
   1   0  -2   84.20    3.04
   1   0  -2   82.40    3.14
   1   0  -2   81.65    3.13
  -1   0   1  546.42    6.30
  -1   0   1  517.60    4.84
  -1   0   1  570.75    5.44
  -1   0   1  556.50    6.08
   1   0  -1  602.67    6.52
   1   0  -1  522.69    4.71
   1   0  -1  599.15    6.70
   1   0  -1  578.76    6.28
  -1   0   0    2.20    0.62
  -1   0   0    2.36    0.30
  -1   0   0    1.63    0.51
   1   0   0    1.75    0.59
   1   0   0    1.59    0.55
   1   0   0    1.05    0.51
   1   0   0    0.06    0.12
   1   0   0    1.84    0.41
  -1   0  -1   96.62    2.63
  -1   0  -1   96.19    3.14
   1   0   1   90.84    3.20
   1   0   1   35.99    1.74
   1   0   1   94.94    2.60
   1   0   1   85.11    3.05
   1   0   1   94.20    2.34
   1   0   1   95.85    2.39
   1   0   1   93.04    3.05
   1   0   1   86.09    2.10
  -1   0  -2    0.35    0.81
  -1   0  -2   -0.10    0.89
  -1   0  -2    0.48    0.64
   1   0   2    0.13    0.87
   1   0   2    0.02    0.71
   1   0   2    1.31    1.01
   1   0   2    0.52    0.87
   1   0   2    0.46    0.83
   1   0   2    0.34    0.65
   1   0   2    1.86    1.12
   1   0   2   -0.70    0.64
  -1   0  -3   13.31    2.16
  -1   0  -3   12.73    1.52
  -1   0  -3   13.36    2.29
  -1   0  -3   12.58    1.75
   1   0   3   12.90    2.25
   1   0   3   11.82    1.63
   1   0   3   14.01    2.19
   1   0   3   11.83    1.91
   1   0   3   15.72    2.22
   1   0   3   12.06    1.46
   1   0   3   13.05    2.23
   1   0   3   10.30    1.57
  -1   0  -4   64.84    3.11
  -1   0  -4   71.48    4.39
  -1   0  -4   60.23    3.31
  -1   0  -4   69.99    4.56
  -1   0  -4   62.55    3.59
   1   0   4   63.97    4.26
   1   0   4   63.01    3.08
   1   0   4   64.27    4.15
   1   0   4   67.35    4.10
   1   0   4   60.43    3.26
   1   0   4   63.09    4.30
   1   0   4   61.86    3.52
  -1   0  -5    7.79    1.59
  -1   0  -5    6.82    2.21
  -1   0  -5    6.96    1.76
  -1   0  -5    4.52    1.83
  -1   0  -5    7.55    1.91
   1   0   5    7.76    2.30
   1   0   5    4.85    1.34
   1   0   5    7.31    2.26
   1   0   5    5.00    1.61
   1   0   5    6.88    2.02
   1   0   5    6.06    2.02
  -1   0  -6  128.46    4.97
  -1   0  -6  121.34    6.98
  -1   0  -6  118.62    5.58
  -1   0  -6  121.58    7.14
  -1   0  -6  114.42    6.04
   1   0   6  105.64    6.57
   1   0   6  118.93    4.78
   1   0   6  122.94    7.00
   1   0   6  116.53    5.77
   1   0   6  114.94    6.57
   1   0   6  108.01    6.80
  -1   0  -7   30.32    4.85
  -1   0  -7   29.01    3.52
  -1   0  -7   32.28    4.91
  -1   0  -7   32.35    3.85
   1   0   7   36.96    5.33
   1   0   7   32.20    4.90
   1   0   7   29.66    3.52
   1   0   7   32.74    4.99
   1   0   7   31.42    4.90
  -1   0  -8  170.32    9.65
  -1   0  -8  164.88    9.67
  -1   0  -8  168.07    8.56
   1   0   8  164.56    9.49
   1   0   8  159.47    9.09
   1   0   8  175.86    9.93
  -1   0  -9    7.19    3.02
  -1   0  -9    5.52    3.04
  -1   0  -9    4.89    2.47
   1   0   9   10.73    3.78
   1   0   9    2.95    2.34
   1   0   9    6.02    2.97
  -1   0 -10   16.87    4.99
  -1   0 -10   11.04    4.20
   1   0  10   11.89    4.32
   1   0  10   12.24    3.96
   1   0  10   14.18    4.53
  -1   0 -11    0.11    2.22
  -1   0 -11    2.72    3.11
   1   0  11    1.87    3.30
   1   0  11    0.03    2.58
   1   0  11    2.10    3.10
  -1  -1  12   -1.94    2.75
  -1  -1  12   -0.23    2.82
  -1  -1  12    0.85    2.40
  -1  -1  12   -1.12    2.83
   1   1 -12   -1.21    2.09
   1   1 -12    0.14    2.42
  -1  -1  11   -2.26    2.06
  -1  -1  11    2.66    2.87
  -1  -1  11    0.98    2.74
  -1  -1  11    2.42    2.86
   1   1 -11    0.38    2.31
   1   1 -11    1.40    2.40
   1   1 -11    0.28    2.40
  -1  -1  10    7.86    3.12
  -1  -1  10    8.10    3.39
  -1  -1  10    7.72    3.54
  -1  -1  10    7.67    3.49
   1   1 -10    8.51    3.71
   1   1 -10    8.28    3.18
   1   1 -10    8.59    3.30
  -1  -1   9    7.84    2.95
  -1  -1   9    6.90    3.09
  -1  -1   9    8.35    3.14
  -1  -1   9    9.03    3.10
   1   1  -9    6.35    2.91
   1   1  -9    6.97    2.78
   1   1  -9   11.15    3.44
  -1  -1   8    9.66    2.77
  -1  -1   8    6.03    2.62
  -1  -1   8    8.48    2.97
  -1  -1   8    4.92    2.49
   1   1  -8    6.06    2.12
   1   1  -8    4.95    2.44
   1   1  -8    4.87    2.46
   1   1  -8    5.48    2.68
  -1  -1   7  105.34    6.19
  -1  -1   7   99.19    6.63
  -1  -1   7  100.03    6.61
   1   1  -7  103.60    5.28
   1   1  -7  102.40    6.73
   1   1  -7  103.30    6.35
   1   1  -7   99.33    6.53
  -1  -1   6   20.54    3.26
  -1  -1   6   14.40    2.88
  -1  -1   6   19.01    3.50
  -1  -1   6   15.56    2.98
   1   1  -6   15.08    2.54
   1   1  -6   16.69    3.14
   1   1  -6   18.66    1.31
   1   1  -6   14.87    2.85
   1   1  -6   16.27    2.98
  -1  -1   5    6.33    1.69
  -1  -1   5    6.40    1.96
  -1  -1   5    6.14    2.03
  -1  -1   5    6.56    1.93
   1   1  -5    8.37    1.93
   1   1  -5    8.01    2.28
   1   1  -5    6.38    1.88
   1   1  -5    7.05    2.19
  -1  -1   4    0.10    0.80
  -1  -1   4    0.29    0.88
  -1  -1   4    0.27    1.01
  -1  -1   4    0.27    0.95
   1   1  -4    0.08    0.81
   1   1  -4   -0.43    0.85
   1   1  -4   -0.43    0.95
  -1  -1   3    0.26    0.31
  -1  -1   3  437.85    8.44
  -1  -1   3  455.02    8.61
  -1  -1   3  465.82    8.87
  -1  -1   3  442.76    8.64
   1   1  -3  446.32    8.04
   1   1  -3  476.83    4.11
   1   1  -3  444.79    8.67
   1   1  -3  479.08    8.99
  -1  -1   2  893.71    8.74
  -1  -1   2  861.21    9.88
  -1  -1   2  880.91    9.89
  -1  -1   2  902.17   10.75
  -1  -1   2  829.30    9.92
   1   1  -2  875.23   10.36
   1   1  -2  943.55    7.24
   1   1  -2  901.14   10.66
   1   1  -2  918.85   10.46
  -1  -1   1   -0.13    0.21
  -1  -1   1    4.97    0.96
  -1  -1   1    5.57    0.95
  -1  -1   1    5.27    1.22
  -1  -1   1    5.09    0.90
   1   1  -1    7.10    1.31
   1   1  -1    5.15    0.94
   1   1  -1    5.16    0.88
   1   1  -1    4.65    0.99
   1   1  -1    0.76    0.38
  -1  -1   0  291.08    5.36
  -1  -1   0  319.32    5.01
  -1  -1   0  308.30    5.92
  -1  -1   0  260.52    2.57
   1   1   0  281.50    5.26
   1   1   0  300.01    5.29
   1   1   0  285.12    5.62
   1   1   0  317.92    4.03
   1   1   0  285.18    3.73
   1   1   0  286.01    2.70
  -1  -1  -1 1273.52   11.70
  -1  -1  -1 1309.56   13.55
  -1  -1  -1 1313.41    5.08
   1   1   1 1174.48   12.62
   1   1   1 1364.88   10.80
   1   1   1 1282.80   13.30
   1   1   1 1350.69   10.27
  -1  -1  -2   -0.09    0.81
  -1  -1  -2    0.37    0.41
  -1  -1  -2    0.00    0.87
  -1  -1  -2    0.21    0.53
   1   1   2   -0.29    0.81
   1   1   2    0.29    0.61
   1   1   2   -0.51    0.80
   1   1   2    1.03    0.89
   1   1   2   -0.18    0.97
  -1  -1  -3    5.13    1.60
  -1  -1  -3    4.72    0.98
  -1  -1  -3    6.29    1.84
   1   1   3    2.53    1.44
   1   1   3    5.86    1.14
   1   1   3    4.25    1.49
   1   1   3    4.52    1.49
   1   1   3    4.31    1.70
  -1  -1  -4  324.52    9.35
  -1  -1  -4  317.01    6.09
  -1  -1  -4  337.40   10.02
  -1  -1  -4  331.95    7.42
   1   1   4  297.37    9.40
   1   1   4  341.59    6.04
   1   1   4  337.57    8.94
   1   1   4  358.56    9.20
   1   1   4  329.61    9.87
  -1  -1  -5  110.76    3.73
  -1  -1  -5  102.48    6.07
  -1  -1  -5  103.81    4.20
  -1  -1  -5  101.01    6.23
  -1  -1  -5  103.81    4.98
   1   1   5   95.18    6.04
   1   1   5  100.54    3.58
   1   1   5   99.13    5.42
   1   1   5   98.66    5.68
   1   1   5  101.01    6.26
  -1  -1  -6   49.93    4.92
  -1  -1  -6   45.32    3.36
  -1  -1  -6   47.91    5.11
  -1  -1  -6   48.15    4.02
   1   1   6   42.63    4.71
   1   1   6   34.53    3.57
   1   1   6   51.90    4.83
   1   1   6   50.12    5.17
  -1  -1  -7   18.04    3.87
  -1  -1  -7   18.39    4.20
  -1  -1  -7   18.15    3.35
   1   1   7   16.94    4.06
   1   1   7   17.23    3.26
   1   1   7   19.63    3.98
   1   1   7   15.65    3.75
  -1  -1  -8   16.93    4.09
  -1  -1  -8   21.67    4.92
   1   1   8   20.95    4.63
   1   1   8   17.86    3.98
   1   1   8   19.38    4.75
  -1  -1  -9    9.59    3.53
  -1  -1  -9    6.28    3.31
   1   1   9    8.08    3.67
   1   1   9    3.98    2.66
   1   1   9    7.89    3.71
  -1  -1 -10   -2.29    1.71
  -1  -1 -10    0.53    2.51
   1   1  10   -1.22    2.36
   1   1  10    0.45    2.22
   1   1  10    2.25    3.25
  -1  -1 -11    1.82    2.83
  -1  -1 -11    5.54    3.92
   1   1  11    3.71    3.56
   1   1  11    2.39    2.93
   1   1  11    3.47    3.89
  -1  -2  12   -1.20    2.61
  -1  -2  12   -0.93    2.44
  -1  -2  12    1.07    2.86
   1   2 -12   -0.68    2.57
   1   2 -12   -0.58    2.32
   1   2 -12    0.50    2.63
  -1  -2  11    5.46    2.96
  -1  -2  11    8.74    3.90
  -1  -2  11    6.62    3.43
  -1  -2  11    8.46    4.20
   1   2 -11    9.35    3.84
   1   2 -11    5.05    3.03
   1   2 -11    1.93    2.77
  -1  -2  10   -0.09    1.85
  -1  -2  10    0.65    2.43
  -1  -2  10    2.01    2.36
  -1  -2  10    0.82    2.13
   1   2 -10    1.54    2.22
   1   2 -10    0.98    2.30
   1   2 -10    2.40    2.52
  -1  -2   9    2.91    2.09
  -1  -2   9    6.68    2.99
  -1  -2   9    4.95    2.63
  -1  -2   9    3.02    2.52
   1   2  -9    4.10    2.31
   1   2  -9    3.35    2.27
   1   2  -9    1.58    2.08
   1   2  -9    2.53    2.47
  -1  -2   8   15.66    3.40
  -1  -2   8   12.26    3.40
  -1  -2   8   14.03    3.68
  -1  -2   8    9.71    3.04
   1   2  -8   15.49    3.25
   1   2  -8   16.43    3.94
   1   2  -8   12.50    3.40
   1   2  -8   14.04    3.46
  -1  -2   7    0.04    0.57
  -1  -2   7    5.39    2.56
  -1  -2   7    2.84    2.18
  -1  -2   7    3.81    2.30
   1   2  -7    3.66    1.94
   1   2  -7    2.48    2.07
   1   2  -7    3.01    2.01
   1   2  -7    5.64    2.50
  -1  -2   6   24.98    3.27
  -1  -2   6   27.55    4.12
  -1  -2   6   27.44    4.12
  -1  -2   6   23.67    3.72
  -1  -2   6   29.98    4.27
   1   2  -6   25.10    3.55
   1   2  -6   25.38    1.75
   1   2  -6   30.53    4.28
   1   2  -6   28.36    4.16
  -1  -2   5    0.91    0.90
  -1  -2   5    0.34    1.31
  -1  -2   5    0.32    1.33
  -1  -2   5    0.73    1.24
  -1  -2   5    1.49    1.41
   1   2  -5    0.44    1.06
   1   2  -5    0.45    0.65
   1   2  -5    0.47    1.19
   1   2  -5    0.80    1.35
  -1  -2   4  105.42    3.97
  -1  -2   4   93.64    4.93
  -1  -2   4   97.89    5.00
  -1  -2   4   95.08    5.02
  -1  -2   4   88.79    4.81
   1   2  -4   95.35    4.74
   1   2  -4  100.36    3.09
   1   2  -4   92.27    4.91
   1   2  -4   95.99    4.95
  -1  -2   3  251.41    5.08
  -1  -2   3  230.62    6.71
  -1  -2   3  231.53    6.64
  -1  -2   3  255.82    7.18
  -1  -2   3  222.63    6.51
   1   2  -3  239.92    6.85
   1   2  -3  248.57    5.07
   1   2  -3  232.37    6.79
   1   2  -3  246.38    6.89
  -1  -2   2   36.19    2.13
  -1  -2   2   38.07    2.75
  -1  -2   2   41.51    2.79
  -1  -2   2   38.70    3.07
  -1  -2   2   33.45    2.43
   1   2  -2   35.55    2.80
   1   2  -2   37.20    2.37
   1   2  -2   39.96    2.66
   1   2  -2   39.75    2.74
   1   2  -2   40.38    2.64
  -1  -2   1   56.89    2.53
  -1  -2   1   54.64    2.99
  -1  -2   1   53.93    3.18
  -1  -2   1   52.44    2.48
   1   2  -1   56.56    2.49
   1   2  -1   53.20    3.08
   1   2  -1   51.47    2.95
   1   2  -1   54.48    2.70
   1   2  -1    0.51    0.38
   1   2  -1   51.19    2.43
  -1  -2   0  142.15    4.35
  -1  -2   0  158.91    4.87
  -1  -2   0  155.53    5.17
  -1  -2   0  156.51    3.18
   1   2   0  144.08    4.38
   1   2   0  146.10    4.52
   1   2   0  146.07    5.05
   1   2   0  162.82    4.33
   1   2   0  145.50    3.27
  -1  -2  -1    1.33    1.10
  -1  -2  -1   -0.59    1.02
  -1  -2  -1   -0.04    0.45
   1   2   1    0.54    0.96
   1   2   1    0.51    0.79
   1   2   1   -0.05    0.92
   1   2   1    1.16    0.94
  -1  -2  -2   39.62    3.23
  -1  -2  -2   36.65    3.37
  -1  -2  -2   42.10    1.92
   1   2   2   38.21    3.29
   1   2   2   43.82    2.32
   1   2   2   39.29    3.30
   1   2   2   42.65    2.93
  -1  -2  -3   35.92    3.46
  -1  -2  -3   34.30    3.60
  -1  -2  -3   37.67    2.29
   1   2   3   31.86    3.37
   1   2   3   36.63    2.03
   1   2   3   34.61    3.35
   1   2   3   34.37    3.11
   1   2   3   33.21    3.42
  -1  -2  -4   24.52    3.79
  -1  -2  -4   26.20    1.49
  -1  -2  -4   23.15    3.63
  -1  -2  -4   24.30    2.32
   1   2   4   21.31    3.44
   1   2   4   24.17    1.64
   1   2   4   26.45    3.15
   1   2   4   26.23    3.11
   1   2   4   30.66    3.77
  -1  -2  -5   22.14    3.72
  -1  -2  -5   16.05    3.44
  -1  -2  -5   21.35    2.88
   1   2   5   12.35    2.99
   1   2   5   15.43    3.02
   1   2   5   20.71    3.42
   1   2   5   16.56    3.46
  -1  -2  -6   11.98    3.22
  -1  -2  -6   11.64    3.32
  -1  -2  -6   14.68    2.78
   1   2   6    7.70    2.78
   1   2   6   13.50    3.10
   1   2   6   12.20    3.22
   1   2   6   16.68    3.75
  -1  -2  -7    3.21    2.48
  -1  -2  -7    2.33    2.37
   1   2   7    1.05    1.87
   1   2   7    0.05    0.85
   1   2   7    0.66    1.91
   1   2   7    1.94    2.49
  -1  -2  -8    5.74    2.82
  -1  -2  -8   10.60    3.72
   1   2   8   10.42    3.66
   1   2   8    5.38    2.77
   1   2   8    9.70    3.58
  -1  -2  -9   15.68    4.53
  -1  -2  -9   12.66    4.13
   1   2   9    8.64    3.69
   1   2   9   11.67    3.82
   1   2   9   14.82    4.69
  -1  -2 -10    0.68    2.30
  -1  -2 -10    1.51    2.97
   1   2  10    1.45    3.07
   1   2  10    0.69    2.36
   1   2  10    0.42    2.99
  -1  -3  12   -0.59    2.75
  -1  -3  12   -0.19    2.37
  -1  -3  12    1.48    2.57
   1   3 -12    0.20    2.89
   1   3 -12    0.23    2.42
   1   3 -12   -3.25    1.94
  -1  -3  11    2.29    2.78
  -1  -3  11    1.07    2.54
  -1  -3  11    0.76    2.31
   1   3 -11    1.11    2.29
   1   3 -11    1.49    2.48
   1   3 -11    0.83    2.19
  -1  -3  10   12.45    3.81
  -1  -3  10   19.03    4.67
  -1  -3  10   21.54    4.96
   1   3 -10   16.36    4.45
   1   3 -10   15.33    4.21
   1   3 -10   19.75    4.80
  -1  -3   9    2.55    1.78
  -1  -3   9   -0.47    1.90
  -1  -3   9    0.39    1.98
  -1  -3   9    1.12    2.09
   1   3  -9   -0.31    1.72
   1   3  -9    0.14    1.92
   1   3  -9    1.30    2.02
   1   3  -9    1.07    2.06
  -1  -3   8   29.49    3.59
  -1  -3   8   21.76    4.11
  -1  -3   8   28.62    4.94
  -1  -3   8   24.29    4.45
   1   3  -8   29.52    4.59
   1   3  -8   26.67    4.68
   1   3  -8   33.69    5.43
  -1  -3   7   20.20    3.03
  -1  -3   7   14.48    3.55
  -1  -3   7   16.35    3.68
  -1  -3   7   14.69    3.39
  -1  -3   7   12.88    3.14
   1   3  -7   17.39    3.47
   1   3  -7   19.74    4.02
   1   3  -7   21.91    4.02
  -1  -3   6    7.31    1.78
  -1  -3   6    5.51    2.20
  -1  -3   6    5.27    2.25
  -1  -3   6    2.72    1.89
  -1  -3   6    4.64    2.32
   1   3  -6    6.20    2.35
   1   3  -6    7.98    1.57
   1   3  -6    4.54    2.19
   1   3  -6    4.21    2.16
  -1  -3   5   10.16    1.71
  -1  -3   5    6.69    2.28
  -1  -3   5    6.84    2.19
  -1  -3   5    9.29    2.49
  -1  -3   5    5.87    2.15
   1   3  -5    8.45    2.42
   1   3  -5    9.72    1.71
   1   3  -5    6.66    2.23
   1   3  -5    7.67    2.24
   1   3  -5    7.83    2.37
  -1  -3   4   10.86    1.53
  -1  -3   4    7.68    2.18
  -1  -3   4    6.76    2.12
  -1  -3   4    9.31    2.51
  -1  -3   4    6.66    2.06
   1   3  -4    6.61    2.22
   1   3  -4    9.23    1.79
   1   3  -4   10.94    2.44
   1   3  -4    9.60    2.47
   1   3  -4    6.53    2.05
  -1  -3   3   92.46    2.96
  -1  -3   3   95.05    4.95
  -1  -3   3   99.62    4.90
  -1  -3   3   87.14    4.67
  -1  -3   3   89.70    4.75
  -1  -3   3   80.67    4.40
   1   3  -3   92.51    4.98
   1   3  -3   90.19    4.05
   1   3  -3  103.04    4.98
   1   3  -3   88.81    4.69
   1   3  -3   90.79    4.61
  -1  -3   2  144.62    3.66
  -1  -3   2  135.95    5.50
  -1  -3   2  139.27    5.28
  -1  -3   2  129.98    5.04
  -1  -3   2  141.90    5.66
  -1  -3   2  128.85    4.88
   1   3  -2  134.41    5.58
   1   3  -2  139.16    5.19
   1   3  -2  154.37    5.58
   1   3  -2  135.95    5.15
   1   3  -2  134.04    4.96
  -1  -3   1   66.66    2.97
  -1  -3   1   59.64    3.71
  -1  -3   1   48.91    2.84
  -1  -3   1   65.50    4.00
  -1  -3   1   56.11    2.91
   1   3  -1   62.37    2.85
   1   3  -1   58.51    3.62
   1   3  -1   55.30    3.60
   1   3  -1   58.39    3.37
   1   3  -1   55.50    3.00
  -1  -3   0    0.21    0.90
  -1  -3   0   -0.88    1.00
  -1  -3   0   -0.12    0.70
  -1  -3   0    0.06    1.38
  -1  -3   0    1.03    0.77
   1   3   0    1.54    1.05
   1   3   0    0.43    0.99
   1   3   0    2.32    1.37
   1   3   0   -0.41    0.94
   1   3   0    0.93    0.71
  -1  -3  -1   54.57    3.89
  -1  -3  -1   52.48    4.00
  -1  -3  -1   56.27    2.48
   1   3   1   46.12    3.43
   1   3   1   53.96    3.18
   1   3   1   49.45    3.93
   1   3   1   51.59    3.42
   1   3   1   53.09    1.87
  -1  -3  -2   59.27    4.27
  -1  -3  -2   52.13    4.23
  -1  -3  -2   62.81    2.64
   1   3   2   48.44    3.84
   1   3   2   54.34    2.91
   1   3   2   53.91    4.19
   1   3   2   54.30    3.66
  -1  -3  -3    2.51    1.75
  -1  -3  -3    1.13    1.70
  -1  -3  -3    1.40    0.94
   1   3   3    2.24    1.46
   1   3   3    2.45    0.93
   1   3   3    1.04    1.41
   1   3   3    0.13    1.32
  -1  -3  -4   87.76    6.02
  -1  -3  -4   90.52    6.32
  -1  -3  -4   88.89    3.99
   1   3   4   79.32    5.82
   1   3   4   81.05    5.63
   1   3   4   83.42    5.43
  -1  -3  -5   59.22    5.49
  -1  -3  -5   71.99    6.28
   1   3   5   56.06    5.34
   1   3   5   52.11    4.97
   1   3   5   56.98    5.04
   1   3   5   57.26    5.66
  -1  -3  -6   15.08    3.88
  -1  -3  -6   18.41    4.50
   1   3   6   12.06    3.36
   1   3   6   19.28    3.78
   1   3   6   14.93    3.48
   1   3   6   19.12    4.40
  -1  -3  -7   -1.05    1.77
  -1  -3  -7   -0.42    2.15
   1   3   7    1.60    2.19
   1   3   7    1.50    2.07
   1   3   7    1.14    2.00
   1   3   7    0.67    2.13
  -1  -3  -8   42.30    6.62
  -1  -3  -8   46.35    6.99
   1   3   8   43.73    7.07
   1   3   8   37.41    5.69
   1   3   8   61.32    6.98
  -1  -3  -9    4.83    2.95
  -1  -3  -9    2.24    3.21
   1   3   9   -0.43    2.37
   1   3   9    1.60    2.40
   1   3   9    0.73    2.93
  -1  -3 -10    1.17    2.76
  -1  -3 -10    1.37    3.45
   1   3  10    0.85    3.08
   1   3  10    1.85    2.69
   1   3  10    2.41    3.35
  -1  -4  12   -0.70    2.59
  -1  -4  12    5.11    3.50
  -1  -4  12   -0.85    3.13
   1   4 -12   -0.44    2.38
   1   4 -12   -0.73    2.80
   1   4 -12    3.08    3.13
   1   4 -12   -0.37    2.59
  -1  -4  11    9.67    4.16
  -1  -4  11    7.51    3.89
  -1  -4  11   14.10    4.69
   1   4 -11    5.15    3.09
   1   4 -11    6.91    3.71
   1   4 -11   10.76    4.19
   1   4 -11    8.93    3.85
  -1  -4  10    8.60    3.70
  -1  -4  10   12.52    4.06
  -1  -4  10   14.73    4.43
   1   4 -10   13.80    3.95
   1   4 -10    9.61    3.71
   1   4 -10   12.14    4.43
   1   4 -10    8.73    3.68
   1   4 -10   12.15    3.99
  -1  -4   9   12.87    4.00
  -1  -4   9    9.28    3.33
  -1  -4   9   17.23    4.24
   1   4  -9   14.98    3.82
   1   4  -9   15.57    4.45
   1   4  -9   10.88    3.69
   1   4  -9   14.25    3.96
  -1  -4   8    8.87    3.35
  -1  -4   8    6.07    2.93
  -1  -4   8   13.49    3.74
  -1  -4   8    7.31    3.03
   1   4  -8   10.39    3.14
   1   4  -8   13.44    3.80
   1   4  -8   10.41    3.45
   1   4  -8   11.31    3.28
  -1  -4   7   42.80    5.04
  -1  -4   7   48.63    5.33
  -1  -4   7   46.24    5.06
  -1  -4   7   44.05    5.11
   1   4  -7   53.56    5.34
   1   4  -7   45.30    5.13
   1   4  -7   47.19    5.07
   1   4  -7   42.86    5.80
  -1  -4   6    0.63    0.89
  -1  -4   6    1.44    2.00
  -1  -4   6   -2.04    1.64
  -1  -4   6   -0.51    1.54
  -1  -4   6   -0.32    1.55
   1   4  -6    0.28    1.78
   1   4  -6    1.00    1.24
   1   4  -6    1.71    1.88
   1   4  -6   -0.80    1.57
   1   4  -6    0.17    1.71
  -1  -4   5   79.77    3.18
  -1  -4   5   73.20    5.57
  -1  -4   5   70.49    5.38
  -1  -4   5   71.18    5.41
  -1  -4   5   72.51    5.40
  -1  -4   5   66.31    5.10
   1   4  -5   68.65    5.25
   1   4  -5   78.31    4.36
   1   4  -5   83.82    5.77
   1   4  -5   78.93    5.62
   1   4  -5   69.32    5.16
  -1  -4   4  142.15    3.48
  -1  -4   4  122.92    6.51
  -1  -4   4  125.02    6.34
  -1  -4   4  118.42    6.26
  -1  -4   4  122.93    6.26
  -1  -4   4  117.38    6.13
   1   4  -4  118.96    6.46
   1   4  -4  125.55    5.46
   1   4  -4  141.48    6.82
   1   4  -4  123.17    6.35
   1   4  -4  129.20    6.39
  -1  -4   3   42.34    2.11
  -1  -4   3   43.38    3.97
  -1  -4   3   40.77    3.72
  -1  -4   3   42.21    3.66
  -1  -4   3   42.07    3.90
  -1  -4   3   45.33    3.78
   1   4  -3   40.35    3.85
   1   4  -3   41.00    3.45
   1   4  -3   48.34    3.99
   1   4  -3   42.12    3.62
   1   4  -3   40.13    3.54
  -1  -4   2    4.14    1.15
  -1  -4   2    2.86    1.69
  -1  -4   2    4.34    1.58
  -1  -4   2    1.28    1.66
  -1  -4   2    3.08    1.41
   1   4  -2    2.94    1.63
   1   4  -2    3.33    1.61
   1   4  -2    1.24    1.43
   1   4  -2    2.30    1.40
  -1  -4   1  243.87    6.02
  -1  -4   1  233.69    8.09
  -1  -4   1  207.84    6.25
  -1  -4   1  234.96    8.00
  -1  -4   1  213.32    6.29
   1   4  -1  210.63    5.59
   1   4  -1  202.76    7.20
   1   4  -1  216.24    7.81
   1   4  -1  217.03    7.24
   1   4  -1  211.96    6.29
  -1  -4   0    5.47    1.71
  -1  -4   0    2.99    1.74
  -1  -4   0    3.17    1.15
  -1  -4   0    2.66    1.75
  -1  -4   0    3.93    1.24
   1   4   0    3.58    1.41
   1   4   0    3.65    1.54
   1   4   0    4.37    1.89
   1   4   0    2.24    1.40
   1   4   0    4.08    1.22
  -1  -4  -1    0.23    1.38
  -1  -4  -1    0.43    0.66
  -1  -4  -1   -0.31    1.39
  -1  -4  -1    0.37    0.84
   1   4   1    0.01    1.07
   1   4   1    1.37    1.16
   1   4   1    0.04    1.28
   1   4   1   -0.54    1.08
   1   4   1    0.99    0.70
  -1  -4  -2   26.57    4.17
  -1  -4  -2   23.25    3.68
  -1  -4  -2   25.09    2.25
   1   4   2   20.05    3.42
   1   4   2   23.30    2.41
   1   4   2   20.69    3.43
   1   4   2   21.19    3.23
  -1  -4  -3   20.93    3.84
  -1  -4  -3   20.88    4.05
  -1  -4  -3   16.46    2.32
   1   4   3   15.46    3.22
   1   4   3   19.42    2.07
   1   4   3   15.22    3.33
   1   4   3   18.69    3.39
  -1  -4  -4   69.88    5.98
  -1  -4  -4   62.47    5.88
   1   4   4   57.71    5.42
   1   4   4   61.40    5.54
   1   4   4   58.38    5.09
  -1  -4  -5   18.38    4.11
  -1  -4  -5   17.55    4.16
   1   4   5    9.93    3.13
   1   4   5   19.50    4.10
   1   4   5   15.22    3.54
  -1  -4  -6   65.31    6.51
  -1  -4  -6   59.53    6.55
   1   4   6   52.91    6.09
   1   4   6   53.02    5.74
   1   4   6   58.56    5.77
  -1  -4  -7   -1.04    1.99
  -1  -4  -7    0.36    2.63
   1   4   7   -0.04    1.79
   1   4   7    0.24    2.10
   1   4   7    0.83    2.00
  -1  -4  -8   19.65    5.14
  -1  -4  -8   21.42    5.36
   1   4   8   14.80    4.58
   1   4   8   20.60    4.76
  -1  -4  -9   -0.79    2.55
  -1  -4  -9   -2.09    2.63
   1   4   9   -1.05    2.37
   1   4   9   -1.29    2.36
  -1  -5  12   -1.41    2.45
  -1  -5  12    1.60    3.36
  -1  -5  12    0.74    2.99
   1   5 -12    5.37    3.75
   1   5 -12    3.60    3.71
   1   5 -12    0.44    3.11
   1   5 -12    3.17    3.52
  -1  -5  11   -1.12    2.50
  -1  -5  11    0.63    2.50
  -1  -5  11    0.57    2.62
   1   5 -11    2.93    2.75
   1   5 -11   -1.03    2.01
   1   5 -11    2.69    3.34
   1   5 -11    2.35    2.87
   1   5 -11    2.36    2.74
  -1  -5  10    0.02    2.12
  -1  -5  10    0.07    2.26
  -1  -5  10    1.59    2.54
   1   5 -10   -0.68    2.31
   1   5 -10    1.08    2.61
   1   5 -10   -1.67    1.89
   1   5 -10   -0.54    2.05
  -1  -5   9   -0.48    1.98
  -1  -5   9    1.33    2.17
  -1  -5   9    1.98    2.22
  -1  -5   9   -0.54    2.09
   1   5  -9    1.20    2.17
   1   5  -9    1.92    2.64
   1   5  -9    0.90    2.23
   1   5  -9   -1.39    1.83
  -1  -5   8    3.13    2.52
  -1  -5   8    3.87    2.69
  -1  -5   8    4.61    2.73
  -1  -5   8    5.51    2.96
   1   5  -8    2.54    2.31
   1   5  -8    6.25    3.07
   1   5  -8    4.11    2.66
   1   5  -8    2.91    2.49
  -1  -5   7    4.99    2.82
  -1  -5   7    3.23    2.59
  -1  -5   7    5.98    2.91
  -1  -5   7    3.55    2.36
   1   5  -7    5.51    2.75
   1   5  -7    5.68    3.09
   1   5  -7    3.62    2.66
   1   5  -7    2.85    2.15
  -1  -5   6    0.24    1.99
  -1  -5   6    1.91    2.28
  -1  -5   6   -0.05    1.91
  -1  -5   6   -0.41    1.48
   1   5  -6    0.44    1.77
   1   5  -6   -1.06    1.29
   1   5  -6    3.26    2.48
   1   5  -6   -1.11    1.67
   1   5  -6    0.37    1.59
  -1  -5   5    0.30    1.81
  -1  -5   5    3.35    2.14
  -1  -5   5    1.48    1.90
  -1  -5   5    2.22    2.01
  -1  -5   5    2.90    2.07
   1   5  -5    2.08    1.85
   1   5  -5    1.97    1.65
   1   5  -5    3.40    2.17
   1   5  -5    2.15    1.88
   1   5  -5    1.76    1.78
  -1  -5   4    2.37    1.95
  -1  -5   4    1.39    1.89
  -1  -5   4    1.75    1.79
  -1  -5   4    3.44    2.30
  -1  -5   4    3.01    1.98
   1   5  -4    7.20    2.73
   1   5  -4    1.80    1.80
   1   5  -4    2.93    2.03
   1   5  -4    3.82    1.99
   1   5  -4    2.79    1.79
  -1  -5   3   23.51    1.83
  -1  -5   3   24.79    4.11
  -1  -5   3   23.69    3.57
  -1  -5   3   19.37    3.51
  -1  -5   3   24.19    3.66
   1   5  -3   24.13    3.98
   1   5  -3   20.12    3.51
   1   5  -3   27.12    4.11
   1   5  -3   24.65    3.64
  -1  -5   2   17.57    2.03
  -1  -5   2   15.64    3.39
  -1  -5   2   15.50    2.85
  -1  -5   2   17.50    3.45
  -1  -5   2   17.46    2.85
   1   5  -2   13.51    2.93
   1   5  -2   14.28    3.05
   1   5  -2   12.09    2.81
   1   5  -2   13.96    2.66
  -1  -5   1    7.40    1.79
  -1  -5   1    5.49    2.24
  -1  -5   1    7.02    1.94
  -1  -5   1   10.10    2.79
  -1  -5   1    6.86    1.96
   1   5  -1    7.98    1.79
   1   5  -1    5.77    2.14
   1   5  -1    8.75    2.63
   1   5  -1    7.56    2.58
   1   5  -1    4.47    1.67
  -1  -5   0   -0.27    1.22
  -1  -5   0    0.24    1.65
  -1  -5   0    2.45    1.28
  -1  -5   0   -1.20    1.57
  -1  -5   0   -0.29    1.02
   1   5   0    0.31    1.24
   1   5   0   -0.09    1.21
   1   5   0    0.72    1.69
   1   5   0    0.38    1.49
   1   5   0    0.13    0.93
  -1  -5  -1   12.34    3.10
  -1  -5  -1   12.85    3.23
  -1  -5  -1   10.77    2.00
   1   5   1   11.19    2.60
   1   5   1   10.24    2.34
   1   5   1    7.72    2.56
   1   5   1    9.46    2.74
   1   5   1   10.50    1.71
  -1  -5  -2    5.23    2.67
  -1  -5  -2    5.82    2.48
   1   5   2    3.75    2.04
   1   5   2    4.22    1.69
   1   5   2    2.91    2.25
   1   5   2    5.94    2.34
  -1  -5  -3    7.03    2.93
  -1  -5  -3    3.69    2.64
   1   5   3    5.25    2.56
   1   5   3    6.11    2.65
   1   5   3    7.89    2.78
  -1  -5  -4  101.14    7.54
  -1  -5  -4  101.86    7.76
   1   5   4   94.38    7.04
   1   5   4   94.65    7.27
   1   5   4  105.71    7.06
  -1  -5  -5   19.36    4.38
  -1  -5  -5   19.35    4.39
   1   5   5   20.99    4.55
   1   5   5   19.17    4.26
   1   5   5   20.82    4.06
  -1  -5  -6    7.60    3.56
  -1  -5  -6   11.88    4.13
   1   5   6    2.63    2.51
   1   5   6    9.07    3.66
   1   5   6    8.36    3.21
  -1  -5  -7    0.05    2.55
  -1  -5  -7    0.74    3.12
   1   5   7   -0.01    2.12
   1   5   7   -0.63    2.17
   1   5   7   -0.20    2.27
  -1  -5  -8   16.98    5.11
  -1  -5  -8   16.52    5.36
   1   5   8   12.84    4.48
  -1  -6  11   -0.01    2.88
  -1  -6  11    0.67    2.91
  -1  -6  11    3.12    3.01
   1   6 -11    1.04    2.58
   1   6 -11    3.00    3.65
   1   6 -11    0.75    2.36
   1   6 -11   -0.03    2.26
  -1  -6  10    2.15    2.69
  -1  -6  10   -2.12    2.41
  -1  -6  10   -0.74    2.19
  -1  -6  10    0.69    2.32
   1   6 -10    2.21    2.78
   1   6 -10    1.56    2.93
   1   6 -10   -0.35    2.01
   1   6 -10    0.45    2.35
  -1  -6   9   17.51    4.91
  -1  -6   9   20.75    5.20
  -1  -6   9   24.26    5.18
   1   6  -9   20.13    5.16
   1   6  -9   23.06    5.37
   1   6  -9   21.17    5.01
   1   6  -9   17.81    4.58
  -1  -6   8   18.52    4.46
  -1  -6   8   20.73    4.79
  -1  -6   8   24.05    5.12
  -1  -6   8   19.69    4.65
   1   6  -8   22.49    4.87
   1   6  -8   24.84    5.19
   1   6  -8   28.18    5.74
   1   6  -8   17.34    4.35
  -1  -6   7    0.20    2.16
  -1  -6   7    0.89    2.31
  -1  -6   7   -2.04    1.65
  -1  -6   7    1.96    2.30
   1   6  -7   -0.78    1.74
   1   6  -7   -0.46    1.97
   1   6  -7    1.14    1.94
   1   6  -7    2.40    2.27
  -1  -6   6   -0.33    1.80
  -1  -6   6    3.43    2.59
  -1  -6   6    2.19    2.33
  -1  -6   6    2.22    2.16
   1   6  -6    4.39    2.58
   1   6  -6    2.74    2.01
   1   6  -6    3.36    2.72
   1   6  -6    1.09    1.93
   1   6  -6    2.44    2.13
  -1  -6   5  118.93    7.92
  -1  -6   5  135.29    8.09
  -1  -6   5  121.45    7.65
  -1  -6   5  119.43    7.52
   1   6  -5  124.89    8.10
   1   6  -5  132.39    7.27
   1   6  -5  148.83    8.62
   1   6  -5  124.99    7.80
   1   6  -5  121.08    7.60
  -1  -6   4   34.76    5.07
  -1  -6   4   38.19    4.55
  -1  -6   4   40.57    5.49
  -1  -6   4   42.30    4.63
   1   6  -4   39.55    4.72
   1   6  -4   37.77    4.54
   1   6  -4   48.15    5.14
   1   6  -4   37.86    4.40
   1   6  -4   38.49    4.45
  -1  -6   3   78.97    6.33
  -1  -6   3   82.57    5.83
  -1  -6   3   86.53    6.39
  -1  -6   3   85.66    5.80
   1   6  -3   83.52    6.37
   1   6  -3   85.04    6.29
   1   6  -3   85.92    6.30
   1   6  -3   81.50    5.77
  -1  -6   2   15.03    3.70
  -1  -6   2   19.35    3.34
  -1  -6   2   15.14    3.46
  -1  -6   2   22.04    3.50
   1   6  -2   15.26    3.49
   1   6  -2   11.44    3.19
   1   6  -2   18.42    3.81
   1   6  -2   12.81    2.78
  -1  -6   1   58.39    3.88
  -1  -6   1   58.74    5.63
  -1  -6   1   48.94    4.04
  -1  -6   1   51.07    5.25
  -1  -6   1   50.17    4.19
   1   6  -1   42.47    3.46
   1   6  -1   43.64    4.48
   1   6  -1   45.19    5.02
   1   6  -1   48.23    4.85
   1   6  -1   43.72    3.79
  -1  -6   0    7.86    2.40
  -1  -6   0    9.25    3.38
  -1  -6   0    6.24    2.99
  -1  -6   0    9.49    2.23
   1   6   0    8.14    2.30
   1   6   0    6.75    2.27
   1   6   0    4.29    2.60
   1   6   0    7.80    2.77
   1   6   0    7.80    2.18
  -1  -6  -1    7.88    3.01
  -1  -6  -1   11.90    3.46
   1   6   1    8.45    2.56
   1   6   1    7.90    2.45
   1   6   1    6.54    2.81
   1   6   1    7.08    2.75
  -1  -6  -2   25.26    5.06
  -1  -6  -2   21.28    4.43
   1   6   2   16.83    3.54
   1   6   2   16.31    4.13
   1   6   2   21.74    4.17
  -1  -6  -3   55.01    6.14
  -1  -6  -3   59.42    6.34
   1   6   3   56.97    5.54
   1   6   3   57.63    6.18
   1   6   3   53.43    5.59
  -1  -6  -4    0.69    2.29
  -1  -6  -4    2.24    2.91
   1   6   4    1.02    1.85
   1   6   4    0.30    2.14
   1   6   4    1.99    2.34
  -1  -6  -5    5.47    3.20
  -1  -6  -5    7.08    3.64
   1   6   5    7.51    3.39
   1   6   5    7.83    3.42
   1   6   5    4.42    2.81
  -1  -6  -6    8.13    3.77
  -1  -6  -6   10.51    4.05
   1   6   6   10.80    4.09
   1   6   6   12.23    4.11
   1   6   6    7.00    3.32
  -1  -6  -7    4.29    3.33
  -1  -6  -7    8.28    4.59
   1   6   7    1.65    2.65
   1   6   7    7.05    3.32
  -1  -6  -8    1.66    3.23
  -1  -6  -8    3.65    3.89
   1   6   8    4.69    3.42
  -1  -7  11    5.06    3.58
  -1  -7  11    2.68    3.21
  -1  -7  11    3.96    3.45
  -1  -7  11    5.45    3.86
   1   7 -11    3.29    3.35
   1   7 -11    0.31    3.22
   1   7 -11    2.37    2.93
   1   7 -11    0.19    2.96
  -1  -7  10    3.90    3.25
  -1  -7  10    0.15    2.81
  -1  -7  10    3.15    3.17
  -1  -7  10    2.84    3.27
   1   7 -10    0.37    2.85
   1   7 -10    4.31    3.83
   1   7 -10    1.70    2.98
   1   7 -10   -0.03    2.72
  -1  -7   9    0.80    2.67
  -1  -7   9    4.66    3.56
  -1  -7   9    3.79    2.80
  -1  -7   9    4.19    3.42
   1   7  -9    1.51    2.72
   1   7  -9    2.00    2.97
   1   7  -9    1.33    2.63
   1   7  -9    0.84    2.33
  -1  -7   8   50.29    7.63
  -1  -7   8   66.70    7.39
  -1  -7   8   76.66    7.33
  -1  -7   8   67.90    7.34
   1   7  -8   65.62    7.29
   1   7  -8   90.26    8.42
   1   7  -8   70.62    7.30
   1   7  -8   76.86    7.70
  -1  -7   7    6.90    3.24
  -1  -7   7    9.68    3.72
  -1  -7   7   16.38    4.37
  -1  -7   7    9.48    3.64
   1   7  -7    8.40    3.64
   1   7  -7   14.78    4.17
   1   7  -7    9.16    3.56
   1   7  -7   11.34    3.82
  -1  -7   6   40.43    6.13
  -1  -7   6   52.28    5.88
  -1  -7   6   60.41    6.26
   1   7  -6   44.89    6.70
   1   7  -6   53.02    5.31
   1   7  -6   50.34    5.92
   1   7  -6   52.14    5.92
   1   7  -6   46.22    5.60
  -1  -7   5    1.66    2.37
  -1  -7   5   -0.72    1.72
  -1  -7   5    1.85    2.65
  -1  -7   5    2.28    2.31
   1   7  -5    0.66    1.86
   1   7  -5    0.98    1.94
   1   7  -5    1.07    2.21
   1   7  -5    1.86    2.12
   1   7  -5    3.13    2.07
  -1  -7   4    1.41    2.20
  -1  -7   4    0.42    1.68
  -1  -7   4    0.85    2.39
  -1  -7   4   -0.29    1.80
   1   7  -4   -0.18    1.79
   1   7  -4   -0.66    1.72
   1   7  -4    4.34    2.61
   1   7  -4    1.71    1.90
   1   7  -4    1.53    2.00
  -1  -7   3    5.27    2.79
  -1  -7   3    2.42    2.12
  -1  -7   3    3.49    2.75
  -1  -7   3    1.02    1.93
   1   7  -3    3.55    2.36
   1   7  -3    1.93    2.16
   1   7  -3    2.83    2.52
   1   7  -3    3.61    2.18
  -1  -7   2    3.65    2.56
  -1  -7   2    5.95    2.35
  -1  -7   2    6.50    3.07
  -1  -7   2    5.92    2.36
   1   7  -2    1.68    2.15
   1   7  -2    3.18    2.36
   1   7  -2    3.35    2.51
   1   7  -2    4.03    2.07
  -1  -7   1   28.96    5.33
  -1  -7   1   28.27    5.04
  -1  -7   1   24.07    3.80
   1   7  -1   24.78    4.41
   1   7  -1   29.39    5.33
   1   7  -1   27.32    4.78
  -1  -7   0    1.80    2.33
  -1  -7   0   -0.27    2.52
   1   7   0   -0.06    0.89
   1   7   0    2.96    2.39
   1   7   0   -0.27    1.89
  -1  -7  -1   27.25    4.60
  -1  -7  -1   28.39    5.48
  -1  -7  -1   29.43    5.39
   1   7   1   26.77    5.27
   1   7   1   27.22    4.82
  -1  -7  -2   40.76    6.64
  -1  -7  -2   36.18    6.01
   1   7   2   29.74    4.82
   1   7   2   22.46    5.04
   1   7   2   31.15    5.36
  -1  -7  -3   -0.29    2.26
  -1  -7  -3    0.14    2.71
   1   7   3    0.95    1.83
   1   7   3    0.81    2.45
   1   7   3    1.67    2.32
  -1  -7  -4   18.20    4.91
  -1  -7  -4   21.13    5.34
   1   7   4   21.01    4.77
   1   7   4   21.82    5.28
   1   7   4   26.21    5.15
  -1  -7  -5   22.32    5.75
  -1  -7  -5   18.30    5.74
   1   7   5    8.66    3.83
   1   7   5   16.91    4.99
   1   7   5   12.97    4.23
  -1  -7  -6    6.38    3.82
  -1  -7  -6    2.56    4.02
   1   7   6    2.79    3.04
   1   7   6    7.97    4.22
  -1  -8  10    5.52    3.70
  -1  -8  10    3.50    3.63
  -1  -8  10    7.25    3.80
  -1  -8  10    4.30    3.45
   1   8 -10    0.56    2.85
   1   8 -10    6.08    4.26
   1   8 -10    3.76    3.55
   1   8 -10    5.84    4.08
  -1  -8   9    3.15    3.11
  -1  -8   9    3.34    3.35
  -1  -8   9    6.04    3.51
  -1  -8   9    0.45    2.59
   1   8  -9    2.40    2.88
   1   8  -9    2.77    3.45
   1   8  -9    2.28    2.81
   1   8  -9   -0.49    2.55
  -1  -8   8    4.15    3.46
  -1  -8   8    5.28    3.22
  -1  -8   8    6.46    3.53
   1   8  -8    5.41    3.28
   1   8  -8    9.96    4.51
   1   8  -8    8.63    4.10
   1   8  -8    8.16    3.54
  -1  -8   7   -0.52    1.93
  -1  -8   7    0.56    2.38
  -1  -8   7    2.45    2.78
   1   8  -7    0.31    2.36
   1   8  -7    1.13    2.61
   1   8  -7    0.92    2.45
   1   8  -7   -1.95    1.84
  -1  -8   6    1.50    2.55
  -1  -8   6    4.58    2.88
  -1  -8   6    1.70    2.45
   1   8  -6    4.70    3.07
   1   8  -6    5.37    2.78
   1   8  -6    1.61    2.76
   1   8  -6    3.97    2.63
   1   8  -6    5.37    2.92
  -1  -8   5    1.29    2.33
  -1  -8   5    0.05    2.03
  -1  -8   5    0.33    2.30
  -1  -8   5    1.78    2.24
   1   8  -5    1.06    2.54
   1   8  -5    0.31    2.06
   1   8  -5   -2.70    1.97
   1   8  -5   -0.09    1.89
   1   8  -5   -0.36    1.93
  -1  -8   4    2.64    2.65
  -1  -8   4    0.39    1.85
  -1  -8   4   -1.30    2.57
  -1  -8   4    3.92    2.66
   1   8  -4    0.39    1.95
   1   8  -4    3.95    2.42
   1   8  -4    0.71    2.21
   1   8  -4    0.52    1.90
   1   8  -4    1.32    2.07
  -1  -8   3   12.48    4.00
  -1  -8   3   10.41    3.26
  -1  -8   3   17.28    4.44
  -1  -8   3   11.25    3.26
   1   8  -3   15.10    4.03
   1   8  -3   14.11    3.98
   1   8  -3   15.95    4.37
   1   8  -3    9.64    2.91
  -1  -8   2   18.85    4.73
  -1  -8   2   22.31    4.84
   1   8  -2   19.76    4.44
   1   8  -2   22.98    5.02
   1   8  -2   22.27    4.87
  -1  -8   1   45.20    7.05
  -1  -8   1   45.83    6.63
   1   8  -1   34.01    5.54
   1   8  -1   38.25    6.32
   1   8  -1   35.11    5.86
  -1  -8   0    0.45    2.51
  -1  -8   0    2.95    3.30
   1   8   0    1.00    1.90
   1   8   0   -0.21    2.23
   1   8   0    2.73    2.72
  -1  -8  -1    4.72    3.21
  -1  -8  -1    3.28    3.32
   1   8   1    1.47    2.47
   1   8   1    1.56    2.47
  -1  -8  -2   -1.49    2.16
  -1  -8  -2   -0.80    2.68
   1   8   2   -0.41    1.88
   1   8   2    0.85    2.57
  -1  -8  -3   16.84    4.99
  -1  -8  -3   17.74    5.24
   1   8   3   11.75    4.20
   1   8   3   15.11    4.24
  -1  -8  -4    0.52    2.81
  -1  -8  -4    1.25    3.59
   1   8   4    0.50    2.80
  -1  -8  -5   -0.73    2.61
  -1  -8  -5   -0.45    3.23
   1   8   5   -1.43    2.47
   1   8   5    0.90    2.86
  -1  -9   9   -2.07    2.56
  -1  -9   9    2.31    3.33
   1   9  -9    5.09    3.69
   1   9  -9   -1.56    3.05
   1   9  -9    4.37    3.38
   1   9  -9    2.48    3.21
  -1  -9   8    9.38    4.17
  -1  -9   8   11.39    4.42
   1   9  -8   10.01    4.18
   1   9  -8   20.36    5.67
   1   9  -8    9.99    4.46
   1   9  -8   13.53    4.67
  -1  -9   7    1.11    2.74
  -1  -9   7    1.73    2.75
  -1  -9   7    0.58    2.57
   1   9  -7    1.76    2.89
   1   9  -7    2.35    3.11
   1   9  -7    0.83    2.70
   1   9  -7    2.02    2.85
  -1  -9   6    3.67    3.09
  -1  -9   6    1.58    2.84
  -1  -9   6    1.14    2.64
   1   9  -6    1.78    2.66
   1   9  -6    2.43    3.16
   1   9  -6    2.48    2.73
   1   9  -6    1.19    2.34
  -1  -9   5    4.91    3.47
  -1  -9   5    2.55    2.94
  -1  -9   5    3.69    2.89
   1   9  -5    2.63    2.74
   1   9  -5    3.53    2.87
   1   9  -5    4.45    3.34
   1   9  -5    2.33    2.61
   1   9  -5    4.07    2.82
  -1  -9   4    1.97    2.75
  -1  -9   4    2.26    3.07
  -1  -9   4   -0.99    1.90
   1   9  -4   -0.45    2.38
   1   9  -4    3.14    2.80
   1   9  -4    1.93    2.83
   1   9  -4    1.54    2.24
   1   9  -4    2.08    2.25
  -1  -9   3    2.64    2.80
  -1  -9   3   -0.11    2.82
   1   9  -3    1.43    2.76
   1   9  -3    0.77    2.52
   1   9  -3    3.40    3.11
  -1  -9   2   -0.43    2.47
  -1  -9   2   -0.07    3.06
   1   9  -2   -1.91    2.03
   1   9  -2   -0.56    2.25
   1   9  -2   -0.31    2.59
  -1  -9   1   -3.82    2.01
  -1  -9   1   -1.11    2.90
   1   9  -1   -0.23    2.03
   1   9  -1   -1.06    2.25
   1   9  -1   -0.34    2.59
  -1  -9   0    3.89    3.12
  -1  -9   0   -2.20    3.01
   1   9   0    2.06    2.80
   1   9   0    1.41    2.88
  -1  -9  -1   -0.29    2.76
  -1  -9  -1   -2.04    2.59
   1   9   1    1.90    2.92
   1   9   1   -0.51    2.68
  -1  -9  -2   -0.09    2.77
  -1  -9  -2   -2.47    2.89
   1   9   2    1.61    3.07
   1   9   2   -0.03    2.89
  -1  -9  -3    3.13    3.72
  -1  -9  -3    3.45    4.23
   1   9   3    4.42    3.62
  -1 -10   7    1.27    3.19
  -1 -10   7    1.20    3.10
   1  10  -7    1.37    3.26
   1  10  -7    3.84    3.90
   1  10  -7    0.30    2.90
   1  10  -7    1.91    3.20
  -1 -10   6    2.30    2.95
  -1 -10   6    0.16    2.85
   1  10  -6    0.16    3.05
   1  10  -6   -0.17    2.99
   1  10  -6    0.41    2.84
   1  10  -6    0.63    2.68
  -1 -10   5   11.54    4.77
   1  10  -5    3.92    3.33
   1  10  -5   10.43    4.01
   1  10  -5    9.41    4.41
  -1 -10   4    1.01    2.82
   1  10  -4    2.37    3.33
   1  10  -4    2.36    3.21
   1  10  -4    2.79    3.45
  -1 -10   3    1.91    3.07
   1  10  -3    0.71    2.99
   1  10  -3   -0.89    2.67
   1  10  -3    3.76    3.47
  -1 -10   2    0.88    2.99
   1  10  -2    0.94    2.69
   1  10  -2    2.27    3.16
   1  10  -2    5.69    3.77
  -1 -10   1   -0.62    2.80
   1  10  -1   -1.19    2.59
   1  10  -1   -1.56    2.76
  -1 -10   0    1.58    3.35
   1  10   0    3.38    3.32
   1  10   0   -0.22    3.21
  -1 -10  -1    3.52    3.55
   1  10   1    1.81    3.11
  -2  11   1    5.18    3.90
  -2  11   1    2.58    3.38
   2 -11  -1    0.98    3.35
  -2  11   0    5.04    3.55
  -2  11   0    6.87    4.21
   2 -11   0    5.35    4.01
  -2  11  -1    3.24    3.32
  -2  11  -1   -3.52    2.62
   2 -11   1    0.39    2.56
   2 -11   1    0.96    2.79
  -2  11  -2    0.45    2.40
  -2  11  -2    2.66    3.47
  -2  11  -2    0.76    3.21
   2 -11   2    4.22    3.68
   2 -11   2    2.37    3.11
  -2  11  -3    4.40    3.77
  -2  11  -3    3.45    3.99
  -2  11  -3    7.12    3.98
  -2  11  -3    4.05    3.17
   2 -11   3    4.86    4.05
   2 -11   3    3.01    3.19
   2 -11   3    8.29    4.02
  -2  11  -4   -1.33    2.75
  -2  11  -4    5.40    3.92
  -2  11  -4    5.94    4.10
  -2  11  -4    3.78    3.20
   2 -11   4   10.81    4.72
   2 -11   4    0.11    2.45
   2 -11   4    3.29    3.51
  -2  11  -5   -0.82    2.66
  -2  11  -5    4.47    3.70
  -2  11  -5    0.98    3.16
  -2  11  -5    1.00    2.92
   2 -11   5    1.67    3.58
   2 -11   5    1.10    2.94
   2 -11   5   -1.10    2.55
  -2  10   4   11.49    4.84
  -2  10   4   19.53    5.86
   2 -10  -4   14.66    5.40
  -2  10   3    4.82    3.57
  -2  10   3    2.16    2.86
   2 -10  -3    2.36    3.53
  -2  10   2   18.44    5.33
  -2  10   2   18.93    5.76
   2 -10  -2   23.12    5.69
  -2  10   1    1.80    3.38
  -2  10   1    0.34    2.85
   2 -10  -1    0.53    2.74
  -2  10   0    7.40    4.11
  -2  10   0    8.25    3.77
   2 -10   0   10.08    4.04
   2 -10   0    5.64    3.28
  -2  10  -1    0.04    2.25
  -2  10  -1    3.79    3.39
  -2  10  -1   -0.24    2.86
   2 -10   1    0.90    2.51
   2 -10   1   -0.12    2.17
  -2  10  -2    4.68    3.29
  -2  10  -2    7.97    3.91
  -2  10  -2    6.26    3.45
  -2  10  -2    8.36    3.43
   2 -10   2    3.61    3.62
   2 -10   2    2.38    2.80
   2 -10   2    3.65    3.06
  -2  10  -3   -0.71    2.15
  -2  10  -3    4.60    3.32
  -2  10  -3   -1.41    2.06
  -2  10  -3    1.39    2.48
   2 -10   3   -1.13    2.20
   2 -10   3   -0.81    2.30
   2 -10   3    0.63    2.58
  -2  10  -4   -0.18    2.54
  -2  10  -4    2.60    3.37
  -2  10  -4    1.56    2.90
  -2  10  -4   -0.75    2.04
   2 -10   4    2.76    3.11
   2 -10   4    0.37    2.57
   2 -10   4    2.14    2.95
  -2  10  -5    9.05    4.04
  -2  10  -5   12.70    4.60
  -2  10  -5    8.83    4.22
  -2  10  -5   13.52    4.43
   2 -10   5    8.74    4.24
   2 -10   5    9.80    4.10
   2 -10   5   13.20    4.70
  -2  10  -6    4.55    3.48
  -2  10  -6    6.66    3.84
  -2  10  -6    6.58    4.33
  -2  10  -6    5.60    3.52
   2 -10   6    8.85    4.11
   2 -10   6    6.67    3.73
   2 -10   6    7.96    4.27
  -2  10  -7   -0.47    2.64
  -2  10  -7    1.31    3.56
  -2  10  -7   -0.92    2.46
  -2  10  -7    0.54    2.56
   2 -10   7    1.25    3.09
   2 -10   7    0.05    2.33
   2 -10   7    3.24    3.52
  -2   9   6    0.19    2.80
  -2   9   6   -0.35    2.84
   2  -9  -6    2.13    3.11
  -2   9   5    3.00    3.28
  -2   9   5    0.07    2.70
   2  -9  -5    0.84    3.47
  -2   9   4    6.10    3.46
  -2   9   4    1.96    2.81
   2  -9  -4    2.98    3.21
  -2   9   3   11.50    4.15
  -2   9   3   11.61    4.12
   2  -9  -3   15.96    5.04
  -2   9   2    6.30    3.32
  -2   9   2   10.32    3.95
   2  -9  -2    6.54    3.39
   2  -9  -2    4.83    2.75
  -2   9   1    0.58    2.37
  -2   9   1    0.22    2.65
   2  -9  -1    0.87    2.78
   2  -9  -1   -0.87    2.13
  -2   9   0   33.50    5.49
  -2   9   0   27.49    5.49
  -2   9   0   25.01    5.22
   2  -9   0   31.73    5.90
   2  -9   0   28.43    4.92
   2  -9   0   34.32    5.78
  -2   9  -1    0.06    2.09
  -2   9  -1    0.58    2.47
  -2   9  -1   -0.06    2.03
   2  -9   1    0.05    2.30
   2  -9   1   -0.90    1.80
   2  -9   1    0.56    2.28
  -2   9  -2    9.59    3.56
  -2   9  -2   11.70    4.03
  -2   9  -2   14.04    4.47
   2  -9   2   10.79    3.96
   2  -9   2    8.38    3.17
   2  -9   2   12.26    4.02
  -2   9  -3   14.77    4.37
  -2   9  -3    9.80    3.81
  -2   9  -3    9.88    3.90
  -2   9  -3    6.48    3.12
   2  -9   3    9.11    3.83
   2  -9   3    5.18    2.96
   2  -9   3   10.13    3.76
  -2   9  -4   -0.34    2.27
  -2   9  -4    0.88    2.56
  -2   9  -4    2.74    2.88
  -2   9  -4   -0.56    1.65
   2  -9   4    0.35    2.37
   2  -9   4   -0.31    2.05
   2  -9   4   -0.07    2.11
  -2   9  -5    1.28    2.43
  -2   9  -5    3.20    3.07
  -2   9  -5    0.45    2.59
  -2   9  -5    1.61    2.21
   2  -9   5    1.88    2.79
   2  -9   5    1.39    2.31
   2  -9   5    2.72    2.53
  -2   9  -6    1.80    2.60
  -2   9  -6   -1.28    2.47
  -2   9  -6    0.52    2.73
  -2   9  -6   -0.74    1.96
   2  -9   6    0.02    2.66
   2  -9   6    2.20    2.57
   2  -9   6   -0.41    2.32
  -2   9  -7    9.63    4.38
  -2   9  -7    0.62    3.24
  -2   9  -7    6.22    3.23
  -2   9  -7    6.28    3.31
   2  -9   7    3.26    3.25
   2  -9   7    1.86    2.86
   2  -9   7    8.09    3.95
  -2   9  -8    1.99    3.30
  -2   9  -8   -0.60    3.21
  -2   9  -8    1.04    2.88
  -2   9  -8    5.81    3.56
   2  -9   8    3.03    3.49
   2  -9   8    1.92    2.95
   2  -9   8    3.31    3.44
  -2   9  -9   -1.68    2.68
   2  -9   9    2.34    3.55
   2  -9   9   -0.78    2.71
   2  -9   9    2.88    3.15
  -2   8   7    8.31    3.90
  -2   8   7    9.50    4.17
  -2   8   7    3.57    3.47
   2  -8  -7    8.91    4.61
  -2   8   6    2.82    2.83
  -2   8   6    4.33    3.07
  -2   8   6    1.75    3.05
   2  -8  -6    1.50    3.10
  -2   8   5   15.45    4.25
  -2   8   5   13.47    4.46
  -2   8   5   14.19    4.56
   2  -8  -5   17.91    4.95
  -2   8   4   37.13    5.84
  -2   8   4   29.32    5.88
  -2   8   4   27.19    5.45
   2  -8  -4   40.26    6.81
  -2   8   3   18.68    4.66
  -2   8   3   21.39    5.06
   2  -8  -3   20.25    4.91
   2  -8  -3   26.51    4.86
  -2   8   2   35.78    6.06
  -2   8   2   47.40    6.81
   2  -8  -2   52.50    7.48
   2  -8  -2   52.58    5.71
  -2   8   1   35.55    4.95
  -2   8   1   33.10    5.48
  -2   8   1   39.82    6.08
   2  -8  -1   50.79    6.10
   2  -8  -1   41.58    4.74
   2  -8  -1   43.88    5.18
  -2   8   0   11.96    3.27
  -2   8   0   11.71    3.54
  -2   8   0    9.84    3.57
   2  -8   0   13.03    4.10
   2  -8   0   10.57    3.05
   2  -8   0   13.82    3.71
  -2   8  -1    1.04    1.93
  -2   8  -1   -1.24    2.02
  -2   8  -1   -0.33    1.85
   2  -8   1    1.12    2.09
   2  -8   1    0.46    1.74
   2  -8   1   -0.03    1.78
  -2   8  -2   59.33    6.02
  -2   8  -2   58.76    6.44
  -2   8  -2   55.77    6.37
   2  -8   2   72.93    6.73
   2  -8   2   66.75    6.16
   2  -8   2   62.66    6.20
  -2   8  -3    0.97    1.88
  -2   8  -3   -1.17    2.12
  -2   8  -3   -1.86    2.02
   2  -8   3   -0.14    1.90
   2  -8   3    1.68    2.15
   2  -8   3   -1.03    1.72
  -2   8  -4   12.49    3.84
  -2   8  -4    9.77    3.62
  -2   8  -4   13.79    4.15
  -2   8  -4   10.66    3.52
   2  -8   4   10.08    3.68
   2  -8   4   11.17    3.74
   2  -8   4    9.13    3.35
  -2   8  -5    4.32    2.76
  -2   8  -5    9.96    3.72
  -2   8  -5    8.62    3.44
  -2   8  -5    6.55    3.02
   2  -8   5   10.59    3.87
   2  -8   5   11.67    3.87
   2  -8   5   12.36    4.07
  -2   8  -6   28.21    5.54
  -2   8  -6   41.11    6.50
  -2   8  -6   36.47    6.43
  -2   8  -6   30.97    5.62
   2  -8   6   29.40    5.77
   2  -8   6   30.23    5.80
   2  -8   6   26.46    5.34
  -2   8  -7   -1.02    1.68
  -2   8  -7    1.41    2.56
  -2   8  -7   -1.20    2.80
  -2   8  -7    0.06    1.83
  -2   8  -7    0.79    2.30
   2  -8   7    0.92    2.65
   2  -8   7    1.43    2.20
   2  -8   7   -1.04    2.06
  -2   8  -8   17.06    4.95
  -2   8  -8   19.25    5.52
  -2   8  -8   14.99    4.71
  -2   8  -8   22.46    5.35
   2  -8   8   15.91    4.96
   2  -8   8   16.27    5.24
   2  -8   8   17.23    4.93
  -2   8  -9    0.89    2.64
  -2   8  -9   -0.85    2.98
  -2   8  -9   -0.95    2.26
  -2   8  -9   -0.01    2.48
   2  -8   9   -0.69    2.74
   2  -8   9    1.37    3.13
   2  -8   9    1.27    2.53
  -2   7   8    3.28    2.89
  -2   7   8    1.69    3.00
   2  -7  -8    1.95    3.19
   2  -7  -8    3.48    3.58
  -2   7   7   14.99    4.77
  -2   7   7   14.87    4.29
  -2   7   7   11.45    4.06
   2  -7  -7   16.12    4.79
   2  -7  -7   12.99    4.43
  -2   7   6    7.93    3.22
  -2   7   6   11.05    3.75
  -2   7   6    6.95    3.71
   2  -7  -6    8.86    3.74
   2  -7  -6   10.41    3.55
  -2   7   5    0.95    2.16
  -2   7   5    0.01    2.08
  -2   7   5   -3.15    1.88
   2  -7  -5   -3.06    1.77
   2  -7  -5   -0.42    2.09
   2  -7  -5    0.24    1.81
  -2   7   4    5.35    2.48
  -2   7   4    4.47    2.70
  -2   7   4    4.21    2.83
   2  -7  -4    8.02    3.47
   2  -7  -4    8.69    2.98
   2  -7  -4    3.81    2.57
  -2   7   3   69.84    5.75
  -2   7   3   67.49    6.50
  -2   7   3   61.12    6.39
   2  -7  -3   64.63    6.49
   2  -7  -3   75.36    5.63
   2  -7  -3   76.25    6.29
  -2   7   2  234.97    9.05
  -2   7   2  255.67    8.96
  -2   7   2  227.33   10.79
  -2   7   2  242.50   11.31
   2  -7  -2  285.16   12.17
   2  -7  -2  253.55    9.45
   2  -7  -2  276.83    9.44
   2  -7  -2  279.88   10.98
  -2   7   1   -1.44    1.25
  -2   7   1   -0.87    1.21
  -2   7   1   -0.98    2.00
  -2   7   1    0.41    2.08
   2  -7  -1   -1.67    1.78
   2  -7  -1   -0.87    1.42
   2  -7  -1    0.55    1.52
   2  -7  -1    1.66    1.93
  -2   7   0   93.64    6.31
  -2   7   0   92.96    7.21
  -2   7   0   96.75    7.18
   2  -7   0  110.22    7.63
   2  -7   0  105.08    6.69
   2  -7   0  106.77    7.03
  -2   7  -1    2.97    2.04
  -2   7  -1    0.56    2.26
  -2   7  -1    3.98    2.61
   2  -7   1    0.18    1.83
   2  -7   1    2.01    2.04
   2  -7   1    4.68    2.31
   2  -7   1    2.38    2.10
  -2   7  -2    3.15    2.10
  -2   7  -2    2.80    2.83
  -2   7  -2    0.76    2.16
   2  -7   2    3.48    2.42
   2  -7   2    3.74    2.60
   2  -7   2    3.26    2.02
   2  -7   2    3.60    2.25
  -2   7  -3   16.55    3.64
  -2   7  -3   14.81    3.95
  -2   7  -3   20.04    4.32
   2  -7   3   19.27    4.10
   2  -7   3   17.78    4.08
   2  -7   3   12.73    3.47
   2  -7   3   13.68    3.57
  -2   7  -4  116.54    8.09
  -2   7  -4  112.10    7.96
  -2   7  -4  114.54    8.15
  -2   7  -4   99.96    7.28
   2  -7   4  107.00    7.76
   2  -7   4  119.97    8.02
   2  -7   4  103.08    7.42
   2  -7   4  113.33    7.94
  -2   7  -5  107.36    8.06
  -2   7  -5  110.48    7.93
  -2   7  -5  115.37    8.49
  -2   7  -5  104.91    7.87
   2  -7   5  109.26    7.94
   2  -7   5  106.48    7.94
   2  -7   5  107.86    8.05
  -2   7  -6    2.79    2.39
  -2   7  -6    1.97    2.56
  -2   7  -6   -0.14    1.97
  -2   7  -6    1.43    2.20
   2  -7   6    0.20    2.11
   2  -7   6    2.32    2.32
   2  -7   6   -1.05    1.96
  -2   7  -7    1.26    2.38
  -2   7  -7    2.42    2.71
  -2   7  -7    2.58    2.93
  -2   7  -7    2.42    2.44
  -2   7  -7    1.84    2.38
   2  -7   7   -0.26    2.07
   2  -7   7    0.66    2.23
   2  -7   7    2.95    2.60
  -2   7  -8    2.27    2.31
  -2   7  -8    1.21    2.87
  -2   7  -8    0.17    2.15
  -2   7  -8    3.59    2.83
   2  -7   8    2.41    2.85
   2  -7   8    0.69    2.78
   2  -7   8    0.80    2.48
   2  -7   8    0.61    2.29
  -2   7  -9    0.41    2.54
  -2   7  -9   -1.72    2.34
  -2   7  -9   -0.36    2.19
  -2   7  -9   -0.20    2.09
   2  -7   9   -0.42    2.51
   2  -7   9    0.35    2.62
   2  -7   9   -0.13    2.66
   2  -7   9   -0.06    2.44
  -2   7 -10    4.77    3.57
  -2   7 -10    0.33    3.32
  -2   7 -10    2.05    2.97
  -2   7 -10   -2.17    1.94
   2  -7  10    0.91    3.04
   2  -7  10   -0.21    2.62
   2  -7  10    1.55    3.31
   2  -7  10    0.51    2.47
  -2   6   9    9.86    4.28
  -2   6   9    9.34    4.50
  -2   6   9   13.08    4.53
   2  -6  -9    7.43    3.93
   2  -6  -9   13.31    4.69
  -2   6   8   -0.95    2.11
  -2   6   8    1.11    2.56
  -2   6   8    1.16    2.70
   2  -6  -8   -1.82    2.40
   2  -6  -8    0.36    2.82
  -2   6   7    0.85    2.26
  -2   6   7    4.25    2.71
  -2   6   7    0.60    2.48
  -2   6   7    1.28    2.27
   2  -6  -7    2.23    2.71
   2  -6  -7    2.83    2.53
  -2   6   6    4.00    2.47
  -2   6   6    3.79    2.38
  -2   6   6    4.79    2.94
   2  -6  -6    6.28    3.18
   2  -6  -6    8.63    3.30
   2  -6  -6    6.86    2.77
  -2   6   5   31.45    5.21
  -2   6   5   30.63    5.04
  -2   6   5   35.15    5.88
   2  -6  -5   31.41    5.64
   2  -6  -5   42.19    5.10
   2  -6  -5   41.33    4.85
  -2   6   4   19.29    3.94
  -2   6   4   12.87    3.49
  -2   6   4   19.01    4.33
   2  -6  -4   15.71    3.97
   2  -6  -4    4.92    1.89
   2  -6  -4   19.82    3.94
  -2   6   3  320.48   10.81
  -2   6   3  297.67   11.49
  -2   6   3  305.34   12.07
   2  -6  -3  339.49   12.47
   2  -6  -3  325.93    9.82
   2  -6  -3  332.59   10.20
   2  -6  -3  346.47   11.60
  -2   6   2    0.50    1.36
  -2   6   2    1.98    1.48
  -2   6   2   -0.16    1.74
  -2   6   2    0.47    2.06
   2  -6  -2    0.55    1.37
   2  -6  -2    3.40    2.21
   2  -6  -2    1.83    1.59
   2  -6  -2    2.56    1.67
   2  -6  -2   -0.57    1.44
  -2   6   1   46.56    3.69
  -2   6   1   13.21    2.54
  -2   6   1   53.84    5.39
  -2   6   1   41.80    4.80
   2  -6  -1   53.67    4.35
   2  -6  -1   54.23    5.14
   2  -6  -1   52.99    4.49
   2  -6  -1   58.56    3.91
   2  -6  -1   54.66    4.87
  -2   6   0   77.99    4.04
  -2   6   0   76.13    5.27
  -2   6   0   79.58    6.17
  -2   6   0   74.75    5.72
   2  -6   0   78.39    5.36
   2  -6   0   87.36    6.15
   2  -6   0   76.66    5.33
   2  -6   0   87.60    4.28
   2  -6   0   85.93    5.89
  -2   6  -1   93.75    3.69
  -2   6  -1   99.35    6.17
  -2   6  -1   88.11    6.29
  -2   6  -1   99.32    6.53
   2  -6   1   92.22    5.96
   2  -6   1  102.77    6.51
   2  -6   1   91.10    6.00
   2  -6   1   90.92    4.19
   2  -6   1   94.80    6.16
  -2   6  -2   20.02    3.79
  -2   6  -2   24.18    4.40
  -2   6  -2   19.45    3.72
   2  -6   2   22.10    3.81
   2  -6   2   28.92    4.56
   2  -6   2   19.64    3.61
   2  -6   2   23.31    2.51
   2  -6   2   18.61    3.54
  -2   6  -3   64.81    5.57
  -2   6  -3   50.08    5.29
  -2   6  -3   56.42    5.49
   2  -6   3   63.72    5.58
   2  -6   3   55.40    5.17
   2  -6   3   57.43    5.32
   2  -6   3   63.10    3.78
   2  -6   3   51.72    5.08
  -2   6  -4   20.29    3.88
  -2   6  -4   27.09    4.62
  -2   6  -4   34.05    5.30
   2  -6   4   27.87    4.74
   2  -6   4   26.76    4.69
   2  -6   4   22.89    4.09
   2  -6   4   24.69    2.89
   2  -6   4   25.45    4.61
  -2   6  -5   20.73    4.37
  -2   6  -5   23.23    4.42
  -2   6  -5   19.44    4.24
  -2   6  -5   19.01    4.11
   2  -6   5   18.60    4.21
   2  -6   5   19.22    4.08
   2  -6   5   18.88    4.23
   2  -6   5   21.40    3.30
   2  -6   5   16.93    3.73
  -2   6  -6    8.40    3.27
  -2   6  -6    7.89    3.06
  -2   6  -6    8.74    3.26
  -2   6  -6    7.15    2.93
   2  -6   6   13.28    3.76
   2  -6   6    9.95    3.29
   2  -6   6    7.61    3.19
   2  -6   6    8.01    2.97
   2  -6   6    9.75    2.55
  -2   6  -7   19.90    4.62
  -2   6  -7   23.68    4.62
  -2   6  -7   29.33    5.63
  -2   6  -7   22.23    4.70
  -2   6  -7   24.51    4.91
   2  -6   7   20.97    4.56
   2  -6   7   27.16    5.48
   2  -6   7   19.87    4.51
   2  -6   7   20.82    3.90
   2  -6   7   18.81    4.40
  -2   6  -8    4.77    3.07
  -2   6  -8    2.44    2.96
  -2   6  -8    3.22    2.58
  -2   6  -8    1.57    2.36
   2  -6   8    3.15    2.96
   2  -6   8    2.79    2.65
   2  -6   8    3.88    2.81
   2  -6   8    3.91    2.80
  -2   6  -9    7.21    3.34
  -2   6  -9   10.54    4.19
  -2   6  -9    6.39    3.33
  -2   6  -9   11.69    4.12
   2  -6   9   11.13    3.96
   2  -6   9   11.28    4.15
   2  -6   9    3.42    3.32
   2  -6   9    9.11    3.77
  -2   6 -10   14.40    4.60
  -2   6 -10    9.27    3.97
  -2   6 -10   19.91    5.48
  -2   6 -10   16.67    4.96
  -2   6 -10   12.07    4.44
   2  -6  10   11.94    4.52
   2  -6  10    9.97    4.06
   2  -6  10   16.69    5.05
   2  -6  10   10.28    4.35
  -2   6 -11    0.54    2.74
   2  -6  11   -0.11    3.13
   2  -6  11    0.01    2.66
  -2   5  10    9.54    4.04
  -2   5  10    4.94    3.59
  -2   5  10   12.32    4.48
   2  -5 -10    7.45    4.19
   2  -5 -10    6.31    3.85
  -2   5   9    4.49    3.17
  -2   5   9    2.35    2.63
  -2   5   9    1.83    2.88
   2  -5  -9    4.92    3.59
   2  -5  -9    5.63    3.78
  -2   5   8   10.86    3.89
  -2   5   8   13.78    4.42
  -2   5   8   12.81    4.06
   2  -5  -8   11.24    4.09
   2  -5  -8    8.47    3.56
   2  -5  -8    9.28    3.33
  -2   5   7   24.02    5.00
  -2   5   7   25.04    4.30
  -2   5   7   13.04    4.06
  -2   5   7   25.15    4.86
   2  -5  -7   24.17    5.20
   2  -5  -7   23.75    5.00
   2  -5  -7   24.47    4.53
  -2   5   6    1.01    1.84
  -2   5   6   -1.00    1.56
  -2   5   6   -0.61    2.00
  -2   5   6    0.05    1.87
   2  -5  -6    0.05    1.92
   2  -5  -6   -1.24    1.83
   2  -5  -6    0.05    1.57
  -2   5   5   44.60    5.13
  -2   5   5   45.16    4.84
  -2   5   5   51.08    5.60
  -2   5   5   51.45    5.06
   2  -5  -5   51.94    5.62
   2  -5  -5   50.62    4.11
   2  -5  -5   45.62    4.85
   2  -5  -5   52.21    4.96
  -2   5   4    1.36    1.71
  -2   5   4    3.51    2.27
  -2   5   4    2.77    2.07
  -2   5   4    1.48    1.68
   2  -5  -4    0.12    1.97
   2  -5  -4    1.08    1.43
   2  -5  -4    0.38    1.09
   2  -5  -4    1.95    1.79
  -2   5   3  203.00    8.21
  -2   5   3  218.76    6.30
  -2   5   3  179.24    8.12
  -2   5   3  196.36    8.99
   2  -5  -3  200.90    6.06
   2  -5  -3  220.47    9.34
   2  -5  -3  215.88    7.57
   2  -5  -3  213.89    7.55
   2  -5  -3  214.59    8.52
  -2   5   2   15.00    2.69
  -2   5   2   12.65    2.23
  -2   5   2   12.12    2.84
  -2   5   2   10.97    2.79
   2  -5  -2   12.40    2.24
   2  -5  -2   13.89    3.07
   2  -5  -2   13.41    2.56
   2  -5  -2   14.54    2.41
   2  -5  -2   11.45    2.80
  -2   5   1   33.24    2.98
  -2   5   1    0.81    0.67
  -2   5   1   32.57    4.45
  -2   5   1   30.50    3.77
   2  -5  -1   30.05    3.08
   2  -5  -1   34.23    3.75
   2  -5  -1   31.71    3.36
   2  -5  -1   32.02    2.64
   2  -5  -1   31.98    3.53
  -2   5   0   24.82    2.41
  -2   5   0   24.52    3.48
  -2   5   0   17.99    3.29
  -2   5   0   29.37    4.09
   2  -5   0   26.22    2.99
   2  -5   0   29.99    4.09
   2  -5   0   24.09    3.51
   2  -5   0   25.24    2.19
   2  -5   0   25.14    3.59
  -2   5  -1  187.81    4.94
  -2   5  -1  192.60    7.69
  -2   5  -1  166.37    7.59
  -2   5  -1  190.00    8.01
   2  -5   1  178.52    7.41
   2  -5   1  205.42    7.93
   2  -5   1  185.93    7.59
   2  -5   1  184.15    4.67
   2  -5   1  192.09    7.89
  -2   5  -2   -0.08    0.83
  -2   5  -2    0.80    1.28
  -2   5  -2    0.29    1.49
  -2   5  -2   -0.43    1.39
   2  -5   2    0.11    1.20
   2  -5   2    0.76    1.38
   2  -5   2    0.69    1.39
   2  -5   2   -0.77    0.64
   2  -5   2    0.23    1.30
  -2   5  -3   44.14    2.56
  -2   5  -3   44.51    4.36
  -2   5  -3   40.80    4.35
  -2   5  -3   45.82    4.60
   2  -5   3   42.59    4.33
   2  -5   3   40.46    4.09
   2  -5   3   44.67    4.30
   2  -5   3   43.78    2.99
   2  -5   3   42.85    4.27
  -2   5  -4   10.26    2.81
  -2   5  -4   16.97    3.59
  -2   5  -4   15.14    3.42
   2  -5   4   13.09    3.06
   2  -5   4   12.16    2.90
   2  -5   4   15.63    3.36
   2  -5   4   15.56    2.52
   2  -5   4   12.12    2.92
  -2   5  -5    4.72    2.32
  -2   5  -5    5.18    2.48
  -2   5  -5    5.56    2.71
  -2   5  -5    5.05    2.45
   2  -5   5    4.34    2.48
   2  -5   5    5.03    2.40
   2  -5   5    1.98    2.25
   2  -5   5    3.36    2.29
   2  -5   5    4.81    1.80
   2  -5   5    1.89    1.81
  -2   5  -6    7.73    2.82
  -2   5  -6    6.67    2.65
  -2   5  -6    4.78    2.58
  -2   5  -6    3.07    2.08
   2  -5   6    5.77    2.68
   2  -5   6    4.22    2.42
   2  -5   6    5.15    2.77
   2  -5   6    4.72    2.42
   2  -5   6    5.24    2.07
   2  -5   6    3.80    2.44
  -2   5  -7   42.31    6.03
  -2   5  -7   41.67    4.90
  -2   5  -7   43.90    6.26
  -2   5  -7   34.06    5.40
  -2   5  -7   35.81    5.58
   2  -5   7   44.47    5.40
   2  -5   7   41.99    6.16
   2  -5   7   36.27    5.53
   2  -5   7   33.13    5.30
   2  -5   7    0.09    0.87
   2  -5   7   35.01    5.66
  -2   5  -8   35.34    5.77
  -2   5  -8   30.64    5.76
  -2   5  -8   27.44    5.23
  -2   5  -8   28.25    5.20
   2  -5   8   25.08    5.27
   2  -5   8   29.86    5.36
   2  -5   8   32.96    5.97
   2  -5   8   29.62    4.89
   2  -5   8   23.67    4.95
  -2   5  -9   12.74    4.00
  -2   5  -9   10.66    3.72
  -2   5  -9   11.58    4.23
  -2   5  -9   14.04    4.23
  -2   5  -9   10.49    3.76
   2  -5   9   10.71    3.90
   2  -5   9   11.24    4.06
   2  -5   9   11.74    3.88
   2  -5   9    9.07    3.38
   2  -5   9    8.73    3.52
  -2   5 -10    0.55    2.55
  -2   5 -10   -0.22    2.27
  -2   5 -10    2.01    3.12
  -2   5 -10    1.47    2.52
  -2   5 -10    0.28    2.26
   2  -5  10    1.27    2.89
   2  -5  10    5.65    3.52
   2  -5  10   -0.50    2.74
   2  -5  10    1.92    2.76
   2  -5  10   -1.44    2.13
  -2   5 -11    0.85    2.64
  -2   5 -11   -0.50    2.99
  -2   5 -11    1.15    2.77
  -2   5 -11    2.52    3.15
   2  -5  11    1.95    3.49
   2  -5  11    2.67    2.99
   2  -5  11    3.57    3.18
   2  -5  11    1.71    2.66
  -2   4  11    1.92    2.79
  -2   4  11   -2.42    2.61
   2  -4 -11   -0.95    2.28
   2  -4 -11    2.56    3.35
  -2   4  10    1.43    2.83
  -2   4  10   -1.50    2.11
  -2   4  10   -1.50    2.56
   2  -4 -10    2.94    2.85
   2  -4 -10   -0.88    2.86
  -2   4   9    5.54    3.03
  -2   4   9    3.65    2.84
  -2   4   9    4.29    3.18
   2  -4  -9    5.65    3.21
   2  -4  -9    3.35    3.01
   2  -4  -9    4.72    2.76
  -2   4   8    0.13    1.94
  -2   4   8    0.57    2.45
  -2   4   8   -0.08    2.12
   2  -4  -8    0.00    2.00
   2  -4  -8    0.69    2.29
   2  -4  -8    1.84    2.06
  -2   4   7   62.12    6.07
  -2   4   7   65.03    5.18
  -2   4   7   64.79    6.51
  -2   4   7   71.85    6.34
   2  -4  -7   63.83    6.42
   2  -4  -7   64.30    6.18
   2  -4  -7   65.94    5.97
  -2   4   6   13.05    3.48
  -2   4   6   10.54    2.78
  -2   4   6   11.37    3.62
  -2   4   6    9.84    3.02
   2  -4  -6   11.70    3.32
   2  -4  -6    9.04    2.39
   2  -4  -6   14.89    3.56
   2  -4  -6   11.72    3.15
  -2   4   5   25.82    4.15
  -2   4   5    0.29    0.64
  -2   4   5   28.09    4.59
  -2   4   5   27.91    4.12
   2  -4  -5   33.07    4.88
   2  -4  -5   30.35    3.27
   2  -4  -5   30.42    4.36
   2  -4  -5   25.12    3.90
  -2   4   4   19.02    3.48
  -2   4   4   17.57    1.65
  -2   4   4   16.67    3.07
  -2   4   4   17.56    3.66
  -2   4   4   20.54    3.24
   2  -4  -4   14.85    1.58
   2  -4  -4   17.98    3.49
   2  -4  -4   16.68    2.71
   2  -4  -4   17.81    3.12
   2  -4  -4   17.11    3.10
  -2   4   3   19.34    3.13
  -2   4   3   17.63    1.87
  -2   4   3   15.06    2.82
  -2   4   3   11.59    2.65
  -2   4   3   19.36    2.72
   2  -4  -3   17.01    1.89
   2  -4  -3   15.99    2.93
   2  -4  -3   19.12    2.76
   2  -4  -3   21.97    2.95
   2  -4  -3   18.18    3.04
  -2   4   2  104.77    5.08
  -2   4   2  100.32    4.26
  -2   4   2   95.72    5.32
  -2   4   2   89.62    5.27
  -2   4   2   95.48    4.06
   2  -4  -2   89.37    4.02
   2  -4  -2   96.18    5.33
   2  -4  -2   95.16    4.82
   2  -4  -2   94.79    4.06
   2  -4  -2   93.63    5.19
  -2   4   1   65.25    3.73
  -2   4   1   56.07    3.48
  -2   4   1   60.95    4.37
  -2   4   1   59.90    4.33
   2  -4  -1   55.25    3.52
   2  -4  -1   67.06    4.32
   2  -4  -1   59.19    3.99
   2  -4  -1   64.54    2.82
   2  -4  -1   64.48    4.30
  -2   4   0   29.61    2.58
  -2   4   0   30.06    2.94
  -2   4   0   29.44    3.47
   2  -4   0   29.87    2.93
   2  -4   0   34.14    3.22
   2  -4   0   33.96    3.26
   2  -4   0   29.83    1.80
   2  -4   0   39.11    3.59
  -2   4  -1  108.13    3.86
  -2   4  -1  100.82    5.21
  -2   4  -1  104.02    5.42
  -2   4  -1  111.26    5.55
   2  -4   1   93.13    5.04
   2  -4   1  112.45    5.23
   2  -4   1  104.16    5.38
   2  -4   1  110.03    2.88
   2  -4   1  103.63    5.40
  -2   4  -2   37.92    2.50
  -2   4  -2   36.08    3.53
  -2   4  -2   37.45    3.76
  -2   4  -2   37.93    3.66
   2  -4   2   34.15    3.52
   2  -4   2   40.02    3.46
   2  -4   2   34.40    3.49
   2  -4   2   37.04    2.21
   2  -4   2   36.61    3.50
  -2   4  -3    3.48    1.20
  -2   4  -3    2.13    1.55
  -2   4  -3    2.85    1.71
  -2   4  -3    3.83    1.80
   2  -4   3    2.89    1.72
   2  -4   3    2.54    1.43
   2  -4   3    3.17    1.74
   2  -4   3    2.95    1.75
   2  -4   3    3.49    1.19
   2  -4   3    1.12    1.28
  -2   4  -4    6.94    1.64
  -2   4  -4    7.63    2.47
  -2   4  -4    8.27    2.49
  -2   4  -4    7.96    2.46
   2  -4   4   10.09    1.89
   2  -4   4    8.12    2.58
   2  -4   4    5.93    2.10
   2  -4   4    5.14    2.14
   2  -4   4    6.84    2.27
   2  -4   4    6.49    1.72
   2  -4   4    5.64    1.98
  -2   4  -5    5.07    1.67
  -2   4  -5    4.53    2.11
  -2   4  -5    2.28    1.95
  -2   4  -5    3.57    2.09
  -2   4  -5    3.42    1.93
   2  -4   5    4.47    1.61
   2  -4   5    3.13    1.98
   2  -4   5    1.40    1.64
   2  -4   5    4.94    2.36
   2  -4   5    2.01    1.81
   2  -4   5    4.49    1.82
   2  -4   5    4.12    2.11
  -2   4  -6    3.40    1.76
  -2   4  -6    2.17    1.87
  -2   4  -6    5.07    2.32
  -2   4  -6    7.24    2.84
  -2   4  -6    3.72    2.20
  -2   4  -6    2.42    2.09
   2  -4   6    6.14    2.06
   2  -4   6    2.61    2.03
   2  -4   6    2.15    1.92
   2  -4   6    0.52    1.31
   2  -4   6    6.99    2.85
   2  -4   6    7.16    2.93
   2  -4   6    4.08    1.93
   2  -4   6    1.41    1.83
  -2   4  -7    3.07    1.82
  -2   4  -7    9.89    3.14
  -2   4  -7   10.39    2.97
  -2   4  -7    7.01    3.10
  -2   4  -7    8.96    3.08
  -2   4  -7    8.29    2.96
   2  -4   7    7.70    2.41
   2  -4   7    7.50    3.03
   2  -4   7    5.72    2.69
   2  -4   7   10.70    2.98
   2  -4   7    9.51    3.28
   2  -4   7   12.08    3.58
   2  -4   7    7.84    2.58
   2  -4   7    9.96    3.26
  -2   4  -8   10.83    3.45
  -2   4  -8    6.12    2.95
  -2   4  -8   10.96    3.84
  -2   4  -8   10.63    3.50
  -2   4  -8   10.43    3.38
   2  -4   8   11.64    3.62
   2  -4   8    9.55    3.38
   2  -4   8    9.78    3.41
   2  -4   8    6.37    2.85
   2  -4   8   11.39    3.40
   2  -4   8    5.70    2.66
  -2   4  -9    5.39    2.87
  -2   4  -9    2.05    2.40
  -2   4  -9    0.44    2.35
  -2   4  -9    1.25    2.33
  -2   4  -9    1.89    2.33
   2  -4   9    1.36    2.30
   2  -4   9    1.24    2.23
   2  -4   9    0.07    2.18
   2  -4   9   -3.36    1.73
   2  -4   9    1.58    2.22
  -2   4 -10    6.43    3.41
  -2   4 -10   12.91    4.34
  -2   4 -10    9.49    3.71
  -2   4 -10    9.01    3.69
  -2   4 -10    9.58    3.76
   2  -4  10    9.41    3.87
   2  -4  10    6.04    3.60
   2  -4  10    7.85    3.44
   2  -4  10    8.42    3.63
  -2   4 -11    1.35    3.07
  -2   4 -11    0.35    2.89
  -2   4 -11    0.62    2.59
  -2   4 -11   -1.88    2.09
   2  -4  11   -1.00    3.12
   2  -4  11    0.82    2.85
   2  -4  11    2.74    3.07
  -2   3  11    2.12    2.84
  -2   3  11    1.87    2.86
  -2   3  11    0.95    2.69
   2  -3 -11   -2.25    2.31
   2  -3 -11   -1.08    2.67
  -2   3  10   25.69    5.79
  -2   3  10   32.87    6.40
  -2   3  10   36.70    6.63
   2  -3 -10   33.79    6.54
   2  -3 -10   43.51    7.34
   2  -3 -10   37.35    6.11
  -2   3   9    3.56    2.52
  -2   3   9    3.10    2.71
  -2   3   9    1.63    2.42
   2  -3  -9    5.22    3.12
   2  -3  -9    1.13    2.49
   2  -3  -9    5.47    2.86
  -2   3   8    0.30    1.77
  -2   3   8   -1.53    1.72
  -2   3   8    0.86    1.83
   2  -3  -8   -1.46    1.72
   2  -3  -8    0.37    2.13
   2  -3  -8    0.22    1.75
  -2   3   7   30.49    4.90
  -2   3   7   29.98    4.88
  -2   3   7   32.14    4.86
   2  -3  -7   27.85    4.73
   2  -3  -7   33.10    3.79
   2  -3  -7   38.06    4.67
   2  -3  -7   33.23    4.88
  -2   3   6   15.53    3.69
  -2   3   6   18.73    2.87
  -2   3   6   11.41    3.11
  -2   3   6   16.18    3.43
   2  -3  -6   15.48    3.54
   2  -3  -6   19.41    3.14
   2  -3  -6   17.17    3.59
   2  -3  -6   20.19    3.63
  -2   3   5    3.19    1.90
  -2   3   5    2.86    1.52
  -2   3   5    3.20    2.18
  -2   3   5    3.69    1.87
   2  -3  -5    5.00    2.29
   2  -3  -5    2.71    1.53
   2  -3  -5    4.46    2.03
   2  -3  -5    1.68    1.71
  -2   3   4    2.77    1.64
  -2   3   4    1.36    1.24
  -2   3   4    2.13    1.71
  -2   3   4   -0.07    1.05
   2  -3  -4    0.94    0.70
   2  -3  -4    0.50    1.38
   2  -3  -4    0.48    1.10
   2  -3  -4    0.19    1.22
   2  -3  -4    2.20    1.47
  -2   3   3    6.30    1.96
  -2   3   3   15.66    2.63
  -2   3   3    8.43    2.28
  -2   3   3    8.85    1.84
   2  -3  -3    6.63    1.28
   2  -3  -3    9.29    2.24
   2  -3  -3    5.93    1.66
   2  -3  -3    6.81    1.72
   2  -3  -3    8.11    2.14
  -2   3   2   13.08    2.36
  -2   3   2   15.37    2.54
  -2   3   2   12.81    2.49
  -2   3   2   15.37    1.94
   2  -3  -2   14.04    1.71
   2  -3  -2   16.78    2.70
   2  -3  -2   15.89    2.47
   2  -3  -2   14.81    1.94
   2  -3  -2   10.00    2.24
  -2   3   1  154.13    5.15
  -2   3   1  147.87    5.57
  -2   3   1  144.91    5.53
  -2   3   1  145.78    3.18
   2  -3  -1  128.48    4.67
   2  -3  -1  160.14    5.41
   2  -3  -1  145.16    5.39
   2  -3  -1  152.36    3.26
   2  -3  -1  144.36    5.55
  -2   3   0   42.55    2.81
  -2   3   0   37.71    3.16
  -2   3   0   40.87    3.10
   2  -3   0   38.58    2.89
   2  -3   0   48.34    3.03
   2  -3   0   40.58    3.07
  -2   3  -1   94.95    3.62
  -2   3  -1   97.52    4.76
  -2   3  -1  111.58    4.79
   2  -3   1   85.38    4.34
   2  -3   1   93.51    4.07
   2  -3   1   95.22    4.67
   2  -3   1   92.80    2.09
   2  -3   1  102.03    4.74
  -2   3  -2    2.38    1.11
  -2   3  -2    0.37    1.31
  -2   3  -2    2.27    1.34
   2  -3   2    3.42    1.51
   2  -3   2    2.12    1.18
   2  -3   2    5.27    1.83
   2  -3   2    2.41    1.31
   2  -3   2    2.48    0.91
   2  -3   2    1.68    1.26
  -2   3  -3   69.56    3.61
  -2   3  -3   66.46    4.46
  -2   3  -3   71.45    4.48
  -2   3  -3   73.20    4.50
   2  -3   3   71.15    3.65
   2  -3   3   67.99    4.53
   2  -3   3   65.53    4.07
   2  -3   3   66.39    4.35
   2  -3   3   71.11    4.45
   2  -3   3   64.52    4.38
   2  -3   3   67.64    3.47
   2  -3   3   60.83    4.23
  -2   3  -4  292.98    7.87
  -2   3  -4  300.11    9.48
  -2   3  -4  292.00    8.91
  -2   3  -4  297.38    9.27
   2  -3   4  301.27    7.97
   2  -3   4  282.01    9.19
   2  -3   4  277.95    8.72
   2  -3   4  301.10    9.02
   2  -3   4  290.23    9.17
   2  -3   4  289.06    9.36
   2  -3   4  289.95    8.07
   2  -3   4  274.05    9.08
  -2   3  -5  204.22    7.38
  -2   3  -5  206.63    8.36
  -2   3  -5  206.78    7.99
  -2   3  -5  216.61    8.63
  -2   3  -5  207.95    8.53
  -2   3  -5  196.40    8.29
   2  -3   5  211.76    7.47
   2  -3   5  205.08    8.32
   2  -3   5  199.03    8.20
   2  -3   5  217.67    8.15
   2  -3   5  200.75    8.36
   2  -3   5  198.24    8.34
   2  -3   5  212.12    7.88
   2  -3   5  177.80    7.96
  -2   3  -6   17.75    3.21
  -2   3  -6   17.70    3.38
  -2   3  -6   16.86    3.28
  -2   3  -6   17.52    3.56
  -2   3  -6   18.03    3.72
  -2   3  -6   15.76    3.45
   2  -3   6   13.62    2.88
   2  -3   6   15.88    3.37
   2  -3   6   14.34    3.25
   2  -3   6   -0.19    0.78
   2  -3   6   16.96    3.59
   2  -3   6   17.09    3.59
   2  -3   6   15.70    3.33
   2  -3   6   17.14    3.68
  -2   3  -7   23.42    4.15
  -2   3  -7   22.23    4.25
  -2   3  -7   19.65    3.56
  -2   3  -7   25.59    4.86
  -2   3  -7   22.13    4.13
  -2   3  -7   20.49    4.12
   2  -3   7    0.23    0.82
   2  -3   7   24.24    4.17
   2  -3   7   16.10    3.67
   2  -3   7   24.66    4.01
   2  -3   7   20.53    4.11
   2  -3   7   16.19    3.70
   2  -3   7   18.94    3.79
   2  -3   7   18.42    3.84
  -2   3  -8   59.23    5.50
  -2   3  -8   43.50    6.22
  -2   3  -8   51.28    5.89
  -2   3  -8   48.54    5.38
  -2   3  -8   50.96    5.68
   2  -3   8   53.18    5.42
   2  -3   8   42.70    4.69
   2  -3   8   57.51    6.13
   2  -3   8   50.44    5.65
   2  -3   8   49.98    5.54
   2  -3   8   48.89    5.51
   2  -3   8   49.70    5.59
  -2   3  -9    4.49    3.02
  -2   3  -9    9.21    3.65
  -2   3  -9    2.77    2.26
  -2   3  -9    9.76    3.46
  -2   3  -9    4.40    2.75
   2  -3   9    5.97    2.92
   2  -3   9    3.56    3.00
   2  -3   9    3.36    2.59
   2  -3   9    6.87    3.05
   2  -3   9    2.97    2.47
  -2   3 -10    7.54    3.69
  -2   3 -10    7.81    3.63
  -2   3 -10   11.75    4.12
  -2   3 -10    5.07    3.12
   2  -3  10    8.91    4.22
   2  -3  10    5.27    3.12
   2  -3  10    5.21    3.31
  -2   3 -11    5.90    3.68
  -2   3 -11    3.89    3.68
  -2   3 -11    7.81    4.03
   2  -3  11    2.42    3.47
   2  -3  11    7.31    3.74
   2  -3  11    4.03    3.51
  -2   2  12    0.59    3.22
  -2   2  12   -1.20    2.27
  -2   2  12   -1.87    2.32
   2  -2 -12   -0.48    2.31
   2  -2 -12   -0.98    3.06
  -2   2  11    1.46    2.67
  -2   2  11   -1.10    2.25
  -2   2  11   -1.67    2.03
   2  -2 -11   -0.16    2.66
   2  -2 -11   -1.31    2.63
   2  -2 -11    1.74    2.66
  -2   2  10   21.25    5.32
  -2   2  10   22.28    5.36
  -2   2  10   20.56    4.85
   2  -2 -10   18.11    4.84
   2  -2 -10   22.05    5.15
   2  -2 -10   19.99    4.79
  -2   2   9    5.38    2.80
  -2   2   9    5.56    2.86
  -2   2   9    5.47    2.84
   2  -2  -9    2.88    2.43
   2  -2  -9    4.62    2.37
   2  -2  -9    3.85    2.65
  -2   2   8   15.57    3.83
  -2   2   8   19.97    4.14
  -2   2   8   20.74    4.36
   2  -2  -8   21.85    4.70
   2  -2  -8   25.76    4.19
   2  -2  -8   22.50    4.47
  -2   2   7    7.42    2.83
  -2   2   7    5.42    2.80
  -2   2   7    5.02    2.58
   2  -2  -7    5.02    2.53
   2  -2  -7    6.66    2.30
   2  -2  -7    5.43    2.45
  -2   2   6   -0.41    1.34
  -2   2   6   -0.45    0.76
  -2   2   6    1.27    1.93
  -2   2   6   -0.09    1.31
   2  -2  -6    2.53    1.74
   2  -2  -6    0.55    1.39
   2  -2  -6   -0.06    1.53
  -2   2   5   14.95    3.01
  -2   2   5   16.07    2.15
  -2   2   5   13.88    2.98
  -2   2   5   13.99    2.68
   2  -2  -5   15.86    1.49
   2  -2  -5   12.59    2.75
   2  -2  -5   16.29    2.73
   2  -2  -5   13.96    2.74
  -2   2   4   75.82    4.80
  -2   2   4   74.84    3.51
  -2   2   4   75.50    4.83
  -2   2   4   81.14    4.46
   2  -2  -4   79.29    2.96
   2  -2  -4   75.19    4.60
   2  -2  -4   78.35    4.35
   2  -2  -4   79.97    4.81
  -2   2   3  420.63    9.64
  -2   2   3  428.73    7.83
  -2   2   3  445.56    9.90
  -2   2   3  417.57    8.28
   2  -2  -3  440.56    7.02
   2  -2  -3  448.55    9.45
   2  -2  -3  453.23    9.30
   2  -2  -3  442.88    9.78
  -2   2   2  208.81    6.29
  -2   2   2  207.50    5.56
  -2   2   2  219.81    6.29
  -2   2   2  208.98    4.79
   2  -2  -2  204.92    5.09
   2  -2  -2  211.06    5.73
   2  -2  -2  225.91    6.31
   2  -2  -2  219.34    6.49
  -2   2   1  326.45    7.05
  -2   2   1  357.12    7.35
  -2   2   1  346.00    7.16
  -2   2   1  319.74    4.06
   2  -2  -1  325.18    6.75
   2  -2  -1  337.17    6.20
   2  -2  -1  361.96    7.69
   2  -2  -1  366.53    7.82
  -2   2   0   69.41    3.38
  -2   2   0   72.87    3.69
  -2   2   0   79.55    3.39
   2  -2   0   69.94    3.51
   2  -2   0   72.61    2.79
   2  -2   0   75.92    3.72
   2  -2   0   76.70    3.67
   2  -2   0   74.88    3.63
  -2   2  -1  213.87    5.44
  -2   2  -1  210.07    6.24
  -2   2  -1  223.67    5.60
  -2   2  -1  215.40    3.78
   2  -2   1  189.37    5.91
   2  -2   1  211.50    4.86
   2  -2   1  199.54    6.06
   2  -2   1  214.65    6.18
   2  -2   1  217.58    3.78
  -2   2  -2   60.50    3.29
  -2   2  -2   61.94    3.73
  -2   2  -2   66.75    3.46
  -2   2  -2   63.69    2.91
   2  -2   2   63.51    3.74
   2  -2   2   58.46    3.06
   2  -2   2   58.85    3.63
   2  -2   2   65.07    3.47
   2  -2   2   58.57    3.53
   2  -2   2   60.27    2.84
   2  -2   2   60.38    3.48
  -2   2  -3  225.20    6.75
  -2   2  -3  222.18    7.17
  -2   2  -3  220.39    6.75
  -2   2  -3  228.93    6.50
   2  -2   3  232.33    6.83
   2  -2   3  216.78    7.11
   2  -2   3  162.22    5.65
   2  -2   3  216.35    7.07
   2  -2   3  232.74    6.98
   2  -2   3  204.19    6.81
   2  -2   3  218.05    6.29
   2  -2   3  215.75    6.87
  -2   2  -4    0.23    1.07
  -2   2  -4   -0.46    0.95
  -2   2  -4   -1.06    0.97
  -2   2  -4   -0.39    0.93
   2  -2   4   -0.20    0.86
   2  -2   4   -0.56    0.93
   2  -2   4   -0.23    0.92
   2  -2   4    1.16    1.23
   2  -2   4   -0.23    1.07
   2  -2   4    0.12    1.02
   2  -2   4    0.02    0.95
   2  -2   4   -0.63    0.98
  -2   2  -5    7.42    2.09
  -2   2  -5    8.94    2.48
  -2   2  -5   11.31    2.60
  -2   2  -5    9.86    2.57
  -2   2  -5    6.37    2.07
   2  -2   5    9.56    2.44
   2  -2   5    6.63    2.06
   2  -2   5    7.59    2.26
   2  -2   5    5.74    2.08
   2  -2   5    8.85    2.39
   2  -2   5    8.79    2.39
   2  -2   5    8.22    2.37
   2  -2   5    6.86    2.11
  -2   2  -6    0.07    1.31
  -2   2  -6    1.62    1.88
  -2   2  -6    1.83    1.65
  -2   2  -6    2.19    1.67
  -2   2  -6    1.38    1.79
  -2   2  -6    0.25    1.46
   2  -2   6    0.15    1.34
   2  -2   6   -0.08    0.60
   2  -2   6    1.82    1.87
   2  -2   6   -0.09    0.66
   2  -2   6   -0.46    1.43
   2  -2   6    2.22    1.70
   2  -2   6    0.89    1.62
   2  -2   6    1.15    1.54
  -2   2  -7   33.06    3.87
  -2   2  -7   38.39    5.51
  -2   2  -7   34.13    4.63
  -2   2  -7   33.34    4.72
  -2   2  -7   38.30    5.60
  -2   2  -7   28.08    4.47
   2  -2   7   31.93    4.85
   2  -2   7   35.13    3.97
   2  -2   7   30.82    4.89
   2  -2   7   32.14    3.96
   2  -2   7   33.32    4.92
   2  -2   7   32.66    4.69
   2  -2   7   37.96    5.54
   2  -2   7   27.86    4.39
  -2   2  -8   10.10    3.30
  -2   2  -8   12.46    3.23
  -2   2  -8    5.59    2.69
  -2   2  -8    8.79    2.98
   2  -2   8   11.39    3.53
   2  -2   8    8.07    3.05
   2  -2   8    5.46    2.62
   2  -2   8    0.40    1.33
   2  -2   8    9.30    3.26
   2  -2   8    4.82    2.39
  -2   2  -9   15.16    4.34
  -2   2  -9   16.38    4.34
  -2   2  -9   13.19    3.71
   2  -2   9    7.56    3.28
   2  -2   9    9.47    3.60
   2  -2   9   10.75    3.71
   2  -2   9   11.21    4.01
  -2   2 -10   12.74    4.12
  -2   2 -10   18.38    5.05
   2  -2  10   17.50    4.83
   2  -2  10   11.48    4.14
   2  -2  10   11.95    4.00
   2  -2  10   19.52    5.19
  -2   2 -11    6.16    3.86
  -2   2 -11    2.57    3.11
   2  -2  11    6.19    3.81
   2  -2  11    4.16    3.72
   2  -2  11    1.94    2.91
   2  -2  11    5.28    3.80
  -2   1  12   20.74    6.09
  -2   1  12   16.87    5.63
  -2   1  12   20.43    5.90
   2  -1 -12   15.71    4.89
   2  -1 -12   26.65    6.61
   2  -1 -12   19.65    5.29
  -2   1  11   -1.05    2.14
  -2   1  11    0.66    2.68
  -2   1  11   -0.19    2.50
   2  -1 -11   -0.81    1.95
   2  -1 -11    1.02    2.47
  -2   1  10    0.73    2.06
  -2   1  10   -1.31    1.99
  -2   1  10    1.03    2.32
   2  -1 -10    0.86    2.17
   2  -1 -10    0.70    1.84
   2  -1 -10   -1.01    2.06
  -2   1   9   40.50    6.11
  -2   1   9   41.89    6.39
  -2   1   9   47.87    6.80
   2  -1  -9   45.12    5.64
   2  -1  -9   44.64    4.96
   2  -1  -9   43.76    5.46
  -2   1   8    5.27    2.68
  -2   1   8    3.61    2.46
  -2   1   8    5.05    2.56
   2  -1  -8    4.32    2.48
   2  -1  -8    7.80    2.76
   2  -1  -8   10.84    3.42
  -2   1   7   32.74    4.91
  -2   1   7   23.80    4.15
  -2   1   7   27.75    4.48
  -2   1   7   27.38    4.39
   2  -1  -7   29.72    4.56
   2  -1  -7   24.48    3.86
   2  -1  -7   30.99    4.57
  -2   1   6  115.87    6.56
  -2   1   6  112.16    6.51
  -2   1   6  115.38    3.36
  -2   1   6  116.98    6.77
  -2   1   6  101.46    6.15
   2  -1  -6  123.23    4.42
   2  -1  -6  111.32    6.43
   2  -1  -6  113.75    6.02
   2  -1  -6  117.00    6.57
  -2   1   5  554.87   12.65
  -2   1   5  551.27   12.44
  -2   1   5  557.90    6.87
  -2   1   5  527.28   12.42
  -2   1   5  508.15   11.83
   2  -1  -5  568.93    8.87
   2  -1  -5  533.61   12.25
   2  -1  -5  512.93   11.43
   2  -1  -5  521.31   12.18
  -2   1   4   11.12    2.40
  -2   1   4   11.39    1.35
  -2   1   4   11.55    2.44
  -2   1   4   10.29    2.16
   2  -1  -4   11.01    1.64
   2  -1  -4   10.76    2.17
   2  -1  -4    7.56    1.89
   2  -1  -4   10.08    2.25
  -2   1   3  543.57   10.32
  -2   1   3  553.46    6.96
  -2   1   3  551.06   10.02
  -2   1   3  550.56    9.41
   2  -1  -3  588.52    8.57
   2  -1  -3  564.89    9.57
   2  -1  -3  567.47   10.23
   2  -1  -3  569.82   10.54
  -2   1   2  276.24    6.86
  -2   1   2  280.71    5.36
  -2   1   2  276.67    6.13
  -2   1   2  278.42    5.64
   2  -1  -2  280.53    5.97
   2  -1  -2  243.64    5.16
   2  -1  -2  279.29    5.32
   2  -1  -2  293.77    6.87
   2  -1  -2  280.29    6.72
  -2   1   1    4.09    1.56
  -2   1   1    3.69    1.14
  -2   1   1    4.12    1.05
   2  -1  -1    4.30    1.17
   2  -1  -1    5.07    1.38
   2  -1  -1    3.38    1.25
  -2   1   0   21.93    2.28
  -2   1   0   22.90    1.52
  -2   1   0   22.62    1.57
   2  -1   0   21.71    2.14
   2  -1   0   18.80    1.02
   2  -1   0   25.12    2.00
  -2   1  -1  195.31    5.58
  -2   1  -1  205.36    4.25
  -2   1  -1  198.68    4.65
   2  -1   1  196.54    5.58
   2  -1   1  191.23    5.58
   2  -1   1  176.75    3.61
   2  -1   1  170.65    5.41
   2  -1   1  198.55    4.20
   2  -1   1  207.35    5.38
   2  -1   1    0.15    0.38
  -2   1  -2   90.98    4.29
  -2   1  -2   94.42    3.55
  -2   1  -2   94.84    3.53
  -2   1  -2   95.55    3.99
   2  -1   2   92.00    4.27
   2  -1   2   91.00    4.12
   2  -1   2   93.08    3.52
   2  -1   2   88.19    4.28
   2  -1   2   99.68    3.67
   2  -1   2   87.24    3.72
   2  -1   2   73.34    3.45
   2  -1   2   88.62    3.60
  -2   1  -3    3.70    1.59
  -2   1  -3    4.98    1.51
  -2   1  -3    3.70    1.56
   2  -1   3    4.65    1.68
   2  -1   3    3.70    1.45
   2  -1   3    2.53    1.07
   2  -1   3    4.10    1.56
   2  -1   3    4.00    1.45
   2  -1   3    3.78    1.25
   2  -1   3    5.68    1.65
   2  -1   3    7.62    1.63
  -2   1  -4  301.81    8.59
  -2   1  -4  299.30    8.01
  -2   1  -4  297.15    9.00
  -2   1  -4  280.63    7.80
   2  -1   4  274.80    8.79
   2  -1   4  279.92    8.26
   2  -1   4  281.08    8.52
   2  -1   4  295.58    8.27
   2  -1   4  284.34    7.78
   2  -1   4  300.56    9.02
   2  -1   4  277.27    7.73
  -2   1  -5   20.02    2.98
  -2   1  -5   18.72    3.31
  -2   1  -5   20.59    3.09
  -2   1  -5   20.82    3.62
  -2   1  -5   22.36    3.21
   2  -1   5   17.95    3.23
   2  -1   5   20.56    3.10
   2  -1   5   19.43    3.24
   2  -1   5   17.08    3.02
   2  -1   5   19.98    3.22
   2  -1   5   18.13    2.86
   2  -1   5   22.94    3.74
   2  -1   5   19.80    3.01
  -2   1  -6   38.58    3.63
  -2   1  -6   41.09    4.45
  -2   1  -6   38.81    3.86
  -2   1  -6   38.91    4.53
  -2   1  -6   36.69    3.86
   2  -1   6   34.80    4.25
   2  -1   6   43.76    3.82
   2  -1   6   37.73    4.21
   2  -1   6   32.84    3.61
   2  -1   6   39.12    4.27
   2  -1   6   34.17    3.60
   2  -1   6   40.23    4.60
   2  -1   6   37.27    3.81
  -2   1  -7    3.89    2.33
  -2   1  -7    4.72    1.97
  -2   1  -7    1.50    1.98
  -2   1  -7    4.18    2.04
   2  -1   7    4.56    2.37
   2  -1   7    5.23    2.11
   2  -1   7    0.39    1.87
   2  -1   7    1.65    1.89
   2  -1   7    1.35    1.85
   2  -1   7    3.68    2.12
   2  -1   7    1.82    1.85
  -2   1  -8   60.36    6.08
  -2   1  -8   51.15    5.86
  -2   1  -8   50.85    5.20
   2  -1   8   52.66    5.81
   2  -1   8   50.12    5.71
   2  -1   8   53.38    5.20
   2  -1   8   52.91    5.62
   2  -1   8   58.67    6.29
  -2   1  -9   29.44    5.70
  -2   1  -9   26.10    5.18
   2  -1   9   28.19    5.65
   2  -1   9   27.61    5.08
   2  -1   9   24.44    5.17
  -2   1 -10    0.65    2.33
  -2   1 -10   -0.09    2.30
   2  -1  10    0.37    2.94
   2  -1  10    0.16    2.19
   2  -1  10   -0.97    2.52
  -2   1 -11    4.99    3.46
  -2   1 -11    3.99    3.38
   2  -1  11    5.93    4.30
   2  -1  11    6.76    3.67
   2  -1  11    5.24    4.12
  -2   0  12    1.82    2.90
  -2   0  12    0.78    2.56
  -2   0  12   -0.65    2.64
   2   0 -12    1.75    2.74
   2   0 -12   -0.60    2.32
  -2   0  11    1.58    2.76
  -2   0  11    2.01    2.40
  -2   0  11    2.79    2.94
   2   0 -11    0.08    2.44
   2   0 -11    1.76    2.38
   2   0 -11    3.83    2.85
  -2   0  10   13.29    3.93
  -2   0  10   13.32    4.36
  -2   0  10    7.73    3.30
  -2   0  10   13.24    4.16
   2   0 -10   16.18    4.52
   2   0 -10   11.39    3.48
   2   0 -10   14.19    4.01
  -2   0   9   23.74    4.56
  -2   0   9   22.20    4.86
  -2   0   9   16.87    4.08
  -2   0   9   18.80    4.31
   2   0  -9   23.18    4.97
   2   0  -9   28.09    4.94
   2   0  -9   27.04    5.02
  -2   0   8   41.59    4.85
  -2   0   8   36.74    5.30
  -2   0   8   37.13    5.36
  -2   0   8   33.02    5.10
   2   0  -8   43.30    6.03
   2   0  -8   41.44    4.65
   2   0  -8   47.01    5.20
  -2   0   7   75.86    5.68
  -2   0   7   82.21    6.13
  -2   0   7   89.98    6.55
  -2   0   7   78.13    5.98
   2   0  -7   85.09    4.60
   2   0  -7   80.30    6.04
   2   0  -7   90.08    6.03
   2   0  -7   76.36    5.85
  -2   0   6   35.53    3.67
  -2   0   6   31.55    3.62
  -2   0   6   34.46    4.03
  -2   0   6   31.30    4.31
   2   0  -6   32.18    2.92
   2   0  -6   31.48    3.69
   2   0  -6   29.42    3.48
   2   0  -6   32.86    3.84
  -2   0   5  258.12    8.28
  -2   0   5  244.73    8.15
  -2   0   5  259.45    8.58
  -2   0   5  254.04    8.49
   2   0  -5  266.09    7.02
   2   0  -5  261.17    8.42
   2   0  -5  256.64    8.35
   2   0  -5  265.43    8.75
  -2   0   4  139.82    5.63
  -2   0   4  140.17    5.48
  -2   0   4  149.26    5.85
  -2   0   4  141.94    5.81
   2   0  -4  152.79    5.18
   2   0  -4  145.95    5.60
   2   0  -4  137.13    5.69
   2   0  -4  148.53    5.97
  -2   0   3   64.22    3.29
  -2   0   3   74.56    2.18
  -2   0   3   64.89    3.44
  -2   0   3   71.47    3.81
   2   0  -3   72.50    3.51
   2   0  -3   69.99    3.43
   2   0  -3   69.03    2.07
   2   0  -3   70.49    3.87
   2   0  -3   71.23    3.82
  -2   0   2  104.77    4.36
  -2   0   2   95.67    3.12
  -2   0   2  102.69    3.44
  -2   0   2  102.72    4.03
   2   0  -2  103.26    4.03
   2   0  -2  101.68    3.21
   2   0  -2   95.72    2.99
   2   0  -2  101.28    4.07
   2   0  -2  103.95    3.98
  -2   0   1 2411.19   18.17
  -2   0   1 2255.86    9.53
  -2   0   1 2416.01   11.13
  -2   0   1 2356.47   16.49
   2   0  -1 2553.54   18.83
   2   0  -1 2234.02   15.95
   2   0  -1 2554.24   17.76
   2   0  -1    0.13    0.24
  -2   0   0 1530.85   15.02
  -2   0   0 1722.45    7.26
  -2   0   0 1659.36   14.25
   2   0   0 1659.23   15.30
   2   0   0 1415.61   14.27
   2   0   0   -0.03    0.23
   2   0   0 1690.43   11.07
  -2   0  -1  625.86   10.53
  -2   0  -1  639.44    7.17
  -2   0  -1  667.58   10.09
   2   0   1  608.84   10.34
   2   0   1  659.21    9.94
   2   0   1  559.37    9.93
   2   0   1  650.81    5.93
   2   0   1  690.33    8.39
   2   0   1  640.17    6.71
  -2   0  -2   18.44    2.67
  -2   0  -2   17.20    1.82
  -2   0  -2   13.78    2.19
   2   0   2   17.49    2.60
   2   0   2    8.71    1.62
   2   0   2   14.10    2.32
   2   0   2   15.15    1.55
   2   0   2   14.62    1.51
   2   0   2   16.46    2.37
   2   0   2   13.52    1.37
  -2   0  -3    2.63    1.23
  -2   0  -3    4.84    1.76
  -2   0  -3    3.79    1.15
   2   0   3    5.00    1.79
   2   0   3    3.08    1.23
   2   0   3    2.10    1.30
   2   0   3    3.07    1.34
   2   0   3    3.64    1.10
   2   0   3    3.13    1.58
   2   0   3    2.78    1.01
  -2   0  -4   26.26    3.54
  -2   0  -4   21.81    2.23
  -2   0  -4   26.73    3.85
  -2   0  -4   20.96    2.27
   2   0   4   26.56    3.84
   2   0   4   25.26    2.57
   2   0   4   26.16    3.09
   2   0   4   21.10    2.63
   2   0   4   21.48    2.17
   2   0   4   26.84    3.34
   2   0   4   19.98    2.24
  -2   0  -5   48.27    4.32
  -2   0  -5   49.33    3.47
  -2   0  -5   50.02    4.77
  -2   0  -5   54.16    3.78
   2   0   5   39.51    4.27
   2   0   5   42.85    3.37
   2   0   5   46.32    4.27
   2   0   5   46.96    4.08
   2   0   5   46.94    3.34
   2   0   5   50.61    4.83
  -2   0  -6    8.55    2.06
  -2   0  -6    6.38    2.54
  -2   0  -6    8.26    2.24
  -2   0  -6    8.26    2.71
  -2   0  -6    8.31    2.35
   2   0   6    8.75    3.03
   2   0   6    9.32    2.18
   2   0   6    6.34    2.44
   2   0   6    8.35    2.57
   2   0   6    5.70    2.59
  -2   0  -7    1.09    1.60
  -2   0  -7   -0.03    1.73
  -2   0  -7    0.26    1.54
   2   0   7    1.52    1.90
   2   0   7    0.47    1.06
   2   0   7   -0.08    1.60
   2   0   7    1.17    2.05
  -2   0  -8   18.57    4.41
  -2   0  -8   16.15    4.29
   2   0   8   16.38    4.26
   2   0   8   14.99    3.68
   2   0   8   15.18    3.82
   2   0   8   15.41    4.43
  -2   0  -9   27.51    5.52
  -2   0  -9   31.79    6.17
   2   0   9   29.55    5.96
   2   0   9   25.40    5.00
   2   0   9   33.89    6.62
  -2   0 -10    3.46    2.83
  -2   0 -10    0.93    2.59
   2   0  10    7.74    3.98
   2   0  10    4.46    2.94
   2   0  10    7.00    3.63
  -2   0 -11    0.51    2.64
  -2   0 -11   -0.65    2.28
   2   0  11    2.01    3.05
   2   0  11   -0.37    2.87
  -2  -1  12   13.97    4.71
  -2  -1  12    8.93    4.22
  -2  -1  12   11.57    4.81
  -2  -1  12    5.96    3.27
   2   1 -12    8.55    4.16
   2   1 -12    7.71    3.71
   2   1 -12    8.90    3.93
  -2  -1  11    0.08    2.25
  -2  -1  11   -0.19    2.43
  -2  -1  11    2.19    2.59
  -2  -1  11    1.56    2.65
   2   1 -11    5.03    3.15
   2   1 -11    1.24    2.14
   2   1 -11    1.17    2.34
  -2  -1  10    9.94    3.41
  -2  -1  10    8.98    3.63
  -2  -1  10    1.29    2.22
  -2  -1  10    4.76    2.85
   2   1 -10    6.48    3.17
   2   1 -10    8.77    3.35
   2   1 -10    5.56    2.97
  -2  -1   9   66.25    5.98
  -2  -1   9   62.92    6.30
  -2  -1   9   71.58    6.75
  -2  -1   9   64.66    6.37
   2   1  -9   60.80    6.27
   2   1  -9   61.74    6.09
   2   1  -9   54.55    5.91
  -2  -1   8   10.20    3.00
  -2  -1   8    5.98    2.63
  -2  -1   8    6.53    2.94
  -2  -1   8    6.58    2.50
   2   1  -8   11.23    2.71
   2   1  -8    6.45    2.76
   2   1  -8    8.12    2.98
   2   1  -8    4.60    2.74
  -2  -1   7   14.69    3.11
  -2  -1   7    9.79    2.98
  -2  -1   7   12.06    3.23
  -2  -1   7    9.37    2.86
   2   1  -7    8.95    2.35
   2   1  -7   12.29    3.23
   2   1  -7   11.89    3.12
   2   1  -7   11.17    3.11
  -2  -1   6   42.54    3.83
  -2  -1   6   38.71    3.99
  -2  -1   6   39.92    3.99
  -2  -1   6   41.98    4.23
   2   1  -6   39.23    3.52
   2   1  -6   36.01    3.86
   2   1  -6   37.18    3.84
   2   1  -6   36.88    3.91
  -2  -1   5  206.05    7.03
  -2  -1   5  178.88    7.05
  -2  -1   5  178.84    7.07
  -2  -1   5  187.49    7.44
   2   1  -5  192.69    6.76
   2   1  -5  199.20    7.64
   2   1  -5  194.33    7.52
  -2  -1   4   19.58    2.65
  -2  -1   4   21.11    2.52
  -2  -1   4   20.66    2.58
  -2  -1   4   19.60    2.86
   2   1  -4   23.14    2.58
   2   1  -4   19.29    1.06
   2   1  -4   23.17    3.19
   2   1  -4   24.20    2.79
  -2  -1   3   56.03    3.43
  -2  -1   3   50.12    3.05
  -2  -1   3   49.51    3.04
  -2  -1   3   51.19    3.63
   2   1  -3   53.56    3.44
   2   1  -3   50.19    2.17
   2   1  -3   52.57    3.49
   2   1  -3   53.55    3.35
  -2  -1   2    9.97    1.92
  -2  -1   2    7.81    1.42
  -2  -1   2    8.94    1.40
  -2  -1   2    7.48    1.80
   2   1  -2   11.78    2.12
   2   1  -2    7.10    1.31
   2   1  -2    6.19    1.56
   2   1  -2    9.87    1.70
  -2  -1   1    9.31    1.86
  -2  -1   1    7.31    1.23
  -2  -1   1    7.91    1.05
  -2  -1   1    7.15    1.72
   2   1  -1    6.17    1.50
   2   1  -1    7.67    1.54
   2   1  -1    9.00    1.09
   2   1  -1    2.46    0.83
   2   1  -1    7.28    1.21
  -2  -1   0    2.37    1.36
  -2  -1   0    3.07    0.96
  -2  -1   0    4.45    1.57
   2   1   0    2.96    1.33
   2   1   0    1.53    1.08
   2   1   0    2.95    1.18
   2   1   0    2.48    0.58
   2   1   0    3.22    0.96
   2   1   0    2.39    0.56
  -2  -1  -1    5.40    1.70
  -2  -1  -1    5.59    1.25
  -2  -1  -1    5.41    1.60
   2   1   1    5.36    1.62
   2   1   1    5.00    1.32
   2   1   1    5.07    1.54
   2   1   1    5.31    0.96
   2   1   1    5.52    0.92
  -2  -1  -2   54.21    4.03
  -2  -1  -2   50.55    3.20
  -2  -1  -2   49.58    3.86
  -2  -1  -2   47.75    1.67
   2   1   2   47.50    3.77
   2   1   2   53.79    3.14
   2   1   2   43.74    3.47
   2   1   2   51.78    2.74
   2   1   2   48.09    1.92
  -2  -1  -3    4.51    1.62
  -2  -1  -3    2.80    0.84
  -2  -1  -3    2.58    1.61
  -2  -1  -3    3.55    0.93
   2   1   3    2.58    1.64
   2   1   3    3.20    1.20
   2   1   3    3.72    1.69
   2   1   3    2.10    1.21
   2   1   3    2.88    0.78
   2   1   3    3.76    1.73
  -2  -1  -4    8.68    2.27
  -2  -1  -4   10.44    1.58
  -2  -1  -4   10.47    2.86
  -2  -1  -4    9.57    1.72
   2   1   4    8.02    2.43
   2   1   4   10.52    1.94
   2   1   4    8.09    2.31
   2   1   4    8.10    2.03
   2   1   4    9.27    2.78
  -2  -1  -5   -0.26    1.54
  -2  -1  -5    2.05    1.82
  -2  -1  -5    2.23    1.34
   2   1   5    1.61    1.82
   2   1   5    1.20    1.22
   2   1   5    0.00    1.43
   2   1   5    1.93    1.68
   2   1   5    1.70    1.97
  -2  -1  -6    3.96    2.29
  -2  -1  -6    3.41    2.42
   2   1   6    2.44    2.21
   2   1   6    3.20    2.12
   2   1   6    3.52    2.20
   2   1   6    5.61    2.81
  -2  -1  -7   23.24    4.51
  -2  -1  -7   23.06    4.60
   2   1   7   22.55    4.69
   2   1   7   22.69    4.20
   2   1   7   24.23    4.18
   2   1   7   21.32    4.38
  -2  -1  -8   36.55    5.89
  -2  -1  -8   31.89    6.04
   2   1   8   28.75    5.81
   2   1   8    1.20    1.51
   2   1   8   31.24    5.22
   2   1   8   30.81    6.12
  -2  -1  -9   12.45    4.23
  -2  -1  -9   13.61    4.63
   2   1   9   13.32    4.72
   2   1   9   11.65    3.53
   2   1   9   13.75    4.78
  -2  -1 -10    5.04    3.40
  -2  -1 -10    0.84    2.79
   2   1  10    4.43    3.60
   2   1  10    5.04    3.79
  -2  -2  12    5.90    3.90
  -2  -2  12    3.27    2.92
  -2  -2  12    1.77    2.93
   2   2 -12    1.66    2.71
   2   2 -12    1.42    2.71
   2   2 -12    4.34    3.45
  -2  -2  11   -2.36    1.66
  -2  -2  11    1.55    2.63
  -2  -2  11   -1.12    1.96
  -2  -2  11    0.63    2.45
   2   2 -11    0.75    2.31
   2   2 -11   -0.92    1.89
   2   2 -11   -0.90    2.13
  -2  -2  10   15.38    4.02
  -2  -2  10   13.08    3.91
  -2  -2  10   17.98    4.77
  -2  -2  10   17.06    4.53
   2   2 -10   15.46    4.47
   2   2 -10   17.44    4.51
   2   2 -10   16.28    4.39
  -2  -2   9   50.93    5.20
  -2  -2   9   40.42    5.94
  -2  -2   9   44.89    5.45
  -2  -2   9   48.71    5.60
   2   2  -9   44.20    4.76
   2   2  -9   42.00    6.27
   2   2  -9   45.05    5.42
   2   2  -9   44.18    6.30
  -2  -2   8    2.26    1.89
  -2  -2   8    0.24    1.86
  -2  -2   8    1.18    1.91
  -2  -2   8    0.73    1.87
   2   2  -8    1.40    1.98
   2   2  -8    2.95    2.42
   2   2  -8    2.40    2.30
   2   2  -8    1.74    1.93
  -2  -2   7    0.58    0.65
  -2  -2   7    8.14    2.83
  -2  -2   7    8.17    2.79
  -2  -2   7    9.98    2.94
   2   2  -7   10.75    2.75
   2   2  -7   10.23    2.92
   2   2  -7   10.12    3.04
  -2  -2   6    5.44    1.95
  -2  -2   6    4.46    2.03
  -2  -2   6    4.96    2.14
  -2  -2   6    4.13    2.26
   2   2  -6    3.27    1.82
   2   2  -6    3.72    2.08
   2   2  -6    5.18    2.05
  -2  -2   5  124.63    5.30
  -2  -2   5  116.60    5.94
  -2  -2   5  126.45    6.18
  -2  -2   5  128.17    6.54
   2   2  -5  136.99    6.35
   2   2  -5  135.47    3.30
   2   2  -5  122.55    6.25
   2   2  -5  124.05    6.21
  -2  -2   4    5.51    1.66
  -2  -2   4    3.89    1.64
  -2  -2   4    4.90    1.66
  -2  -2   4    6.79    2.16
   2   2  -4    5.31    1.74
   2   2  -4    5.27    1.17
   2   2  -4    5.69    1.96
   2   2  -4    5.31    1.77
  -2  -2   3   18.07    2.44
  -2  -2   3   12.01    2.11
  -2  -2   3   19.29    2.40
   2   2  -3   18.37    2.98
   2   2  -3   15.48    1.79
   2   2  -3   17.49    2.42
   2   2  -3   12.44    2.26
   2   2  -3   19.67    2.73
  -2  -2   2   24.65    2.27
  -2  -2   2   24.40    2.30
  -2  -2   2   26.46    2.18
  -2  -2   2   24.72    2.80
   2   2  -2   25.92    2.73
   2   2  -2   28.13    2.44
   2   2  -2   30.77    2.31
   2   2  -2   28.98    2.59
   2   2  -2   28.11    2.26
  -2  -2   1   14.59    2.22
  -2  -2   1   13.85    1.98
  -2  -2   1   13.03    2.45
   2   2  -1   10.57    1.93
   2   2  -1   11.75    2.11
   2   2  -1   12.28    1.49
   2   2  -1   12.20    1.79
   2   2  -1   10.80    1.32
  -2  -2   0   20.02    2.47
  -2  -2   0   21.95    2.23
  -2  -2   0   21.34    3.13
   2   2   0   18.57    2.58
   2   2   0   21.87    2.47
   2   2   0   17.55    2.73
   2   2   0   18.89    1.70
   2   2   0   18.45    1.60
   2   2   0   17.48    1.03
  -2  -2  -1   23.25    2.85
  -2  -2  -1   28.24    2.64
  -2  -2  -1   25.87    3.05
   2   2   1   20.50    2.97
   2   2   1   11.36    1.97
   2   2   1   24.60    2.88
   2   2   1   31.10    2.27
   2   2   1   30.50    1.39
  -2  -2  -2   47.06    3.53
  -2  -2  -2   46.94    4.15
   2   2   2   41.92    3.82
   2   2   2   50.00    3.18
   2   2   2   41.09    3.69
   2   2   2   44.42    2.91
  -2  -2  -3   43.44    3.79
  -2  -2  -3   46.77    4.49
  -2  -2  -3   51.88    1.99
   2   2   3   46.63    4.35
   2   2   3   53.99    3.27
   2   2   3   44.93    4.21
   2   2   3   51.49    3.58
  -2  -2  -4   -0.73    1.33
  -2  -2  -4    0.76    1.59
   2   2   4   -1.20    1.14
   2   2   4    0.00    0.93
   2   2   4    1.35    1.64
   2   2   4   -0.35    1.26
  -2  -2  -5   53.22    5.05
  -2  -2  -5   61.42    5.69
   2   2   5   52.78    5.22
   2   2   5   47.48    4.92
   2   2   5   54.10    4.62
   2   2   5   53.10    5.36
  -2  -2  -6   21.16    4.20
  -2  -2  -6   20.52    4.24
   2   2   6   16.42    4.18
   2   2   6   18.67    3.89
   2   2   6   20.67    3.88
   2   2   6   20.10    4.28
  -2  -2  -7    0.04    1.62
  -2  -2  -7    0.52    2.22
   2   2   7   -0.25    1.78
   2   2   7    0.35    1.72
   2   2   7   -1.69    1.57
   2   2   7    0.40    2.13
  -2  -2  -8    1.41    2.09
  -2  -2  -8    5.23    3.34
   2   2   8    4.93    3.09
   2   2   8    2.79    2.41
   2   2   8    4.63    2.63
   2   2   8    4.97    3.33
  -2  -2  -9    0.55    2.29
  -2  -2  -9    0.76    2.76
   2   2   9    0.29    2.65
   2   2   9    0.69    2.82
  -2  -2 -10    1.56    2.88
  -2  -2 -10   -1.04    2.36
   2   2  10    3.01    3.38
   2   2  10    0.85    3.25
  -2  -3  12    4.55    3.58
  -2  -3  12    3.05    2.87
  -2  -3  12    2.66    3.35
   2   3 -12    4.05    3.31
   2   3 -12    7.09    3.73
   2   3 -12    2.63    3.20
  -2  -3  11    0.24    2.29
  -2  -3  11    0.38    2.40
  -2  -3  11   -0.82    2.53
   2   3 -11    1.78    2.70
   2   3 -11    1.89    2.61
   2   3 -11   -2.90    1.86
  -2  -3  10    3.01    2.77
  -2  -3  10    0.93    2.13
  -2  -3  10    2.55    2.29
   2   3 -10    1.49    2.30
   2   3 -10    0.88    2.19
   2   3 -10    1.99    2.29
   2   3 -10    2.51    2.33
  -2  -3   9   35.91    4.28
  -2  -3   9   30.41    5.51
  -2  -3   9   27.95    5.17
  -2  -3   9   31.60    5.73
   2   3  -9   27.75    4.81
   2   3  -9   26.18    5.09
   2   3  -9   29.00    5.62
   2   3  -9   43.78    6.62
  -2  -3   8   28.94    3.54
  -2  -3   8   27.48    4.90
  -2  -3   8   26.27    4.68
  -2  -3   8   27.96    4.91
   2   3  -8   32.05    5.02
   2   3  -8   34.27    5.44
   2   3  -8   28.88    4.88
  -2  -3   7    8.31    2.23
  -2  -3   7    4.93    2.43
  -2  -3   7    4.82    2.50
  -2  -3   7    5.81    2.75
   2   3  -7    3.60    2.22
   2   3  -7    8.60    2.83
   2   3  -7    4.33    2.40
  -2  -3   6   50.77    3.73
  -2  -3   6   42.73    4.53
  -2  -3   6   37.22    4.08
  -2  -3   6   41.90    4.68
   2   3  -6   43.73    4.51
   2   3  -6   43.37    2.62
   2   3  -6   44.80    4.49
   2   3  -6   40.98    4.44
  -2  -3   5    0.38    1.09
  -2  -3   5    0.05    1.26
  -2  -3   5    0.86    1.47
  -2  -3   5    0.22    1.71
  -2  -3   5   -0.04    1.29
   2   3  -5    0.64    1.43
   2   3  -5   -0.18    0.78
   2   3  -5   -0.16    1.22
   2   3  -5   -1.37    0.94
   2   3  -5    1.86    1.53
  -2  -3   4    6.19    1.76
  -2  -3   4    7.50    2.21
  -2  -3   4    8.09    2.16
  -2  -3   4    5.94    2.12
  -2  -3   4    6.11    1.92
   2   3  -4    6.47    2.20
   2   3  -4    7.54    1.69
   2   3  -4    5.12    1.93
   2   3  -4    6.36    2.14
   2   3  -4    5.32    1.80
  -2  -3   3  159.48    5.24
  -2  -3   3  173.91    6.66
  -2  -3   3  177.02    6.38
  -2  -3   3  152.23    6.78
  -2  -3   3  152.07    5.89
   2   3  -3  164.07    6.97
   2   3  -3  177.42    6.08
   2   3  -3  185.92    6.50
   2   3  -3  172.84    6.62
   2   3  -3  178.58    6.33
  -2  -3   2   -0.53    1.10
  -2  -3   2    0.22    1.06
  -2  -3   2    1.31    1.57
  -2  -3   2   -0.08    0.92
   2   3  -2   -0.42    1.11
   2   3  -2   -0.48    0.91
   2   3  -2   -0.37    0.94
   2   3  -2   -0.21    0.78
   2   3  -2   -0.31    0.80
  -2  -3   1    1.31    1.15
  -2  -3   1    2.95    1.55
  -2  -3   1    3.62    1.91
  -2  -3   1    1.53    0.90
   2   3  -1    1.85    1.32
   2   3  -1    1.66    1.39
   2   3  -1    1.08    1.39
   2   3  -1    1.66    1.09
   2   3  -1    2.08    1.07
   2   3  -1    1.61    0.90
  -2  -3   0   33.55    3.22
  -2  -3   0   32.60    3.20
  -2  -3   0   33.47    3.69
  -2  -3   0   28.78    1.66
   2   3   0   33.97    3.13
   2   3   0   31.61    3.06
   2   3   0   30.22    3.23
   2   3   0   33.16    2.64
   2   3   0   31.83    2.07
   2   3   0   31.61    1.69
  -2  -3  -1   28.63    3.29
  -2  -3  -1   29.88    3.18
  -2  -3  -1   33.38    3.62
   2   3   1   29.51    3.22
   2   3   1   29.00    2.86
   2   3   1   21.79    3.33
   2   3   1   31.04    2.71
   2   3   1   30.09    1.31
  -2  -3  -2  109.99    5.87
  -2  -3  -2  100.99    6.32
   2   3   2   87.60    5.60
   2   3   2  103.54    4.75
   2   3   2   98.72    6.13
   2   3   2  103.01    4.86
  -2  -3  -3    4.82    2.27
  -2  -3  -3    2.41    1.98
   2   3   3    3.77    1.98
   2   3   3    5.04    1.62
   2   3   3    6.23    2.25
   2   3   3    4.31    1.79
  -2  -3  -4   62.94    5.42
  -2  -3  -4   61.50    5.93
   2   3   4   58.94    5.55
   2   3   4   53.33    5.30
   2   3   4   62.73    4.78
  -2  -3  -5   13.12    3.58
  -2  -3  -5   11.04    3.41
   2   3   5    9.80    3.16
   2   3   5    9.47    3.16
   2   3   5   15.16    3.35
  -2  -3  -6   11.51    3.62
  -2  -3  -6   10.52    3.51
   2   3   6   10.86    3.49
   2   3   6   12.31    3.58
   2   3   6    9.75    3.02
  -2  -3  -7    0.81    2.14
  -2  -3  -7    1.98    2.58
   2   3   7    1.42    2.48
   2   3   7   -1.23    1.81
   2   3   7   -1.23    1.82
  -2  -3  -8    0.13    2.37
  -2  -3  -8   -0.72    2.34
   2   3   8   -1.11    2.05
   2   3   8   -0.68    2.11
  -2  -3  -9    3.11    2.98
  -2  -3  -9   -1.57    2.70
   2   3   9    2.86    3.13
  -2  -4  12    0.54    2.50
  -2  -4  12    2.05    2.91
  -2  -4  12   -0.34    2.53
   2   4 -12    2.95    3.14
   2   4 -12    2.95    3.08
   2   4 -12    1.38    2.83
   2   4 -12   -1.52    2.63
  -2  -4  11    2.26    2.91
  -2  -4  11    1.95    2.82
  -2  -4  11    1.40    2.30
   2   4 -11   -0.93    2.11
   2   4 -11    0.56    2.44
   2   4 -11    1.12    2.58
   2   4 -11    0.29    2.57
   2   4 -11   -0.17    2.60
  -2  -4  10    2.89    2.66
  -2  -4  10    0.18    2.28
  -2  -4  10   -2.50    1.91
   2   4 -10   -1.07    2.16
   2   4 -10    0.22    2.19
   2   4 -10    0.72    2.14
   2   4 -10    1.59    2.38
   2   4 -10    1.23    2.28
  -2  -4   9    5.67    2.87
  -2  -4   9    1.22    2.42
  -2  -4   9    5.13    3.05
   2   4  -9    5.63    3.01
   2   4  -9    5.67    2.91
   2   4  -9    1.28    2.32
   2   4  -9    4.01    2.66
  -2  -4   8    0.16    1.91
  -2  -4   8   -1.25    1.69
  -2  -4   8    1.77    1.96
   2   4  -8   -0.17    1.79
   2   4  -8   -1.53    1.68
   2   4  -8   -0.63    1.69
   2   4  -8    1.04    1.88
  -2  -4   7   15.33    3.78
  -2  -4   7   14.81    3.68
  -2  -4   7   14.99    3.90
  -2  -4   7   16.53    3.71
   2   4  -7   12.82    3.47
   2   4  -7   12.85    3.37
   2   4  -7   15.44    3.72
   2   4  -7   11.52    3.41
  -2  -4   6   -0.20    0.98
  -2  -4   6   -0.64    1.73
  -2  -4   6    0.39    1.79
  -2  -4   6   -0.25    1.72
  -2  -4   6    0.10    1.61
   2   4  -6   -0.43    1.71
   2   4  -6   -0.03    1.01
   2   4  -6    0.24    1.73
   2   4  -6   -0.04    1.55
   2   4  -6    0.73    1.71
  -2  -4   5   10.97    2.02
  -2  -4   5   11.61    2.89
  -2  -4   5   11.39    2.91
  -2  -4   5   11.48    3.29
  -2  -4   5   10.24    2.78
   2   4  -5   10.54    3.09
   2   4  -5   12.64    2.40
   2   4  -5   12.39    3.13
   2   4  -5    6.27    2.33
   2   4  -5   11.67    2.86
  -2  -4   4    2.24    1.54
  -2  -4   4    3.41    2.03
  -2  -4   4    1.34    1.71
  -2  -4   4    4.03    2.35
  -2  -4   4    0.78    1.60
   2   4  -4    3.87    2.02
   2   4  -4    2.55    1.51
   2   4  -4    2.13    1.80
   2   4  -4    4.90    2.10
   2   4  -4    1.64    1.50
  -2  -4   3    7.12    1.88
  -2  -4   3    4.97    1.98
  -2  -4   3    6.58    2.70
  -2  -4   3    4.04    1.76
   2   4  -3    4.45    2.06
   2   4  -3    4.51    1.75
   2   4  -3    5.56    1.93
   2   4  -3    8.26    2.21
   2   4  -3    1.49    0.94
  -2  -4   2    1.26    1.26
  -2  -4   2    0.63    1.44
  -2  -4   2    0.73    1.66
  -2  -4   2   -0.29    0.93
   2   4  -2    0.80    1.41
   2   4  -2   -0.35    1.09
   2   4  -2    0.52    1.24
   2   4  -2    0.23    1.07
   2   4  -2    0.20    0.88
  -2  -4   1  163.25    6.16
  -2  -4   1  160.81    7.00
  -2  -4   1  161.19    7.61
  -2  -4   1  137.98    4.78
   2   4  -1  156.48    6.02
   2   4  -1  143.49    6.66
   2   4  -1  151.49    7.15
   2   4  -1  154.06    6.07
   2   4  -1  142.43    5.24
   2   4  -1  142.61    4.83
  -2  -4   0   39.08    3.52
  -2  -4   0   49.91    4.39
  -2  -4   0   50.64    4.81
  -2  -4   0   45.34    2.52
   2   4   0   44.94    3.78
   2   4   0   41.16    3.77
   2   4   0   40.29    4.20
   2   4   0   50.11    3.73
   2   4   0   44.71    2.68
   2   4   0   47.84    2.54
  -2  -4  -1    3.50    2.03
  -2  -4  -1    3.54    2.13
  -2  -4  -1    5.02    2.31
   2   4   1    3.55    1.94
   2   4   1    1.30    1.41
   2   4   1    1.71    1.69
   2   4   1    2.01    1.63
  -2  -4  -2   20.51    3.77
  -2  -4  -2   18.32    3.55
  -2  -4  -2   16.39    3.66
   2   4   2   17.18    3.44
   2   4   2   17.93    2.80
   2   4   2   17.22    3.76
   2   4   2   17.89    3.08
  -2  -4  -3    0.33    1.91
  -2  -4  -3   -0.40    2.16
   2   4   3    1.18    1.79
   2   4   3    0.12    1.74
   2   4   3   -0.64    1.43
  -2  -4  -4    0.63    1.89
  -2  -4  -4   -1.14    1.65
   2   4   4    1.48    1.88
   2   4   4   -1.72    1.34
   2   4   4    0.71    1.60
  -2  -4  -5   33.21    5.61
  -2  -4  -5   30.08    5.59
   2   4   5   28.84    5.38
   2   4   5   22.73    4.58
   2   4   5   27.98    4.41
  -2  -4  -6   26.98    5.39
  -2  -4  -6   21.42    5.23
   2   4   6   17.61    4.48
   2   4   6   26.35    5.37
  -2  -4  -7    5.97    3.39
  -2  -4  -7   10.13    3.99
   2   4   7    8.13    3.73
   2   4   7    3.90    2.81
  -2  -4  -8    2.93    3.40
  -2  -4  -8   -1.00    2.54
   2   4   8    1.62    2.63
   2   4   8   -1.17    2.17
  -2  -5  12    5.06    3.78
  -2  -5  12    8.00    3.92
  -2  -5  12    7.71    4.00
   2   5 -12    7.03    3.81
   2   5 -12    9.58    4.54
   2   5 -12   14.12    5.11
   2   5 -12    9.69    4.46
  -2  -5  11    0.20    2.62
  -2  -5  11   -0.32    2.49
  -2  -5  11   -0.62    2.49
   2   5 -11    1.11    2.81
   2   5 -11    1.59    2.93
   2   5 -11   -0.39    2.61
   2   5 -11   -0.71    2.22
   2   5 -11    0.72    2.54
  -2  -5  10    4.13    2.97
  -2  -5  10    4.44    2.90
  -2  -5  10    0.19    2.27
   2   5 -10    4.56    2.97
   2   5 -10    8.02    3.90
   2   5 -10    3.71    2.87
   2   5 -10    5.42    3.29
  -2  -5   9   31.83    5.72
  -2  -5   9   39.79    6.59
  -2  -5   9   37.37    6.34
   2   5  -9   35.17    6.03
   2   5  -9   51.19    7.61
   2   5  -9   40.64    6.54
   2   5  -9   42.49    6.66
  -2  -5   8   25.46    5.23
  -2  -5   8   26.52    5.11
  -2  -5   8   28.40    5.27
  -2  -5   8   23.43    4.92
   2   5  -8   25.22    5.17
   2   5  -8   29.18    5.58
   2   5  -8   15.89    4.03
   2   5  -8   24.16    4.83
  -2  -5   7   40.20    6.13
  -2  -5   7   46.24    5.49
  -2  -5   7   51.58    6.91
  -2  -5   7   43.23    5.31
   2   5  -7   44.24    5.43
   2   5  -7   52.00    5.75
   2   5  -7   48.20    6.70
   2   5  -7   43.80    5.22
  -2  -5   6    1.04    1.97
  -2  -5   6   -0.62    1.77
  -2  -5   6   -1.01    2.00
  -2  -5   6    3.57    2.39
   2   5  -6   -0.68    1.63
   2   5  -6   -0.06    1.31
   2   5  -6   -1.20    1.62
   2   5  -6   -0.78    1.72
   2   5  -6   -0.10    1.69
  -2  -5   5   92.63    6.71
  -2  -5   5  104.14    6.80
  -2  -5   5   94.29    7.07
  -2  -5   5   94.75    6.44
   2   5  -5  100.78    7.14
   2   5  -5   99.88    5.80
   2   5  -5  112.08    7.12
   2   5  -5  104.60    6.90
   2   5  -5  100.74    6.64
  -2  -5   4   40.48    4.61
  -2  -5   4   47.12    5.21
  -2  -5   4   46.69    4.53
   2   5  -4   44.09    4.89
   2   5  -4   46.21    4.38
   2   5  -4   55.35    5.05
   2   5  -4   51.47    4.68
   2   5  -4   49.10    4.52
  -2  -5   3   25.30    2.91
  -2  -5   3   20.11    3.81
  -2  -5   3   27.22    4.64
  -2  -5   3   24.93    3.72
   2   5  -3   24.86    4.34
   2   5  -3   23.31    3.94
   2   5  -3   25.68    4.01
   2   5  -3   26.46    3.96
   2   5  -3   21.81    3.35
  -2  -5   2    0.65    1.41
  -2  -5   2    2.76    2.12
  -2  -5   2   -0.73    2.17
  -2  -5   2    0.72    1.43
   2   5  -2    0.69    1.80
   2   5  -2    1.60    1.88
   2   5  -2    0.22    1.69
   2   5  -2    1.64    1.47
   2   5  -2    0.78    1.34
  -2  -5   1    1.37    1.60
  -2  -5   1    3.21    2.29
  -2  -5   1    3.32    2.31
  -2  -5   1    1.94    1.36
   2   5  -1    1.88    1.51
   2   5  -1    3.85    2.03
   2   5  -1    1.12    1.75
   2   5  -1    3.14    1.84
   2   5  -1    1.19    1.29
   2   5  -1    2.56    1.25
  -2  -5   0   11.77    2.76
  -2  -5   0   10.49    3.15
  -2  -5   0   10.33    3.10
   2   5   0    9.84    2.51
   2   5   0    8.00    2.49
   2   5   0    8.44    2.78
   2   5   0    8.47    2.53
  -2  -5  -1    9.56    2.84
  -2  -5  -1   10.29    3.18
  -2  -5  -1   10.29    3.47
   2   5   1   10.44    2.80
   2   5   1   11.97    2.72
   2   5   1    9.96    3.17
   2   5   1    7.25    2.40
  -2  -5  -2    9.74    3.11
  -2  -5  -2    7.94    2.96
  -2  -5  -2   10.98    3.36
   2   5   2   10.75    3.04
   2   5   2    7.28    2.13
   2   5   2    9.63    3.38
   2   5   2    8.83    2.67
  -2  -5  -3   39.86    5.73
  -2  -5  -3   37.87    5.71
   2   5   3   23.59    4.39
   2   5   3   23.12    4.50
   2   5   3   38.93    4.46
  -2  -5  -4    9.29    3.45
  -2  -5  -4    9.79    3.60
   2   5   4    4.60    2.64
   2   5   4    3.81    2.75
   2   5   4    6.50    2.59
  -2  -5  -5    0.49    2.34
  -2  -5  -5    1.64    2.48
   2   5   5   -0.06    1.74
   2   5   5   -0.46    2.07
  -2  -5  -6    7.34    3.52
  -2  -5  -6   12.03    4.51
   2   5   6    7.12    3.31
   2   5   6    8.72    3.79
  -2  -5  -7    1.39    2.93
  -2  -5  -7   -1.14    2.25
   2   5   7    0.56    2.45
   2   5   7    0.78    2.71
  -2  -5  -8    0.27    3.04
  -2  -5  -8    2.70    4.03
   2   5   8    2.66    3.58
   2   5   8    2.75    3.22
  -2  -6  11    0.29    2.66
  -2  -6  11    1.65    2.99
  -2  -6  11    0.67    2.45
   2   6 -11   -3.12    2.15
   2   6 -11   -0.57    3.05
   2   6 -11    1.27    2.94
   2   6 -11    0.13    2.72
  -2  -6  10   17.55    4.79
  -2  -6  10   18.82    5.18
  -2  -6  10   27.44    5.86
   2   6 -10   23.56    5.85
   2   6 -10   35.68    7.10
   2   6 -10   25.44    5.92
   2   6 -10   25.02    5.74
  -2  -6   9    8.08    3.59
  -2  -6   9    6.66    3.60
  -2  -6   9   13.82    4.48
  -2  -6   9    8.39    3.61
   2   6  -9    8.95    3.81
   2   6  -9   16.93    4.98
   2   6  -9   11.68    4.19
   2   6  -9   10.98    4.05
  -2  -6   8    2.40    2.66
  -2  -6   8    6.69    3.37
  -2  -6   8    7.94    3.46
  -2  -6   8    6.63    3.11
   2   6  -8    6.76    3.16
   2   6  -8    5.16    3.39
   2   6  -8    2.58    2.57
   2   6  -8    6.81    3.23
  -2  -6   7    5.09    2.84
  -2  -6   7    4.13    2.92
  -2  -6   7    4.73    2.96
  -2  -6   7    3.53    2.61
   2   6  -7    3.37    2.75
   2   6  -7    4.57    2.72
   2   6  -7    2.44    2.34
   2   6  -7    8.93    3.28
  -2  -6   6    6.48    2.83
  -2  -6   6    3.05    2.63
  -2  -6   6    1.87    2.55
  -2  -6   6    4.95    2.73
   2   6  -6    1.32    2.19
   2   6  -6    6.30    2.37
   2   6  -6    1.57    2.37
   2   6  -6    6.60    2.87
   2   6  -6    5.38    2.63
  -2  -6   5    0.27    1.85
  -2  -6   5    2.39    2.77
  -2  -6   5    2.25    2.09
   2   6  -5    0.08    1.88
   2   6  -5    1.27    1.88
   2   6  -5   -0.80    1.87
   2   6  -5    0.55    1.75
   2   6  -5   -0.26    1.66
  -2  -6   4    0.12    1.87
  -2  -6   4    0.34    2.35
  -2  -6   4   -1.32    1.48
   2   6  -4   -0.72    1.53
   2   6  -4   -0.42    1.70
   2   6  -4   -0.22    1.83
   2   6  -4    0.14    1.61
   2   6  -4    0.00    1.68
  -2  -6   3   21.76    4.41
  -2  -6   3   17.72    4.39
  -2  -6   3   17.10    3.34
   2   6  -3   21.85    4.33
   2   6  -3   16.21    3.63
   2   6  -3   16.64    3.73
   2   6  -3    4.86    1.87
   2   6  -3   22.58    3.71
  -2  -6   2    1.48    2.13
  -2  -6   2    3.46    2.80
  -2  -6   2    1.67    1.69
   2   6  -2    1.65    2.14
   2   6  -2    1.30    2.11
   2   6  -2    0.57    1.74
   2   6  -2    1.96    1.68
   2   6  -2    1.41    1.53
  -2  -6   1   10.72    2.67
  -2  -6   1    8.39    2.95
  -2  -6   1    8.94    3.52
   2   6  -1    6.56    2.28
   2   6  -1    4.15    2.36
   2   6  -1    2.76    2.33
   2   6  -1   11.07    3.06
  -2  -6   0   43.68    4.46
  -2  -6   0   42.44    5.17
  -2  -6   0   41.20    6.03
   2   6   0   37.58    4.19
   2   6   0   33.96    3.99
   2   6   0   33.25    5.29
   2   6   0   34.90    4.69
  -2  -6  -1   17.12    3.48
  -2  -6  -1   45.76    6.36
  -2  -6  -1   39.70    6.20
   2   6   1   38.49    4.62
   2   6   1   37.34    4.14
   2   6   1   37.22    5.87
   2   6   1   40.45    4.65
  -2  -6  -2   28.19    4.80
  -2  -6  -2   25.85    5.08
  -2  -6  -2   20.14    4.92
   2   6   2   19.61    4.02
   2   6   2   15.05    4.02
   2   6   2   22.17    4.08
  -2  -6  -3   79.87    7.26
  -2  -6  -3   73.28    7.04
  -2  -6  -3   73.56    7.54
   2   6   3   69.55    6.64
   2   6   3   61.11    6.74
  -2  -6  -4   -0.28    2.28
  -2  -6  -4    0.78    3.11
   2   6   4    2.31    2.43
   2   6   4    1.80    2.28
  -2  -6  -5   28.65    5.81
  -2  -6  -5   26.80    6.37
   2   6   5   29.16    5.89
   2   6   5   16.81    4.69
  -2  -6  -6    0.41    2.87
  -2  -6  -6   -0.91    2.83
   2   6   6    0.09    2.49
   2   6   6   -1.65    2.51
  -2  -6  -7    1.57    3.29
  -2  -6  -7   -2.55    3.06
   2   6   7   -0.69    2.54
   2   6   7    0.88    2.64
  -2  -7  11    2.77    3.35
  -2  -7  11    8.23    4.31
  -2  -7  11    8.40    4.24
   2   7 -11    6.84    4.24
   2   7 -11   12.79    5.30
   2   7 -11    6.91    4.18
   2   7 -11    5.26    3.84
  -2  -7  10    4.47    3.21
  -2  -7  10   -0.18    2.72
  -2  -7  10   -0.73    2.48
   2   7 -10    0.82    2.96
   2   7 -10    3.59    3.49
   2   7 -10    2.35    3.12
   2   7 -10   -0.18    2.52
  -2  -7   9   -0.01    2.67
  -2  -7   9    1.29    2.62
  -2  -7   9    3.80    3.04
  -2  -7   9    1.00    2.66
   2   7  -9    1.23    2.67
   2   7  -9    0.54    2.52
   2   7  -9    0.26    2.36
   2   7  -9    1.59    2.90
  -2  -7   8    4.92    3.41
  -2  -7   8    0.73    2.73
  -2  -7   8    3.33    2.87
  -2  -7   8    1.42    2.76
   2   7  -8    2.89    2.85
   2   7  -8    0.13    2.68
   2   7  -8    2.87    2.80
   2   7  -8    4.76    3.13
  -2  -7   7    1.14    2.35
  -2  -7   7    0.09    2.44
  -2  -7   7    1.10    2.31
   2   7  -7    1.18    2.31
   2   7  -7   -0.36    2.23
   2   7  -7   -1.15    1.99
   2   7  -7   -0.42    2.18
  -2  -7   6   15.18    4.43
  -2  -7   6   18.89    4.75
  -2  -7   6   16.81    4.16
   2   7  -6   10.32    3.81
   2   7  -6   21.30    4.96
   2   7  -6   12.09    3.70
   2   7  -6   12.18    3.73
  -2  -7   5   90.16    7.68
  -2  -7   5   92.22    7.85
  -2  -7   5   73.20    6.55
   2   7  -5   78.53    7.35
   2   7  -5   80.92    6.58
   2   7  -5  101.18    7.73
   2   7  -5   86.12    6.98
   2   7  -5   91.88    7.09
  -2  -7   4   -0.87    1.84
  -2  -7   4   -0.53    2.35
  -2  -7   4   -0.23    1.75
   2   7  -4    1.69    2.46
   2   7  -4    2.05    2.20
   2   7  -4   -2.18    1.74
   2   7  -4    0.12    1.73
   2   7  -4    0.20    1.13
  -2  -7   3    0.41    2.21
  -2  -7   3   -0.96    2.45
  -2  -7   3    0.48    1.96
   2   7  -3    2.77    2.51
   2   7  -3    1.63    2.16
   2   7  -3   -1.22    1.80
   2   7  -3    3.50    2.33
   2   7  -3    2.68    1.86
  -2  -7   2   54.83    6.07
  -2  -7   2   54.04    6.45
   2   7  -2   43.71    5.26
   2   7  -2   45.82    5.64
   2   7  -2   48.81    5.36
  -2  -7   1   15.38    4.22
  -2  -7   1    9.28    3.78
   2   7  -1   16.62    3.94
   2   7  -1   17.58    4.38
   2   7  -1   12.70    3.54
  -2  -7   0   47.60    6.81
  -2  -7   0   47.70    6.88
   2   7   0    0.70    1.10
   2   7   0   35.21    5.79
   2   7   0   35.64    5.20
  -2  -7  -1   16.99    4.32
  -2  -7  -1   14.22    4.40
   2   7   1   13.63    4.21
   2   7   1   14.20    3.65
  -2  -7  -2    7.35    3.33
  -2  -7  -2    5.13    3.23
  -2  -7  -2    6.60    3.69
   2   7   2    4.97    2.64
   2   7   2    2.20    2.45
  -2  -7  -3   12.77    4.19
  -2  -7  -3   10.34    4.12
  -2  -7  -3    7.98    4.07
   2   7   3    6.11    3.03
   2   7   3   11.18    4.27
  -2  -7  -4    8.73    4.02
  -2  -7  -4    6.25    3.58
  -2  -7  -4    8.34    4.10
   2   7   4    6.48    3.22
   2   7   4    7.82    4.09
  -2  -7  -5    1.82    3.33
  -2  -7  -5    0.68    2.95
  -2  -7  -5   -0.15    3.22
   2   7   5    0.11    2.35
  -2  -8  10    5.84    3.95
  -2  -8  10    5.77    4.34
  -2  -8  10   12.56    4.52
  -2  -8  10    3.06    3.34
   2   8 -10    3.02    3.93
   2   8 -10    4.99    4.09
   2   8 -10    1.17    3.18
   2   8 -10    4.57    3.62
  -2  -8   9    0.90    2.77
  -2  -8   9    1.43    2.98
  -2  -8   9   -1.51    2.68
   2   8  -9    0.57    2.78
   2   8  -9    0.46    3.04
   2   8  -9    0.36    2.62
   2   8  -9    4.46    3.28
  -2  -8   8    0.46    2.49
  -2  -8   8    3.26    3.05
  -2  -8   8    0.07    2.85
   2   8  -8   -3.19    1.81
   2   8  -8   -1.00    2.40
   2   8  -8    2.80    3.07
   2   8  -8   -1.22    2.48
  -2  -8   7   -0.44    2.36
  -2  -8   7    1.04    2.86
  -2  -8   7   -2.05    2.04
   2   8  -7   -1.29    2.30
   2   8  -7   -1.46    2.37
   2   8  -7   -0.88    2.07
   2   8  -7   -0.35    2.29
  -2  -8   6   -1.25    2.16
  -2  -8   6    1.15    2.85
  -2  -8   6    0.72    2.27
   2   8  -6    0.77    2.55
   2   8  -6   -0.31    2.31
   2   8  -6    3.87    2.82
   2   8  -6    0.77    2.25
  -2  -8   5    2.04    2.44
  -2  -8   5   -0.15    3.00
  -2  -8   5    0.63    2.19
   2   8  -5    0.21    2.46
   2   8  -5    2.45    2.68
   2   8  -5    2.86    2.95
   2   8  -5    1.61    2.40
   2   8  -5    1.38    2.15
  -2  -8   4    9.19    3.68
  -2  -8   4   21.21    5.30
   2   8  -4   11.96    3.74
   2   8  -4   14.37    4.24
   2   8  -4   18.59    4.74
   2   8  -4   12.83    3.61
  -2  -8   3    3.83    2.88
  -2  -8   3   -1.89    2.80
   2   8  -3    0.89    2.33
   2   8  -3    2.41    2.64
   2   8  -3    0.67    2.26
  -2  -8   2    4.09    3.19
  -2  -8   2    1.91    3.35
   2   8  -2    2.87    2.71
   2   8  -2   -0.19    2.44
   2   8  -2    7.21    3.19
  -2  -8   1   -3.10    1.91
  -2  -8   1    1.22    3.13
   2   8  -1   -0.01    2.11
   2   8  -1    0.74    2.57
   2   8  -1   -1.94    1.96
  -2  -8   0    2.14    2.60
  -2  -8   0   -1.50    2.81
   2   8   0   -1.30    2.07
  -2  -8  -1   29.90    6.08
  -2  -8  -1   27.06    6.20
   2   8   1   21.45    5.30
  -2  -8  -2    0.03    2.56
  -2  -8  -2   -0.24    3.32
   2   8   2    3.15    2.95
  -2  -8  -3   -1.90    2.55
  -2  -8  -3    3.05    4.14
   2   8   3   -0.22    2.47
  -2  -8  -4    2.80    3.41
  -2  -8  -4    2.65    4.06
   2   8   4    1.18    3.15
  -2  -9   8   -0.91    2.62
  -2  -9   8    1.48    3.40
  -2  -9   8   -1.46    2.54
   2   9  -8    0.28    3.02
   2   9  -8    0.62    3.35
   2   9  -8   -1.12    2.35
   2   9  -8    1.64    2.95
  -2  -9   7    1.56    3.04
  -2  -9   7    6.93    4.00
  -2  -9   7    3.85    3.27
   2   9  -7    3.48    3.13
   2   9  -7    5.63    3.65
   2   9  -7    2.05    2.95
   2   9  -7    5.26    3.46
  -2  -9   6   -0.96    2.44
  -2  -9   6    0.63    3.29
   2   9  -6   -1.41    2.37
   2   9  -6   -3.88    2.54
   2   9  -6    0.00    2.53
  -2  -9   5    4.82    3.29
  -2  -9   5    3.76    3.67
   2   9  -5    2.56    3.11
   2   9  -5    3.70    3.23
   2   9  -5    6.95    3.70
  -2  -9   4    2.49    2.87
  -2  -9   4    6.18    4.21
   2   9  -4    7.02    3.80
   2   9  -4    8.41    3.90
   2   9  -4    2.12    2.88
  -2  -9   3   -1.27    2.43
  -2  -9   3    2.21    3.39
   2   9  -3   -0.39    2.33
   2   9  -3   -0.26    2.60
   2   9  -3   -0.55    2.44
  -2  -9   2    0.76    2.70
  -2  -9   2    2.63    3.88
   2   9  -2   -2.02    2.28
   2   9  -2   -1.24    2.39
   2   9  -2    0.42    2.71
  -2  -9   1    6.70    3.76
  -2  -9   1    8.74    4.82
   2   9  -1   10.48    4.15
  -2  -9   0   12.04    4.44
  -2  -9   0   10.79    5.08
   2   9   0   11.36    4.37
  -2  -9  -1    0.55    2.79
  -2  -9  -1    2.23    4.12
   2   9   1    1.26    2.96
  -2  -9  -2    1.57    3.21
  -2  -9  -2    1.94    4.05
   2   9   2    3.31    3.58
  -2 -10   6    6.07    4.10
  -2 -10   6    5.32    4.80
   2  10  -6    2.63    3.18
  -2 -10   5   -0.46    2.41
  -2 -10   5    6.95    4.22
   2  10  -5    1.41    3.36
   2  10  -5    3.25    3.18
   2  10  -5    5.27    4.03
  -2 -10   4    0.59    3.03
  -2 -10   4    3.76    4.36
   2  10  -4    1.44    3.03
   2  10  -4    4.23    3.63
   2  10  -4    1.38    3.45
  -2 -10   3    0.80    2.84
  -2 -10   3    1.31    3.82
   2  10  -3    2.82    3.52
   2  10  -3   -2.76    2.70
  -2 -10   2    1.69    3.19
  -2 -10   2    1.90    4.34
   2  10  -2    7.10    3.94
  -2 -10   1    4.10    3.60
  -2 -10   1    2.26    4.44
   2  10  -1    3.83    3.64
  -3  11   2    0.84    3.41
  -3  11   2   -0.91    3.00
   3 -11  -2    0.47    2.99
  -3  11   1   19.92    6.08
  -3  11   1    8.47    4.48
   3 -11  -1    9.25    4.26
   3 -11  -1   17.98    5.22
  -3  11   0    0.63    2.96
  -3  11   0    1.83    3.20
   3 -11   0    1.34    3.04
   3 -11   0    0.43    2.81
  -3  11  -1   -0.44    2.60
  -3  11  -1    0.40    3.10
  -3  11  -1   -0.24    2.91
   3 -11   1   -3.30    2.59
   3 -11   1   -0.60    2.52
  -3  11  -2   -0.92    2.50
  -3  11  -2    2.23    3.23
  -3  11  -2   -0.35    2.66
  -3  11  -2   -0.89    2.26
   3 -11   2   -0.20    3.08
   3 -11   2    0.07    2.59
   3 -11   2    1.76    3.07
  -3  11  -3    8.16    4.28
  -3  11  -3    4.43    3.81
  -3  11  -3    3.98    3.63
  -3  11  -3    7.54    3.80
   3 -11   3   10.82    4.83
   3 -11   3    4.71    3.49
   3 -11   3    4.49    3.46
  -3  11  -4   -1.26    2.58
  -3  11  -4    0.20    3.17
  -3  11  -4    4.91    3.71
  -3  11  -4    2.47    2.79
   3 -11   4    0.37    3.08
   3 -11   4    2.42    3.03
   3 -11   4    2.08    3.07
  -3  11  -5    3.45    3.32
  -3  11  -5    0.12    3.27
  -3  11  -5    2.54    3.01
   3 -11   5    5.40    3.71
   3 -11   5    2.99    3.22
   3 -11   5   -1.25    2.86
  -3  10   4    3.09    3.65
  -3  10   4    2.09    3.03
   3 -10  -4   -0.67    3.09
  -3  10   3    8.22    4.17
  -3  10   3    0.17    3.12
   3 -10  -3    4.47    3.82
  -3  10   2   19.96    5.40
  -3  10   2   26.04    6.34
   3 -10  -2   34.03    7.00
   3 -10  -2   33.73    6.17
  -3  10   1    0.30    2.78
  -3  10   1    2.43    3.43
   3 -10  -1    0.60    2.76
   3 -10  -1   -1.67    2.42
  -3  10   0    2.87    2.66
  -3  10   0    5.10    3.57
  -3  10   0    0.85    3.00
   3 -10   0    3.68    3.38
   3 -10   0    4.38    2.84
   3 -10   0    1.75    2.94
  -3  10  -1   10.86    3.90
  -3  10  -1    8.48    4.15
  -3  10  -1    5.59    3.62
   3 -10   1    8.85    4.30
   3 -10   1   10.85    3.96
   3 -10   1    8.93    4.05
  -3  10  -2   -0.28    2.06
  -3  10  -2    0.75    3.07
  -3  10  -2   -1.10    2.44
   3 -10   2    1.92    2.91
   3 -10   2    1.99    2.35
   3 -10   2   -0.95    2.06
  -3  10  -3    1.22    2.60
  -3  10  -3    1.91    3.10
  -3  10  -3    4.04    3.15
  -3  10  -3    1.34    2.38
   3 -10   3   -0.65    2.83
   3 -10   3   -1.00    2.31
   3 -10   3    0.90    2.70
  -3  10  -4    6.46    3.61
  -3  10  -4    9.03    4.25
  -3  10  -4   12.20    4.86
  -3  10  -4   10.33    3.88
   3 -10   4   10.45    4.59
   3 -10   4    7.08    3.60
   3 -10   4    6.67    3.53
  -3  10  -5   26.72    6.39
  -3  10  -5   22.49    5.78
  -3  10  -5   26.51    6.20
  -3  10  -5   23.89    5.77
   3 -10   5   20.32    5.71
   3 -10   5   16.05    4.69
   3 -10   5   18.65    5.35
  -3  10  -6    0.17    2.28
  -3  10  -6    6.03    4.10
  -3  10  -6    5.33    3.86
  -3  10  -6    2.14    2.78
   3 -10   6    4.28    3.92
   3 -10   6    4.41    3.62
   3 -10   6    1.52    3.08
  -3  10  -7    5.87    4.11
  -3  10  -7    3.95    3.91
  -3  10  -7   -0.62    3.48
  -3  10  -7    1.77    2.67
   3 -10   7    3.94    3.68
   3 -10   7    1.87    3.42
   3 -10   7   -1.85    2.45
  -3   9   6    1.64    2.90
  -3   9   6    0.85    2.97
   3  -9  -6    3.05    3.67
  -3   9   5   -0.24    2.49
  -3   9   5    2.17    3.00
   3  -9  -5   -1.32    2.88
  -3   9   4    4.03    3.11
  -3   9   4    2.35    3.13
   3  -9  -4    3.37    3.13
   3  -9  -4    4.43    3.24
  -3   9   3   17.66    5.02
  -3   9   3   10.31    3.97
   3  -9  -3   19.88    5.40
   3  -9  -3   12.54    3.94
  -3   9   2    3.65    3.08
  -3   9   2    4.21    3.05
   3  -9  -2    4.15    3.03
   3  -9  -2    5.80    3.12
  -3   9   1    0.25    1.80
  -3   9   1   -0.29    2.37
   3  -9  -1    1.81    2.60
   3  -9  -1   -0.68    1.88
   3  -9  -1    0.70    2.16
  -3   9   0    1.95    2.39
  -3   9   0    2.64    2.96
  -3   9   0    2.29    2.86
   3  -9   0    2.10    2.60
   3  -9   0    6.94    2.92
   3  -9   0    5.30    2.90
  -3   9  -1   -0.41    1.80
  -3   9  -1   -0.50    2.57
  -3   9  -1    2.68    3.05
   3  -9   1    0.60    2.40
   3  -9   1    0.43    2.04
   3  -9   1    0.26    2.22
  -3   9  -2    5.02    2.99
  -3   9  -2    4.76    3.41
  -3   9  -2    5.75    3.29
   3  -9   2    4.01    3.11
   3  -9   2    0.95    2.32
   3  -9   2    4.53    3.03
  -3   9  -3    2.05    2.42
  -3   9  -3    0.86    2.52
  -3   9  -3    0.26    2.69
   3  -9   3   -0.28    2.46
   3  -9   3    0.64    2.11
   3  -9   3    1.43    2.41
  -3   9  -4    0.45    1.98
  -3   9  -4    1.48    2.80
  -3   9  -4   -0.45    2.59
  -3   9  -4    1.09    2.02
   3  -9   4   -0.17    2.32
   3  -9   4   -0.81    1.73
   3  -9   4    1.60    2.44
  -3   9  -5   11.99    4.31
  -3   9  -5   16.52    5.04
  -3   9  -5   13.40    4.51
  -3   9  -5   13.14    4.26
   3  -9   5   17.87    4.99
   3  -9   5    6.12    3.27
   3  -9   5    9.20    3.88
  -3   9  -6    0.26    2.43
  -3   9  -6    1.61    3.04
  -3   9  -6   -1.37    2.71
  -3   9  -6    0.02    2.33
   3  -9   6    0.46    2.85
   3  -9   6   -1.62    2.06
   3  -9   6    1.19    2.51
  -3   9  -7    3.84    3.39
  -3   9  -7    5.90    3.83
  -3   9  -7    6.90    4.14
  -3   9  -7    7.91    3.83
   3  -9   7    6.40    3.64
   3  -9   7    9.46    4.23
   3  -9   7    6.72    3.60
  -3   9  -8    5.46    3.62
  -3   9  -8    3.82    3.82
  -3   9  -8    5.89    3.58
  -3   9  -8    4.75    3.62
   3  -9   8    9.23    4.39
   3  -9   8    2.68    3.10
   3  -9   8    1.12    2.80
  -3   8   7   20.76    5.60
  -3   8   7   15.21    4.76
   3  -8  -7   22.66    5.78
  -3   8   6   11.28    3.94
  -3   8   6   11.05    3.99
  -3   8   6   12.47    4.53
   3  -8  -6   16.83    5.14
  -3   8   5    7.21    3.12
  -3   8   5   13.25    4.25
  -3   8   5    7.95    3.85
   3  -8  -5   11.56    4.20
   3  -8  -5   13.59    4.13
  -3   8   4   19.31    4.31
  -3   8   4   18.52    4.81
  -3   8   4   12.23    4.19
   3  -8  -4   21.33    5.00
   3  -8  -4   24.53    4.91
  -3   8   3   -0.10    2.26
  -3   8   3   -1.03    1.92
   3  -8  -3   -0.81    2.14
   3  -8  -3   -0.21    2.12
  -3   8   2    2.52    2.46
  -3   8   2    0.02    2.24
   3  -8  -2    5.04    2.93
   3  -8  -2    0.70    1.88
   3  -8  -2    4.08    2.58
  -3   8   1   44.86    4.91
  -3   8   1   50.33    6.27
  -3   8   1   43.78    6.50
   3  -8  -1   54.49    5.45
   3  -8  -1   55.62    6.19
   3  -8  -1   52.74    5.55
   3  -8  -1   54.49    6.02
  -3   8   0    3.78    2.27
  -3   8   0    1.37    2.62
  -3   8   0    8.62    3.41
   3  -8   0    2.05    2.01
   3  -8   0    7.35    3.17
   3  -8   0    4.30    2.48
   3  -8   0    6.62    2.70
  -3   8  -1   62.28    6.04
  -3   8  -1   57.49    6.51
  -3   8  -1   55.13    6.36
   3  -8   1   57.71    5.90
   3  -8   1   74.70    6.73
   3  -8   1   68.11    6.35
   3  -8   1   67.51    6.57
  -3   8  -2   14.37    3.84
  -3   8  -2   19.55    5.03
  -3   8  -2   11.50    3.85
   3  -8   2   15.17    3.86
   3  -8   2   19.87    4.59
   3  -8   2   11.76    3.37
   3  -8   2   13.30    3.84
  -3   8  -3    1.63    2.09
  -3   8  -3    1.24    2.73
  -3   8  -3   -3.73    1.77
   3  -8   3    2.30    2.50
   3  -8   3   -0.20    2.28
   3  -8   3   -0.57    1.59
   3  -8   3   -1.67    1.77
  -3   8  -4   18.02    4.65
  -3   8  -4   12.79    4.15
  -3   8  -4   15.07    4.48
   3  -8   4   16.34    4.41
   3  -8   4   17.72    4.37
   3  -8   4   14.27    3.92
  -3   8  -5   63.17    6.93
  -3   8  -5   60.33    6.81
  -3   8  -5   71.65    7.53
  -3   8  -5   56.21    6.36
   3  -8   5   62.63    6.82
   3  -8   5   59.18    6.66
   3  -8   5   60.13    6.77
   3  -8   5   57.36    6.74
  -3   8  -6   21.94    5.35
  -3   8  -6   24.08    5.36
  -3   8  -6   28.11    5.89
  -3   8  -6   20.15    4.77
   3  -8   6   20.28    4.98
   3  -8   6   27.04    5.76
   3  -8   6   23.59    5.29
   3  -8   6   18.12    4.65
  -3   8  -7    8.23    3.99
  -3   8  -7    4.16    3.48
  -3   8  -7    6.88    3.67
  -3   8  -7    6.11    3.32
   3  -8   7    5.82    3.46
   3  -8   7    5.02    3.25
   3  -8   7    5.63    3.43
  -3   8  -8    0.10    2.31
  -3   8  -8    1.16    3.17
  -3   8  -8    0.33    2.32
  -3   8  -8    2.96    3.18
   3  -8   8    1.62    3.07
   3  -8   8    1.28    2.78
   3  -8   8    0.51    2.59
  -3   8  -9    0.77    2.60
  -3   8  -9   -3.57    2.76
  -3   8  -9   -2.00    2.35
  -3   8  -9   -1.71    2.31
   3  -8   9    5.16    3.87
   3  -8   9   -2.25    2.94
   3  -8   9   -0.63    2.65
  -3   7   9    0.08    2.66
  -3   7   9    1.87    3.01
   3  -7  -9    2.76    3.44
  -3   7   8   17.39    4.88
  -3   7   8   21.87    5.87
   3  -7  -8   21.14    5.66
  -3   7   7   10.56    4.03
  -3   7   7    8.39    3.84
   3  -7  -7   10.06    4.10
   3  -7  -7   10.42    3.63
  -3   7   6    3.94    2.70
  -3   7   6    0.42    2.09
  -3   7   6    0.64    2.44
   3  -7  -6    3.44    3.31
   3  -7  -6    2.63    2.62
  -3   7   5    1.08    2.05
  -3   7   5   -2.02    1.79
  -3   7   5    1.79    2.37
   3  -7  -5    1.32    2.39
   3  -7  -5   -0.72    1.77
  -3   7   4   33.96    5.29
  -3   7   4   36.02    5.78
  -3   7   4   27.11    5.20
   3  -7  -4   40.22    6.27
   3  -7  -4   32.22    4.67
   3  -7  -4   42.95    6.18
  -3   7   3   21.92    4.08
  -3   7   3   20.36    4.43
  -3   7   3   24.80    5.14
   3  -7  -3   20.99    4.39
   3  -7  -3   27.67    4.46
   3  -7  -3   26.24    4.67
  -3   7   2   38.24    4.20
  -3   7   2   37.74    4.11
  -3   7   2   30.98    5.30
  -3   7   2   41.31    6.23
   3  -7  -2   33.09    3.95
   3  -7  -2   44.71    6.40
   3  -7  -2   39.44    4.67
   3  -7  -2   40.61    5.05
  -3   7   1   30.62    3.59
  -3   7   1   34.33    4.80
  -3   7   1   30.90    5.37
  -3   7   1   27.83    4.77
   3  -7  -1   28.60    4.31
   3  -7  -1   28.15    4.94
   3  -7  -1   28.82    4.68
   3  -7  -1   34.45    5.35
  -3   7   0   33.75    4.94
  -3   7   0   31.33    5.31
  -3   7   0   32.02    5.41
   3  -7   0   35.98    4.47
   3  -7   0   36.20    5.34
   3  -7   0   33.39    4.95
   3  -7   0   40.65    5.90
  -3   7  -1    4.62    2.59
  -3   7  -1    3.80    2.80
  -3   7  -1    8.77    3.29
   3  -7   1    4.85    2.57
   3  -7   1    8.29    2.95
   3  -7   1    8.22    2.97
   3  -7   1    9.08    3.07
  -3   7  -2   73.56    6.33
  -3   7  -2   65.49    6.45
   3  -7   2   80.61    6.57
   3  -7   2   78.73    6.34
   3  -7   2   76.31    6.40
   3  -7   2   75.19    6.45
  -3   7  -3   20.56    4.19
  -3   7  -3   19.65    4.50
  -3   7  -3   28.73    5.16
   3  -7   3   21.08    4.30
   3  -7   3   31.05    5.19
   3  -7   3   15.12    3.71
   3  -7   3   27.41    5.10
  -3   7  -4   20.04    4.41
  -3   7  -4   17.34    4.40
  -3   7  -4   20.15    4.45
   3  -7   4   11.55    3.70
   3  -7   4   12.00    3.48
   3  -7   4   13.00    3.59
   3  -7   4   13.45    3.89
  -3   7  -5    1.66    2.21
  -3   7  -5    1.00    2.46
  -3   7  -5    0.71    2.38
   3  -7   5    1.58    2.32
   3  -7   5    1.97    2.21
   3  -7   5    0.22    2.11
   3  -7   5   -0.21    1.94
  -3   7  -6   47.32    7.17
  -3   7  -6   47.05    6.63
  -3   7  -6   46.22    6.81
  -3   7  -6   49.76    7.31
   3  -7   6   47.61    7.10
   3  -7   6   50.07    6.94
   3  -7   6   43.12    6.85
   3  -7   6   54.13    6.21
  -3   7  -7   12.56    4.07
  -3   7  -7    9.42    3.91
  -3   7  -7   11.54    4.32
  -3   7  -7   10.66    3.92
   3  -7   7    6.43    3.50
   3  -7   7    5.76    3.24
   3  -7   7   10.42    4.15
   3  -7   7    8.68    3.68
  -3   7  -8    9.24    3.97
  -3   7  -8   15.47    4.92
  -3   7  -8    9.18    3.82
  -3   7  -8    7.97    3.67
   3  -7   8    8.73    3.83
   3  -7   8    4.59    3.09
   3  -7   8    6.69    3.52
  -3   7  -9    1.71    2.85
  -3   7  -9   -1.54    2.96
  -3   7  -9   -0.63    2.46
  -3   7  -9   -1.38    2.12
   3  -7   9    1.44    3.05
   3  -7   9   -1.79    2.19
   3  -7   9   -0.11    2.81
   3  -7   9    0.39    2.57
   3  -7  10    8.93    4.44
   3  -7  10    0.71    2.82
  -3   6  10    2.77    2.79
  -3   6  10    3.80    3.87
   3  -6 -10    2.32    3.50
  -3   6   9    1.85    2.84
  -3   6   9    2.23    2.89
  -3   6   9    2.43    3.05
   3  -6  -9    0.06    2.89
   3  -6  -9    4.51    3.52
  -3   6   8   -2.03    1.90
  -3   6   8   -1.25    2.45
  -3   6   8    1.16    2.59
   3  -6  -8    0.42    2.58
   3  -6  -8   -0.53    2.49
   3  -6  -8    2.39    2.39
  -3   6   7   26.68    5.48
  -3   6   7   25.49    5.20
  -3   6   7   25.38    4.92
   3  -6  -7   25.02    5.52
   3  -6  -7   24.70    4.91
   3  -6  -7   19.80    4.52
  -3   6   6    2.52    2.34
  -3   6   6    0.39    2.01
  -3   6   6    0.90    2.31
  -3   6   6    0.85    1.99
   3  -6  -6    2.67    2.66
   3  -6  -6   -0.41    1.18
   3  -6  -6    0.79    2.11
  -3   6   5    7.65    3.02
  -3   6   5    4.99    2.69
  -3   6   5    5.02    3.09
  -3   6   5    5.73    2.37
   3  -6  -5    8.53    3.32
   3  -6  -5    7.65    2.62
   3  -6  -5    4.71    2.41
   3  -6  -5    5.51    2.65
  -3   6   4    1.53    1.92
  -3   6   4    3.17    2.31
  -3   6   4    1.49    2.22
   3  -6  -4    2.92    2.51
   3  -6  -4    4.17    2.05
   3  -6  -4    4.07    2.00
   3  -6  -4    1.86    2.14
  -3   6   3   78.63    5.82
  -3   6   3   75.18    4.75
  -3   6   3   68.82    6.09
  -3   6   3   77.16    6.55
   3  -6  -3   71.40    4.63
   3  -6  -3   81.87    6.44
   3  -6  -3   71.76    5.40
   3  -6  -3   80.57    4.75
   3  -6  -3   76.01    6.08
  -3   6   2   13.96    2.96
  -3   6   2   13.99    2.87
  -3   6   2    9.20    3.18
  -3   6   2   11.46    3.37
   3  -6  -2   10.68    2.55
   3  -6  -2    9.71    2.98
   3  -6  -2   10.30    2.76
   3  -6  -2   12.34    3.27
  -3   6   1    0.06    1.45
  -3   6   1    0.43    1.35
  -3   6   1   -1.16    1.94
  -3   6   1    1.91    2.18
   3  -6  -1    0.14    1.42
   3  -6  -1    1.42    1.74
   3  -6  -1    2.07    1.96
   3  -6  -1    0.47    1.65
  -3   6   0   27.47    3.11
  -3   6   0   29.47    4.31
  -3   6   0   33.84    5.26
  -3   6   0   26.26    4.36
   3  -6   0   26.51    4.10
   3  -6   0   34.13    4.86
   3  -6   0   26.85    4.18
   3  -6   0   23.70    3.98
  -3   6  -1   28.66    2.94
  -3   6  -1   31.38    4.70
  -3   6  -1   30.48    4.82
  -3   6  -1   24.91    4.20
   3  -6   1   23.99    3.96
   3  -6   1   31.71    3.96
   3  -6   1   24.97    4.17
   3  -6   1   26.05    4.30
  -3   6  -2   48.07    4.90
  -3   6  -2   51.48    5.58
  -3   6  -2   54.16    5.16
   3  -6   2   51.09    5.06
   3  -6   2   51.53    4.78
   3  -6   2   48.63    4.98
   3  -6   2   61.69    5.53
  -3   6  -3    6.53    2.66
  -3   6  -3    7.92    3.20
  -3   6  -3    7.37    3.03
   3  -6   3    8.66    2.96
   3  -6   3    6.62    2.46
   3  -6   3    5.21    2.62
   3  -6   3    7.68    2.82
  -3   6  -4   92.26    7.00
  -3   6  -4  106.84    7.47
  -3   6  -4  111.29    7.62
   3  -6   4  111.13    7.64
   3  -6   4   97.42    6.69
   3  -6   4   96.28    7.17
   3  -6   4   99.59    7.25
  -3   6  -5  195.46   10.29
  -3   6  -5  202.52   10.09
  -3   6  -5  203.70   10.37
   3  -6   5  186.67   10.11
   3  -6   5  176.32    9.16
   3  -6   5  184.95   10.02
   3  -6   5  175.68    9.78
  -3   6  -6    1.57    2.01
  -3   6  -6    2.13    2.39
  -3   6  -6   -0.35    1.96
  -3   6  -6    2.11    2.11
   3  -6   6   -0.75    2.03
   3  -6   6    1.58    2.16
   3  -6   6    1.06    2.08
   3  -6   6    1.69    2.06
   3  -6   6    0.94    1.85
  -3   6  -7   -1.51    1.47
  -3   6  -7   -1.57    1.97
  -3   6  -7   -3.18    1.84
  -3   6  -7   -0.44    1.89
  -3   6  -7   -0.49    1.59
   3  -6   7    0.19    2.02
   3  -6   7    1.31    2.37
   3  -6   7   -2.07    1.79
   3  -6   7    1.39    2.13
   3  -6   7    0.38    1.96
  -3   6  -8    2.82    2.85
  -3   6  -8    5.65    3.70
  -3   6  -8    2.52    2.50
  -3   6  -8    2.84    2.58
   3  -6   8    6.01    3.43
   3  -6   8    4.28    3.34
   3  -6   8    5.89    3.36
   3  -6   8    3.05    2.72
   3  -6   8    2.76    2.47
  -3   6  -9   17.42    5.01
  -3   6  -9   14.83    4.85
  -3   6  -9   15.33    4.88
  -3   6  -9    8.28    3.77
   3  -6   9   22.69    5.66
   3  -6   9   12.01    4.47
   3  -6   9   11.88    4.53
   3  -6   9   15.75    4.55
  -3   6 -10   -0.77    2.28
  -3   6 -10   -0.41    2.46
  -3   6 -10   -0.27    2.89
  -3   6 -10    2.79    3.12
  -3   6 -10   -0.48    2.44
   3  -6  10   -2.87    2.45
   3  -6  10   -1.82    2.35
   3  -6  10   -1.99    2.59
   3  -6  10   -1.72    2.40
  -3   5  10    0.54    2.47
  -3   5  10    1.66    2.59
  -3   5  10    2.12    3.21
   3  -5 -10    7.27    3.76
   3  -5 -10    5.63    3.70
  -3   5   9    2.86    2.65
  -3   5   9    4.98    3.55
  -3   5   9    5.78    3.51
   3  -5  -9    1.84    2.86
   3  -5  -9    5.20    3.35
   3  -5  -9    5.12    2.96
  -3   5   8   10.21    3.50
  -3   5   8    9.49    3.86
  -3   5   8    5.82    3.07
   3  -5  -8    6.90    3.71
   3  -5  -8    8.84    3.42
   3  -5  -8    5.94    3.12
  -3   5   7    1.36    2.16
  -3   5   7    0.31    2.08
  -3   5   7    1.06    2.15
   3  -5  -7    0.36    2.18
   3  -5  -7    1.72    2.57
   3  -5  -7    2.27    2.20
  -3   5   6   59.00    6.03
  -3   5   6   60.50    5.28
  -3   5   6   61.83    6.43
  -3   5   6   63.44    5.59
   3  -5  -6   65.53    6.36
   3  -5  -6   61.61    5.10
   3  -5  -6   72.84    5.95
   3  -5  -6   60.09    5.78
  -3   5   5    9.42    3.00
  -3   5   5   16.96    3.53
  -3   5   5   12.23    3.78
  -3   5   5   12.25    3.03
   3  -5  -5   10.57    3.17
   3  -5  -5   14.04    3.07
   3  -5  -5   14.29    3.14
   3  -5  -5   14.65    3.62
  -3   5   4   43.70    4.77
  -3   5   4   44.23    3.25
  -3   5   4   46.90    4.82
  -3   5   4   45.73    5.26
  -3   5   4   50.63    4.20
   3  -5  -4   41.61    3.20
   3  -5  -4   40.34    4.58
   3  -5  -4   51.81    4.53
   3  -5  -4   51.43    4.14
   3  -5  -4   48.20    4.90
  -3   5   3    0.15    1.47
  -3   5   3    0.35    1.10
  -3   5   3    1.14    1.92
  -3   5   3   -0.91    1.48
  -3   5   3    0.29    1.20
   3  -5  -3   -0.25    1.07
   3  -5  -3   -0.29    1.56
   3  -5  -3   -0.72    1.17
   3  -5  -3    0.68    1.24
   3  -5  -3    0.99    1.59
  -3   5   2  129.83    6.30
  -3   5   2  120.00    6.69
  -3   5   2  126.12    7.00
   3  -5  -2  122.81    5.77
   3  -5  -2  130.98    6.82
   3  -5  -2  125.30    6.51
   3  -5  -2  136.65    4.53
   3  -5  -2  133.45    7.04
  -3   5   1   19.49    2.96
  -3   5   1   20.98    3.75
  -3   5   1   20.32    3.71
   3  -5  -1   19.44    3.09
   3  -5  -1   23.33    3.65
   3  -5  -1   22.40    3.58
   3  -5  -1   19.51    1.56
   3  -5  -1   23.86    3.94
  -3   5   0   63.47    4.06
  -3   5   0   73.25    5.00
  -3   5   0   63.95    5.07
  -3   5   0   64.37    5.03
   3  -5   0   63.20    4.68
   3  -5   0   77.42    4.96
   3  -5   0   67.12    5.01
   3  -5   0   69.29    5.20
  -3   5  -1   21.80    2.89
  -3   5  -1   20.23    3.54
  -3   5  -1   25.59    4.05
  -3   5  -1   23.01    3.80
   3  -5   1   21.44    3.63
   3  -5   1   25.37    3.70
   3  -5   1   21.69    3.76
   3  -5   1   20.50    3.67
  -3   5  -2    3.43    1.67
  -3   5  -2    2.23    1.82
  -3   5  -2    3.88    2.29
  -3   5  -2    1.20    1.76
   3  -5   2    3.97    2.01
   3  -5   2    2.41    1.58
   3  -5   2    4.19    2.11
   3  -5   2    2.84    0.78
   3  -5   2    2.11    1.70
  -3   5  -3   26.10    2.97
  -3   5  -3   27.09    4.49
  -3   5  -3   23.47    4.06
  -3   5  -3   26.32    4.08
   3  -5   3   23.38    4.18
   3  -5   3   27.54    4.03
   3  -5   3   22.81    4.09
   3  -5   3   22.67    2.08
   3  -5   3   26.09    4.25
  -3   5  -4   -0.14    1.31
  -3   5  -4    1.03    1.51
  -3   5  -4   -0.29    1.95
  -3   5  -4   -0.31    1.68
   3  -5   4   -0.90    1.26
   3  -5   4   -1.16    1.12
   3  -5   4    0.49    1.69
   3  -5   4    0.66    0.98
   3  -5   4   -1.28    1.23
  -3   5  -5    1.36    1.83
  -3   5  -5    2.16    2.12
  -3   5  -5   -0.61    1.62
   3  -5   5    1.43    1.92
   3  -5   5    0.46    1.64
   3  -5   5    1.56    1.98
   3  -5   5    0.11    1.64
   3  -5   5    0.54    1.24
   3  -5   5   -0.04    1.63
  -3   5  -6   12.24    3.47
  -3   5  -6   14.12    3.64
  -3   5  -6   12.57    3.78
  -3   5  -6   12.50    3.52
   3  -5   6   14.39    3.96
   3  -5   6   10.16    3.04
   3  -5   6   14.61    3.74
   3  -5   6   16.09    4.07
   3  -5   6   11.11    2.78
   3  -5   6    7.43    2.83
  -3   5  -7    7.05    3.10
  -3   5  -7    7.36    2.97
  -3   5  -7    8.97    3.45
  -3   5  -7    5.62    2.76
  -3   5  -7    5.96    2.88
   3  -5   7    3.32    2.67
   3  -5   7    3.26    2.51
   3  -5   7    6.67    2.86
   3  -5   7    5.03    2.88
   3  -5   7    6.02    2.51
   3  -5   7    6.35    2.75
  -3   5  -8    9.31    3.52
  -3   5  -8    8.68    3.90
  -3   5  -8    2.76    2.54
  -3   5  -8    8.58    3.58
   3  -5   8    6.42    3.05
   3  -5   8    9.00    3.55
   3  -5   8    8.59    3.43
   3  -5   8    6.12    3.36
   3  -5   8    6.63    3.18
  -3   5  -9    4.34    2.94
  -3   5  -9    1.79    2.58
  -3   5  -9    2.63    3.19
  -3   5  -9    2.78    2.73
  -3   5  -9    2.69    2.71
   3  -5   9    2.70    2.96
   3  -5   9    1.75    2.89
   3  -5   9    2.02    2.71
   3  -5   9    0.08    2.72
   3  -5   9    3.89    2.86
  -3   5 -10    0.50    2.54
  -3   5 -10   -0.39    2.84
  -3   5 -10    1.45    2.71
  -3   5 -10    0.86    2.40
   3  -5  10   -1.03    2.76
   3  -5  10   -0.72    2.31
   3  -5  10    0.53    2.99
   3  -5  10    1.86    2.86
  -3   4  11   -1.15    2.35
  -3   4  11    0.07    2.70
  -3   4  11    2.36    3.20
   3  -4 -11   -1.42    2.71
   3  -4 -11   -0.89    3.06
   3  -4 -11    1.83    2.98
  -3   4  10    5.69    3.24
  -3   4  10    6.56    3.74
  -3   4  10   10.45    3.97
   3  -4 -10    8.27    3.67
   3  -4 -10    8.63    4.00
   3  -4 -10    7.80    3.58
  -3   4   9   15.78    4.68
  -3   4   9   16.50    4.79
  -3   4   9   14.92    4.24
   3  -4  -9   17.75    4.63
   3  -4  -9   20.12    4.98
   3  -4  -9   21.81    4.76
  -3   4   8   -1.52    1.71
  -3   4   8    0.81    2.15
  -3   4   8    0.22    1.91
   3  -4  -8    0.81    2.19
   3  -4  -8    0.58    2.35
   3  -4  -8    0.04    2.15
  -3   4   7   -0.54    1.54
  -3   4   7   -0.30    1.95
  -3   4   7    1.24    1.84
   3  -4  -7    0.70    1.93
   3  -4  -7    1.35    1.68
   3  -4  -7    2.49    2.22
   3  -4  -7    1.21    2.01
  -3   4   6    1.94    1.89
  -3   4   6    2.18    1.74
  -3   4   6    2.17    2.35
  -3   4   6    1.03    1.61
   3  -4  -6    1.06    2.02
   3  -4  -6    2.10    1.79
   3  -4  -6    0.82    1.84
   3  -4  -6    0.45    1.88
  -3   4   5   -0.94    1.47
  -3   4   5   -0.16    1.48
  -3   4   5    4.09    2.45
  -3   4   5    0.64    1.47
   3  -4  -5    2.10    1.85
   3  -4  -5    1.63    1.57
   3  -4  -5   -0.04    0.66
   3  -4  -5    0.30    1.75
  -3   4   4    3.97    2.25
  -3   4   4    0.95    1.62
  -3   4   4    1.46    1.87
  -3   4   4    3.05    1.56
   3  -4  -4    2.47    1.19
   3  -4  -4    2.56    1.77
   3  -4  -4    3.86    1.77
   3  -4  -4    3.86    1.75
   3  -4  -4    2.65    1.91
  -3   4   3    1.60    1.43
  -3   4   3    0.65    1.60
  -3   4   3   -1.62    1.23
  -3   4   3   -0.12    0.90
   3  -4  -3   -0.50    0.84
   3  -4  -3   -0.23    1.24
   3  -4  -3    1.27    1.38
   3  -4  -3    1.02    1.04
   3  -4  -3    0.39    1.39
  -3   4   2   10.39    2.46
  -3   4   2   12.45    2.81
  -3   4   2   12.56    2.77
  -3   4   2   13.42    1.62
   3  -4  -2   12.47    2.28
   3  -4  -2   15.53    2.84
   3  -4  -2   11.72    2.43
   3  -4  -2   15.29    1.86
   3  -4  -2   11.14    2.47
  -3   4   1   36.66    3.48
  -3   4   1   40.99    3.74
  -3   4   1   42.98    3.81
   3  -4  -1   38.70    3.32
   3  -4  -1   45.84    3.47
   3  -4  -1   44.45    3.82
   3  -4  -1   43.99    3.93
  -3   4   0    1.41    1.47
  -3   4   0    0.85    1.55
  -3   4   0    1.65    1.48
   3  -4   0    0.56    1.19
   3  -4   0    0.08    0.41
   3  -4   0    1.75    1.33
   3  -4   0    0.37    1.17
  -3   4  -1    7.21    1.88
  -3   4  -1    9.28    2.59
  -3   4  -1    7.55    2.08
   3  -4   1    6.35    1.93
   3  -4   1    4.01    1.30
   3  -4   1    6.38    2.10
   3  -4   1    7.66    2.22
  -3   4  -2  208.69    6.55
  -3   4  -2  208.49    8.25
  -3   4  -2  225.37    8.02
  -3   4  -2  215.06    4.51
   3  -4   2  209.49    8.30
   3  -4   2  229.34    8.66
   3  -4   2  214.49    8.38
   3  -4   2  218.99    4.51
   3  -4   2  215.37    8.30
  -3   4  -3   29.19    3.08
  -3   4  -3   30.99    4.46
  -3   4  -3   37.66    3.84
  -3   4  -3   30.48    2.49
   3  -4   3   25.62    3.92
   3  -4   3    7.23    1.85
   3  -4   3   33.89    4.53
   3  -4   3   30.21    4.26
   3  -4   3   28.20    2.36
   3  -4   3   26.51    3.85
  -3   4  -4   71.69    4.64
  -3   4  -4   77.41    5.80
  -3   4  -4   78.43    5.83
  -3   4  -4   73.70    5.47
  -3   4  -4   71.74    4.28
   3  -4   4   64.98    5.33
   3  -4   4   76.56    5.15
   3  -4   4   82.42    5.84
   3  -4   4   68.94    5.23
   3  -4   4   70.82    5.50
   3  -4   4   74.53    4.29
   3  -4   4   66.60    5.21
  -3   4  -5    2.84    1.76
  -3   4  -5    3.54    2.05
  -3   4  -5    3.13    2.20
  -3   4  -5    5.93    2.48
  -3   4  -5    0.99    1.46
   3  -4   5    4.30    1.89
   3  -4   5    3.21    2.35
   3  -4   5    4.26    2.21
   3  -4   5    3.59    2.38
   3  -4   5    3.22    2.22
   3  -4   5    2.98    2.02
   3  -4   5    3.51    1.71
   3  -4   5    1.11    1.68
  -3   4  -6  117.69    6.72
  -3   4  -6  133.75    8.08
  -3   4  -6  127.64    7.70
  -3   4  -6  130.75    7.89
  -3   4  -6  107.65    7.26
  -3   4  -6  104.34    6.35
  -3   4  -6  114.28    7.47
   3  -4   6  113.15    6.53
   3  -4   6  118.07    7.62
   3  -4   6  106.56    6.93
   3  -4   6  123.27    7.54
   3  -4   6  118.84    7.50
   3  -4   6  112.13    7.54
   3  -4   6  117.18    6.70
   3  -4   6  106.76    7.26
  -3   4  -7    4.98    2.42
  -3   4  -7    4.04    2.41
  -3   4  -7    1.43    2.27
  -3   4  -7    3.61    2.36
  -3   4  -7    3.90    2.83
  -3   4  -7    4.12    2.62
  -3   4  -7    3.36    2.23
  -3   4  -7    3.36    2.38
   3  -4   7    4.69    2.31
   3  -4   7    4.45    2.58
   3  -4   7    4.59    2.48
   3  -4   7    4.18    2.70
   3  -4   7    4.90    2.51
   3  -4   7    2.97    2.34
   3  -4   7    3.93    2.12
   3  -4   7    3.21    2.26
  -3   4  -8    5.57    2.86
  -3   4  -8    5.75    2.80
  -3   4  -8    5.48    3.01
  -3   4  -8    4.91    2.75
  -3   4  -8    4.31    2.45
  -3   4  -8    9.85    3.51
   3  -4   8    5.94    3.05
   3  -4   8    5.93    3.03
   3  -4   8   -0.59    1.29
   3  -4   8    7.62    3.12
   3  -4   8    8.06    3.24
   3  -4   8    5.49    2.76
   3  -4   8    7.36    3.02
  -3   4  -9   17.59    4.49
  -3   4  -9   27.59    5.82
  -3   4  -9   18.62    4.80
  -3   4  -9   24.21    5.00
  -3   4  -9   17.39    4.43
   3  -4   9   22.13    5.20
   3  -4   9   23.29    5.26
   3  -4   9   24.74    5.33
   3  -4   9   26.47    5.44
   3  -4   9   19.62    4.79
  -3   4 -10   -1.95    2.23
  -3   4 -10   -1.24    2.51
  -3   4 -10    2.16    2.63
  -3   4 -10    0.26    2.24
   3  -4  10    0.59    2.75
   3  -4  10    0.02    2.24
   3  -4  10   -2.34    2.19
   3  -4  10    0.91    2.67
  -3   3  11    0.66    2.64
  -3   3  11   -0.95    2.67
  -3   3  11   -0.53    2.59
   3  -3 -11    1.22    2.78
   3  -3 -11    0.53    3.20
   3  -3 -11    1.05    2.78
  -3   3  10    0.36    2.28
  -3   3  10   -2.31    1.96
  -3   3  10    1.00    2.43
   3  -3 -10    1.34    2.58
   3  -3 -10    1.80    2.80
   3  -3 -10    0.56    2.34
  -3   3   9    7.48    3.31
  -3   3   9    6.56    3.44
  -3   3   9    9.85    3.55
   3  -3  -9    8.33    3.38
   3  -3  -9   11.79    3.40
   3  -3  -9    9.84    3.43
  -3   3   8    2.47    2.30
  -3   3   8    4.53    2.96
  -3   3   8    2.15    2.30
   3  -3  -8    4.71    2.72
   3  -3  -8    3.06    1.99
   3  -3  -8    5.55    2.94
  -3   3   7    0.97    1.77
  -3   3   7    0.51    1.97
  -3   3   7    0.31    1.70
   3  -3  -7    1.52    1.95
   3  -3  -7   -0.21    1.60
   3  -3  -7    2.20    1.99
  -3   3   6   35.05    4.30
  -3   3   6   40.16    3.46
  -3   3   6   42.05    5.62
  -3   3   6   42.75    4.46
   3  -3  -6   40.98    4.63
   3  -3  -6   39.04    4.06
   3  -3  -6   41.60    4.69
  -3   3   5   26.94    4.25
  -3   3   5   27.20    3.03
  -3   3   5   23.23    3.92
  -3   3   5   27.48    3.67
   3  -3  -5   29.97    2.47
   3  -3  -5   32.38    3.81
   3  -3  -5   27.18    3.83
   3  -3  -5   30.01    3.73
  -3   3   4   42.70    4.07
  -3   3   4   41.24    3.42
  -3   3   4   44.20    4.07
  -3   3   4   38.04    3.21
   3  -3  -4   43.17    2.97
   3  -3  -4   44.09    3.87
   3  -3  -4   42.66    3.83
   3  -3  -4   43.55    4.03
  -3   3   3   69.24    4.76
  -3   3   3   67.49    4.20
  -3   3   3   70.45    4.69
  -3   3   3   67.50    3.51
   3  -3  -3   68.46    3.76
   3  -3  -3   76.88    4.43
   3  -3  -3   67.42    4.49
   3  -3  -3   69.14    4.76
  -3   3   2   17.56    2.87
  -3   3   2   20.29    2.95
  -3   3   2   19.29    2.92
  -3   3   2   18.42    1.69
   3  -3  -2   19.16    2.37
   3  -3  -2   -0.12    0.31
   3  -3  -2   22.55    3.25
   3  -3  -2   24.25    3.40
  -3   3   1    0.27    1.53
  -3   3   1    1.08    1.38
  -3   3   1    0.54    1.20
  -3   3   1    0.66    0.43
   3  -3  -1    0.46    1.00
   3  -3  -1    0.27    0.89
   3  -3  -1   -0.02    1.04
   3  -3  -1   -0.29    1.08
  -3   3   0  201.24    6.53
  -3   3   0  213.46    7.34
  -3   3   0  226.55    6.81
   3  -3   0  207.55    7.16
   3  -3   0  220.53    5.73
   3  -3   0  210.45    7.28
   3  -3   0  234.32    7.72
   3  -3   0  232.40    7.57
  -3   3  -1   39.47    3.19
  -3   3  -1   40.67    3.61
  -3   3  -1   44.76    3.24
  -3   3  -1   44.82    1.80
   3  -3   1   35.19    3.37
   3  -3   1   43.26    2.81
   3  -3   1   43.87    3.72
   3  -3   1   40.46    3.59
   3  -3   1   47.24    3.70
  -3   3  -2  104.51    4.95
  -3   3  -2   99.54    5.60
  -3   3  -2  107.56    5.05
  -3   3  -2  106.68    3.72
   3  -3   2   99.73    5.54
   3  -3   2   98.15    4.34
   3  -3   2  103.90    5.67
   3  -3   2  108.83    5.68
   3  -3   2  110.55    3.76
   3  -3   2  110.09    5.51
  -3   3  -3   10.48    2.39
  -3   3  -3   10.69    2.72
  -3   3  -3   10.60    2.26
  -3   3  -3   10.08    1.94
   3  -3   3    1.28    0.88
   3  -3   3    7.94    2.15
   3  -3   3    8.69    2.00
   3  -3   3    9.53    2.50
   3  -3   3   11.54    2.43
   3  -3   3    8.48    2.17
   3  -3   3   10.38    1.92
   3  -3   3    8.08    2.16
  -3   3  -4   85.64    5.19
  -3   3  -4   84.75    5.74
  -3   3  -4  103.99    5.79
  -3   3  -4   85.53    4.83
   3  -3   4   92.68    5.35
   3  -3   4   85.61    5.69
   3  -3   4   47.09    3.74
   3  -3   4   94.21    5.97
   3  -3   4   95.51    5.54
   3  -3   4   96.43    5.87
   3  -3   4   94.80    5.04
   3  -3   4   89.34    5.60
  -3   3  -5   14.54    3.10
  -3   3  -5   14.42    3.19
  -3   3  -5   14.18    3.30
  -3   3  -5   13.93    3.18
  -3   3  -5   12.45    2.68
   3  -3   5   14.94    3.12
   3  -3   5   13.38    3.22
   3  -3   5   11.98    2.82
   3  -3   5   11.47    2.97
   3  -3   5   16.12    3.35
   3  -3   5   12.43    3.00
   3  -3   5   12.61    2.68
   3  -3   5   12.14    3.03
  -3   3  -6    9.20    2.77
  -3   3  -6    7.31    2.69
  -3   3  -6   14.63    3.37
  -3   3  -6   12.87    3.42
  -3   3  -6   16.20    3.66
  -3   3  -6   11.69    3.13
  -3   3  -6    9.52    2.68
  -3   3  -6    8.91    2.69
   3  -3   6   10.24    2.96
   3  -3   6    9.82    3.10
   3  -3   6   12.60    3.29
   3  -3   6   10.10    2.97
   3  -3   6   10.17    3.00
   3  -3   6    8.46    2.90
   3  -3   6   11.06    2.98
   3  -3   6    7.92    2.63
  -3   3  -7    0.05    1.61
  -3   3  -7    0.31    1.60
  -3   3  -7    1.11    1.98
  -3   3  -7    0.18    1.68
  -3   3  -7   -1.86    1.52
  -3   3  -7    1.23    1.78
  -3   3  -7   -0.47    1.42
  -3   3  -7   -0.81    1.45
   3  -3   7    0.09    1.93
   3  -3   7   -0.35    1.59
   3  -3   7   -0.18    1.74
   3  -3   7   -1.23    1.76
   3  -3   7   -1.13    1.46
   3  -3   7   -0.79    1.65
   3  -3   7    0.05    1.69
   3  -3   7   -1.32    1.45
  -3   3  -8    1.67    2.14
  -3   3  -8    5.00    2.37
  -3   3  -8    3.37    2.38
  -3   3  -8    2.90    2.34
  -3   3  -8    4.39    2.76
  -3   3  -8    3.35    2.38
  -3   3  -8    1.78    2.17
  -3   3  -8    2.20    2.05
   3  -3   8    2.51    2.46
   3  -3   8    4.22    2.38
   3  -3   8   -0.17    1.94
   3  -3   8   -0.37    1.23
   3  -3   8    2.74    2.36
   3  -3   8    1.22    2.25
   3  -3   8    5.27    2.81
   3  -3   8    1.54    2.04
  -3   3  -9   21.70    4.67
  -3   3  -9   16.74    4.45
  -3   3  -9   19.47    4.84
  -3   3  -9   14.76    4.22
  -3   3  -9   13.94    4.06
   3  -3   9   20.09    4.72
   3  -3   9   18.36    4.86
   3  -3   9   19.72    4.67
   3  -3   9   19.53    4.79
   3  -3   9   13.58    3.85
  -3   3 -10   -0.27    2.16
  -3   3 -10    2.18    3.16
  -3   3 -10    1.74    2.54
   3  -3  10    1.98    3.00
   3  -3  10    1.67    2.67
   3  -3  10    2.00    3.20
  -3   2  12   15.99    5.35
  -3   2  12    5.30    3.29
  -3   2  12   11.40    4.67
   3  -2 -12   12.98    4.96
   3  -2 -12   13.08    5.06
   3  -2 -12   13.15    4.88
  -3   2  11    2.86    3.13
  -3   2  11   -1.76    2.08
  -3   2  11   -0.61    2.47
   3  -2 -11    1.53    2.69
   3  -2 -11    0.85    2.48
  -3   2  10    1.64    2.41
  -3   2  10   -1.66    2.14
  -3   2  10    0.35    1.99
   3  -2 -10    1.68    2.56
   3  -2 -10   -0.91    1.80
   3  -2 -10   -2.14    1.54
  -3   2   9    5.21    2.70
  -3   2   9    4.65    2.97
  -3   2   9    7.24    3.10
   3  -2  -9    6.50    3.17
   3  -2  -9    4.61    2.50
   3  -2  -9    3.59    2.60
  -3   2   8   29.86    5.30
  -3   2   8   24.69    4.69
  -3   2   8   28.00    4.72
   3  -2  -8   26.76    4.76
   3  -2  -8   23.48    4.14
   3  -2  -8   26.73    4.67
  -3   2   7   24.61    4.41
  -3   2   7   25.69    4.63
  -3   2   7   24.87    4.28
   3  -2  -7   23.60    4.34
   3  -2  -7   27.52    4.39
   3  -2  -7   26.01    4.45
  -3   2   6    4.24    2.26
  -3   2   6    4.75    1.34
  -3   2   6    7.70    2.78
  -3   2   6    4.92    2.09
   3  -2  -6    6.27    1.61
   3  -2  -6    5.87    2.29
   3  -2  -6    4.74    2.00
   3  -2  -6    6.08    2.43
  -3   2   5   38.68    3.99
  -3   2   5   42.85    2.85
  -3   2   5   48.07    4.42
  -3   2   5   43.29    3.82
   3  -2  -5   48.25    3.15
   3  -2  -5   45.04    3.99
   3  -2  -5   40.51    3.87
   3  -2  -5   45.35    4.33
  -3   2   4  158.81    7.03
  -3   2   4  153.64    5.09
  -3   2   4  158.93    6.73
  -3   2   4  136.97    5.57
   3  -2  -4  161.32    5.49
   3  -2  -4  167.86    6.41
   3  -2  -4  166.12    6.86
   3  -2  -4  153.55    6.79
  -3   2   3   12.48    2.71
  -3   2   3   13.88    2.13
   3  -2  -3   11.43    1.97
   3  -2  -3    0.36    0.50
   3  -2  -3   14.53    2.74
   3  -2  -3   10.74    2.49
  -3   2   2    9.58    2.45
  -3   2   2    6.45    1.66
  -3   2   2   10.69    2.01
  -3   2   2    7.44    1.42
   3  -2  -2    6.43    1.60
   3  -2  -2    9.71    1.60
   3  -2  -2    6.65    1.74
   3  -2  -2    9.41    2.14
   3  -2  -2    7.32    1.86
  -3   2   1    0.80    1.40
  -3   2   1   -0.04    0.97
  -3   2   1    0.64    0.88
  -3   2   1    0.88    0.71
   3  -2  -1    1.02    1.05
   3  -2  -1    1.84    0.70
   3  -2  -1    0.85    1.03
   3  -2  -1    1.57    1.24
   3  -2  -1    2.18    1.26
  -3   2   0    0.72    1.18
  -3   2   0    0.45    1.02
  -3   2   0    0.60    0.80
  -3   2   0    0.91    0.67
   3  -2   0    0.43    0.95
   3  -2   0    0.32    0.56
   3  -2   0    0.45    1.10
   3  -2   0    0.55    0.99
   3  -2   0   -0.21    0.84
  -3   2  -1   29.68    2.97
  -3   2  -1   33.52    3.27
  -3   2  -1   29.48    2.30
  -3   2  -1   28.74    2.05
   3  -2   1   30.01    3.00
   3  -2   1   26.26    1.82
   3  -2   1   27.80    2.99
   3  -2   1   27.70    2.80
   3  -2   1   31.16    2.75
  -3   2  -2   -0.34    1.08
  -3   2  -2    0.05    1.31
  -3   2  -2   -0.94    0.81
  -3   2  -2    1.57    1.11
   3  -2   2   -0.21    1.01
   3  -2   2    0.02    1.01
   3  -2   2    1.27    0.87
   3  -2   2   -0.53    1.08
   3  -2   2   -0.58    0.92
   3  -2   2    0.05    1.05
   3  -2   2    0.29    0.88
   3  -2   2    0.37    0.97
  -3   2  -3   12.73    2.52
  -3   2  -3   12.69    2.19
  -3   2  -3   13.84    2.31
  -3   2  -3   12.42    2.20
   3  -2   3   12.62    2.54
   3  -2   3   11.81    2.66
   3  -2   3   10.01    1.93
   3  -2   3   12.25    2.76
   3  -2   3   14.92    2.41
   3  -2   3   14.35    2.59
   3  -2   3   11.54    2.15
   3  -2   3   11.24    2.21
  -3   2  -4   18.72    3.41
  -3   2  -4   16.16    2.77
  -3   2  -4   21.00    3.20
  -3   2  -4   21.27    3.40
   3  -2   4   15.49    3.08
   3  -2   4   15.35    2.89
   3  -2   4   15.32    2.68
   3  -2   4   16.56    3.32
   3  -2   4   13.02    2.58
   3  -2   4   14.44    2.75
   3  -2   4   20.64    3.23
   3  -2   4    0.01    0.44
  -3   2  -5   64.46    5.27
  -3   2  -5   69.10    5.01
  -3   2  -5   67.34    4.95
  -3   2  -5   71.82    5.05
  -3   2  -5   68.03    5.26
  -3   2  -5   65.29    4.88
   3  -2   5   78.33    5.73
   3  -2   5   68.66    5.11
   3  -2   5    0.94    0.81
   3  -2   5   72.69    5.65
   3  -2   5   65.20    4.90
   3  -2   5   71.85    4.97
   3  -2   5   80.65    5.64
   3  -2   5    0.44    0.64
  -3   2  -6    5.45    2.44
  -3   2  -6    6.59    2.42
  -3   2  -6    6.80    2.62
  -3   2  -6    6.70    2.50
  -3   2  -6    3.82    2.03
  -3   2  -6    6.45    2.52
  -3   2  -6    7.75    2.43
   3  -2   6    5.70    2.37
   3  -2   6    6.19    2.31
   3  -2   6    6.90    2.53
   3  -2   6    7.00    2.59
   3  -2   6    7.35    2.50
   3  -2   6    1.98    1.50
   3  -2   6    7.26    2.69
   3  -2   6    0.77    1.22
  -3   2  -7    0.64    1.78
  -3   2  -7    0.55    1.59
  -3   2  -7    0.45    1.89
  -3   2  -7    0.78    1.85
  -3   2  -7    0.63    1.67
  -3   2  -7   -1.00    1.63
  -3   2  -7    0.21    1.69
  -3   2  -7    1.60    1.81
   3  -2   7    0.58    1.82
   3  -2   7    0.56    1.56
   3  -2   7    0.60    1.73
   3  -2   7    0.78    1.97
   3  -2   7   -0.31    1.77
   3  -2   7   -0.12    1.53
   3  -2   7   -0.05    1.85
   3  -2   7   -0.54    1.23
  -3   2  -8   12.36    3.89
  -3   2  -8   15.87    4.10
  -3   2  -8   14.03    3.66
  -3   2  -8   13.46    3.96
   3  -2   8   14.23    4.02
   3  -2   8   12.51    3.65
   3  -2   8   10.79    3.34
   3  -2   8   12.25    3.57
   3  -2   8   11.40    3.76
  -3   2  -9   37.90    6.47
  -3   2  -9   29.99    5.70
  -3   2  -9   33.44    5.98
  -3   2  -9   36.09    6.22
   3  -2   9   40.30    6.81
   3  -2   9   33.06    5.99
   3  -2   9   36.16    5.85
   3  -2   9   31.81    6.18
  -3   2 -10   -0.32    2.44
  -3   2 -10   -0.82    2.53
  -3   2 -10   -0.77    2.27
   3  -2  10    3.63    2.97
   3  -2  10   -0.51    2.95
  -3   1  12    8.79    4.43
  -3   1  12    6.12    3.62
  -3   1  12    6.48    3.91
   3  -1 -12    8.00    3.89
   3  -1 -12    9.13    4.04
  -3   1  11    0.89    2.60
  -3   1  11   -1.16    1.94
  -3   1  11    0.02    2.28
   3  -1 -11    0.15    2.26
   3  -1 -11   -0.09    1.76
   3  -1 -11    1.44    2.27
  -3   1  10    9.62    3.60
  -3   1  10    6.30    3.53
  -3   1  10   10.07    3.74
   3  -1 -10   12.71    3.96
   3  -1 -10    8.70    3.47
   3  -1 -10   11.46    3.82
  -3   1   9    2.90    2.48
  -3   1   9    7.66    3.25
  -3   1   9    5.09    2.66
   3  -1  -9    7.61    3.07
   3  -1  -9    5.84    2.61
   3  -1  -9    4.22    2.90
  -3   1   8    6.58    3.01
  -3   1   8    4.84    2.91
  -3   1   8    4.39    2.28
   3  -1  -8    3.26    2.27
   3  -1  -8    5.21    2.42
   3  -1  -8    7.10    3.09
  -3   1   7    4.30    2.50
  -3   1   7    6.22    2.61
  -3   1   7    6.22    2.72
  -3   1   7    5.47    2.30
   3  -1  -7    7.85    2.01
   3  -1  -7    6.45    2.59
   3  -1  -7    5.87    2.39
   3  -1  -7    3.88    2.17
  -3   1   6  192.66    8.53
  -3   1   6  218.70    8.69
  -3   1   6  206.75    8.71
  -3   1   6  196.70    8.34
   3  -1  -6  224.57    7.07
   3  -1  -6  206.52    8.44
   3  -1  -6  206.15    8.57
   3  -1  -6  202.65    8.84
  -3   1   5   21.80    3.37
  -3   1   5   21.49    3.28
  -3   1   5   20.35    1.70
  -3   1   5   23.24    3.51
  -3   1   5   24.15    3.40
   3  -1  -5   23.22    2.56
   3  -1  -5   24.11    3.33
   3  -1  -5   19.15    3.22
   3  -1  -5   19.14    3.29
  -3   1   4  303.87    9.22
  -3   1   4  298.92    7.92
  -3   1   4  305.63    5.99
  -3   1   4  308.90    8.66
  -3   1   4  307.16    8.38
   3  -1  -4  318.24    8.05
   3  -1  -4  306.77    8.03
   3  -1  -4  310.36    9.19
   3  -1  -4  306.98    9.16
  -3   1   3   13.26    2.78
  -3   1   3   15.02    2.01
  -3   1   3   13.51    2.22
  -3   1   3   12.83    2.15
   3  -1  -3   14.54    2.29
   3  -1  -3   14.53    2.02
   3  -1  -3   15.25    2.01
   3  -1  -3   13.18    2.50
   3  -1  -3   12.85    2.47
  -3   1   2   14.50    2.68
  -3   1   2   12.25    1.89
  -3   1   2   17.52    1.86
  -3   1   2   14.60    2.00
   3  -1  -2   18.84    2.64
   3  -1  -2   16.15    1.45
   3  -1  -2   14.82    2.08
   3  -1  -2   12.21    2.14
   3  -1  -2   17.04    2.44
  -3   1   1  377.52    8.93
  -3   1   1  396.19    6.16
  -3   1   1  369.42    6.92
   3  -1  -1  372.66    8.74
   3  -1  -1  437.35    3.70
   3  -1  -1  343.84    7.96
   3  -1  -1  397.35    8.81
   3  -1  -1  404.45    8.24
  -3   1   0  295.84    8.01
  -3   1   0  315.88    4.88
  -3   1   0  315.27    6.56
   3  -1   0  295.94    7.96
   3  -1   0  278.51    7.70
   3  -1   0  312.30    7.65
   3  -1   0  258.21    6.24
  -3   1  -1  683.37   12.56
  -3   1  -1  706.25    7.10
  -3   1  -1  752.27    8.15
  -3   1  -1  734.44   10.97
   3  -1   1  693.28   12.51
   3  -1   1  695.45    7.03
   3  -1   1  616.75   12.14
   3  -1   1  742.95   11.76
   3  -1   1  718.18   10.36
  -3   1  -2  172.03    6.89
  -3   1  -2  184.84    4.99
  -3   1  -2  188.29    4.99
  -3   1  -2  189.88    6.42
   3  -1   2  183.34    7.08
   3  -1   2  180.88    6.74
   3  -1   2  186.30    4.99
   3  -1   2  161.92    6.78
   3  -1   2  192.35    5.03
   3  -1   2   78.66    4.02
   3  -1   2  180.06    5.51
  -3   1  -3  129.06    6.47
  -3   1  -3  141.55    5.30
  -3   1  -3  145.02    5.17
  -3   1  -3  137.64    6.11
   3  -1   3  136.19    6.58
   3  -1   3  130.76    5.99
   3  -1   3  143.49    5.30
   3  -1   3  125.85    6.37
   3  -1   3  134.14    5.00
   3  -1   3  140.01    5.59
   3  -1   3  141.00    6.18
   3  -1   3  132.09    5.10
  -3   1  -4    2.53    1.91
  -3   1  -4    0.54    1.32
  -3   1  -4    1.77    1.57
  -3   1  -4    0.71    1.18
   3  -1   4    0.28    1.50
   3  -1   4    1.06    1.49
   3  -1   4    1.09    1.23
   3  -1   4    0.79    1.51
   3  -1   4    2.44    1.44
   3  -1   4    0.19    1.05
   3  -1   4    0.87    1.54
   3  -1   4    1.32    1.22
  -3   1  -5   34.10    4.93
  -3   1  -5   31.88    3.63
  -3   1  -5   26.99    3.18
  -3   1  -5   26.48    4.11
  -3   1  -5   24.69    3.06
   3  -1   5   28.28    4.46
   3  -1   5   29.06    3.52
   3  -1   5    7.38    2.00
   3  -1   5   30.73    4.43
   3  -1   5   29.45    3.44
   3  -1   5   28.64    3.17
   3  -1   5   27.29    4.14
   3  -1   5   24.08    2.95
  -3   1  -6    3.67    2.43
  -3   1  -6    3.73    2.19
  -3   1  -6    3.93    1.99
  -3   1  -6    5.03    2.22
  -3   1  -6    3.71    1.84
   3  -1   6    3.82    2.25
   3  -1   6    4.29    2.10
   3  -1   6    6.08    2.34
   3  -1   6    0.44    1.78
   3  -1   6    4.88    2.05
   3  -1   6    4.68    1.99
   3  -1   6    3.02    2.33
   3  -1   6    2.09    1.66
  -3   1  -7   73.53    6.75
  -3   1  -7   87.75    6.73
  -3   1  -7   93.30    7.38
   3  -1   7   89.10    7.30
   3  -1   7   75.95    6.37
   3  -1   7   85.15    6.36
   3  -1   7   82.32    7.05
  -3   1  -8    6.82    3.08
  -3   1  -8    6.84    3.00
  -3   1  -8    3.66    2.54
   3  -1   8    5.77    3.08
   3  -1   8    5.14    2.86
   3  -1   8    5.31    2.62
   3  -1   8   10.99    3.86
  -3   1  -9   -1.23    2.11
  -3   1  -9    0.38    2.22
  -3   1  -9    0.57    2.15
   3  -1   9    0.74    2.68
   3  -1   9   -2.06    2.42
  -3   1 -10    0.54    2.73
  -3   1 -10   -2.28    2.02
  -3   1 -10   -1.21    2.36
   3  -1  10    1.18    2.97
   3  -1  10   -0.72    2.72
  -3   0  12    3.61    3.23
  -3   0  12    2.13    2.93
  -3   0  12   -0.17    2.55
   3   0 -12   -1.77    2.13
   3   0 -12    1.57    2.76
   3   0 -12   -1.12    2.28
  -3   0  11   -0.95    2.16
  -3   0  11   -0.01    2.56
  -3   0  11    0.13    2.41
  -3   0  11    1.14    2.17
   3   0 -11    0.87    2.74
   3   0 -11   -1.80    1.86
   3   0 -11   -1.27    2.04
  -3   0  10    1.90    2.50
  -3   0  10    2.23    2.47
  -3   0  10    3.39    2.84
  -3   0  10    1.69    1.96
   3   0 -10    2.05    2.40
   3   0 -10    1.31    2.27
   3   0 -10    1.64    2.39
  -3   0   9   17.40    4.14
  -3   0   9   23.74    4.94
  -3   0   9   20.21    4.46
  -3   0   9   14.84    3.89
   3   0  -9   15.00    4.00
   3   0  -9   23.62    4.67
   3   0  -9   11.88    3.46
  -3   0   8  306.72   11.78
  -3   0   8  297.41   11.87
  -3   0   8  312.66   12.44
  -3   0   8  298.87   12.04
   3   0  -8  309.75    9.66
   3   0  -8  313.93   12.18
   3   0  -8  287.49   11.54
   3   0  -8  297.33   12.14
  -3   0   7    2.66    2.17
  -3   0   7    3.30    2.30
  -3   0   7    4.68    2.41
  -3   0   7    4.29    2.11
   3   0  -7    1.83    1.72
   3   0  -7    1.86    1.98
   3   0  -7    2.82    1.95
   3   0  -7    2.87    2.24
  -3   0   6    1.35    1.67
  -3   0   6    1.09    1.68
  -3   0   6   -0.21    1.36
  -3   0   6   -0.30    1.46
   3   0  -6    0.62    1.28
   3   0  -6    0.06    1.47
   3   0  -6    0.80    1.68
   3   0  -6    1.16    1.54
  -3   0   5  111.73    6.00
  -3   0   5  113.76    5.61
  -3   0   5  118.14    2.56
  -3   0   5  112.12    5.78
  -3   0   5  111.76    5.95
   3   0  -5  121.38    5.58
   3   0  -5  109.07    5.50
   3   0  -5  103.21    5.80
   3   0  -5  114.64    6.16
  -3   0   4  233.31    7.90
  -3   0   4  219.46    6.63
  -3   0   4  248.16    4.97
  -3   0   4  238.21    7.32
  -3   0   4  241.26    7.82
   3   0  -4  249.83    7.65
   3   0  -4  227.78    4.76
   3   0  -4  228.77    7.91
   3   0  -4  235.90    7.91
  -3   0   3   16.09    2.76
  -3   0   3   14.75    1.97
  -3   0   3   17.58    2.30
  -3   0   3   21.69    2.92
   3   0  -3   16.05    2.66
   3   0  -3   16.23    1.85
   3   0  -3   13.77    1.71
   3   0  -3   13.43    2.51
   3   0  -3   16.20    2.55
  -3   0   2  204.69    6.82
  -3   0   2  188.54    4.04
  -3   0   2  202.83    4.68
  -3   0   2  204.69    6.28
   3   0  -2  211.34    6.82
   3   0  -2  208.59    4.24
   3   0  -2  185.09    5.51
   3   0  -2  209.50    6.61
   3   0  -2  206.77    6.03
  -3   0   1   11.19    2.34
  -3   0   1    9.06    0.75
  -3   0   1    9.49    0.89
  -3   0   1   12.84    2.18
   3   0  -1   10.33    2.12
   3   0  -1    9.51    1.92
   3   0  -1   10.94    1.98
   3   0  -1   12.17    1.75
  -3   0   0   12.81    2.30
  -3   0   0   17.09    1.02
  -3   0   0   15.57    2.34
   3   0   0   18.97    2.72
   3   0   0   17.50    2.70
   3   0   0    0.98    0.62
   3   0   0   18.41    1.65
  -3   0  -1   69.82    4.56
  -3   0  -1   75.72    2.77
  -3   0  -1   78.27    1.96
  -3   0  -1   78.45    4.39
   3   0   1   74.84    4.32
   3   0   1   66.91    4.34
   3   0   1   76.17    1.94
   3   0   1   78.79    3.66
   3   0   1   76.83    2.90
  -3   0  -2    2.05    1.49
  -3   0  -2    2.72    1.08
  -3   0  -2    4.62    1.73
   3   0   2    2.64    1.57
   3   0   2    1.93    1.32
   3   0   2    0.73    1.27
   3   0   2    3.21    0.95
   3   0   2    3.70    1.24
   3   0   2    1.13    0.74
  -3   0  -3   16.69    3.12
  -3   0  -3   16.38    2.54
  -3   0  -3   14.41    2.79
  -3   0  -3   16.74    1.86
   3   0   3   13.78    2.88
   3   0   3    1.65    0.93
   3   0   3   18.41    3.31
   3   0   3   18.04    2.06
   3   0   3   16.42    1.97
   3   0   3   14.09    1.73
  -3   0  -4   -0.16    1.33
  -3   0  -4   -0.13    1.16
  -3   0  -4    0.10    0.95
  -3   0  -4   -0.04    1.35
  -3   0  -4   -0.61    0.88
   3   0   4    0.20    1.26
   3   0   4    0.90    1.30
   3   0   4   -0.17    1.28
   3   0   4   -0.44    1.09
   3   0   4    0.16    0.98
   3   0   4    0.06    1.47
   3   0   4   -0.31    0.82
  -3   0  -5  104.62    7.24
  -3   0  -5  101.90    6.20
  -3   0  -5  103.79    6.99
   3   0   5   99.78    7.01
   3   0   5  105.29    5.73
   3   0   5   89.45    6.47
   3   0   5  102.52    5.67
   3   0   5  108.47    7.15
  -3   0  -6   10.64    3.23
  -3   0  -6   12.62    3.25
  -3   0  -6   10.47    3.24
   3   0   6   11.55    3.34
   3   0   6    9.75    3.14
   3   0   6   12.71    2.96
   3   0   6    9.66    3.12
  -3   0  -7   33.83    5.62
  -3   0  -7   41.59    5.11
  -3   0  -7   44.59    5.48
   3   0   7   37.14    5.99
   3   0   7   42.00    5.24
   3   0   7   46.06    4.97
   3   0   7   39.94    5.94
  -3   0  -8    2.15    2.41
  -3   0  -8    5.47    3.01
  -3   0  -8    2.99    2.59
   3   0   8    3.79    2.76
   3   0   8    4.28    2.81
   3   0   8    2.24    2.62
  -3   0  -9   30.29    6.13
  -3   0  -9   35.86    6.27
  -3   0  -9   32.01    6.18
   3   0   9   38.97    6.93
   3   0   9   41.98    7.08
  -3   0 -10    2.90    3.22
  -3   0 -10    1.67    2.81
  -3   0 -10   -0.18    2.56
   3   0  10    2.51    2.95
   3   0  10   -2.09    2.78
  -3  -1  13   -2.55    2.68
  -3  -1  13    3.78    3.61
  -3  -1  13    0.60    2.98
  -3  -1  12   -0.56    2.37
  -3  -1  12    2.31    2.59
  -3  -1  12    1.54    2.77
  -3  -1  12   -0.85    2.45
   3   1 -12   -0.88    2.35
   3   1 -12    0.00    2.33
   3   1 -12   -0.52    2.64
  -3  -1  11   10.54    3.95
  -3  -1  11    8.24    3.65
  -3  -1  11    5.58    3.33
  -3  -1  11    2.64    2.91
   3   1 -11    5.23    3.30
   3   1 -11    8.45    3.54
   3   1 -11    3.96    2.94
  -3  -1  10    0.64    2.16
  -3  -1  10   -0.21    2.22
  -3  -1  10    1.86    2.32
  -3  -1  10    0.23    2.11
   3   1 -10    0.25    2.16
   3   1 -10    1.22    2.18
   3   1 -10    1.91    2.51
  -3  -1   9    1.50    1.99
  -3  -1   9   -0.72    1.71
  -3  -1   9    1.01    2.06
  -3  -1   9   -1.23    1.63
   3   1  -9    1.01    1.75
   3   1  -9    0.27    1.95
   3   1  -9   -1.89    1.43
   3   1  -9   -1.12    1.69
  -3  -1   8   43.21    5.76
  -3  -1   8   36.12    5.28
  -3  -1   8   32.65    5.26
  -3  -1   8   31.19    5.18
   3   1  -8   34.84    4.10
   3   1  -8   38.17    5.53
   3   1  -8   31.99    5.16
   3   1  -8   28.63    4.76
  -3  -1   7    1.16    1.93
  -3  -1   7    2.44    1.95
  -3  -1   7    3.90    2.19
  -3  -1   7    2.91    2.09
   3   1  -7    2.84    1.85
   3   1  -7    2.11    1.93
   3   1  -7    2.01    1.89
   3   1  -7    3.10    2.25
  -3  -1   6   71.02    5.09
  -3  -1   6   67.66    5.01
  -3  -1   6   76.28    5.41
  -3  -1   6   74.92    5.52
   3   1  -6   79.88    5.19
   3   1  -6   74.47    5.23
   3   1  -6   65.07    5.29
   3   1  -6   70.30    5.45
  -3  -1   5    1.11    1.61
  -3  -1   5   -0.05    1.13
  -3  -1   5    1.33    1.46
  -3  -1   5    1.40    1.53
   3   1  -5    0.62    1.35
   3   1  -5    1.98    0.67
   3   1  -5    1.42    1.51
   3   1  -5    0.36    1.32
  -3  -1   4  258.12    8.10
  -3  -1   4  252.16    7.32
  -3  -1   4  266.00    7.64
  -3  -1   4  261.83    8.70
   3   1  -4  291.95    8.90
   3   1  -4  253.04    5.53
   3   1  -4  267.86    8.75
   3   1  -4  272.56    8.42
  -3  -1   3  114.44    5.48
  -3  -1   3  108.55    4.31
  -3  -1   3  108.02    4.28
  -3  -1   3  112.85    5.70
   3   1  -3  120.10    5.72
   3   1  -3  106.91    4.20
   3   1  -3  113.70    5.38
   3   1  -3  120.56    5.18
  -3  -1   2    2.62    1.59
  -3  -1   2    2.29    0.95
  -3  -1   2    2.93    0.98
  -3  -1   2    1.73    1.47
   3   1  -2    4.83    1.77
   3   1  -2    2.82    1.27
   3   1  -2    2.71    1.44
   3   1  -2    2.90    1.20
  -3  -1   1  485.56   10.53
  -3  -1   1  511.41    7.09
  -3  -1   1  521.09   10.97
   3   1  -1  510.00   10.97
   3   1  -1  469.89   10.15
   3   1  -1  537.44    4.90
   3   1  -1  514.91    7.63
  -3  -1   0   16.41    2.84
  -3  -1   0   16.67    1.72
  -3  -1   0   13.44    2.46
   3   1   0   12.17    2.57
   3   1   0   14.18    2.47
   3   1   0   12.46    2.61
   3   1   0   15.46    2.07
   3   1   0   14.67    1.26
  -3  -1  -1  107.22    5.76
  -3  -1  -1  109.30    4.07
  -3  -1  -1  110.45    5.71
   3   1   1  100.41    5.54
   3   1   1  109.45    5.25
   3   1   1   95.03    5.43
   3   1   1  105.29    2.46
   3   1   1  107.68    3.79
  -3  -1  -2   61.62    4.86
  -3  -1  -2   64.27    3.72
  -3  -1  -2   59.22    4.64
   3   1   2   54.82    4.58
   3   1   2   21.37    2.39
   3   1   2   45.67    4.22
   3   1   2   61.27    2.79
   3   1   2   58.23    2.73
  -3  -1  -3  172.31    8.24
  -3  -1  -3  178.64    6.77
  -3  -1  -3  176.53    8.09
   3   1   3  169.94    8.14
   3   1   3  185.80    6.89
   3   1   3  163.68    7.93
   3   1   3  179.18    5.64
   3   1   3  170.21    4.52
  -3  -1  -4   13.34    3.35
  -3  -1  -4   12.24    2.71
  -3  -1  -4   12.18    3.05
   3   1   4   11.15    3.07
   3   1   4   14.10    2.65
   3   1   4    7.44    2.50
   3   1   4   13.20    2.49
  -3  -1  -5    8.71    3.24
  -3  -1  -5    6.73    2.51
  -3  -1  -5    9.82    2.98
   3   1   5    9.93    3.18
   3   1   5   10.67    3.28
   3   1   5   10.57    2.59
  -3  -1  -6    2.32    2.46
  -3  -1  -6    0.12    1.68
  -3  -1  -6    1.96    2.27
   3   1   6    4.18    2.52
   3   1   6    0.50    1.89
   3   1   6    1.88    2.27
  -3  -1  -7   16.85    4.39
  -3  -1  -7   22.75    4.65
  -3  -1  -7   17.50    4.54
   3   1   7   20.21    4.94
   3   1   7   16.43    4.21
   3   1   7   20.90    4.92
  -3  -1  -8    0.79    2.35
  -3  -1  -8    4.59    2.90
  -3  -1  -8    1.92    2.64
   3   1   8    2.56    2.61
   3   1   8    1.35    2.65
   3   1   8    3.41    3.14
  -3  -1  -9   -1.33    2.25
  -3  -1  -9    2.82    3.02
  -3  -1  -9    1.11    2.72
   3   1   9    1.53    2.91
   3   1   9    0.61    3.11
  -3  -2  13    5.63    4.00
  -3  -2  13    0.34    2.68
  -3  -2  12    4.66    3.41
  -3  -2  12    7.04    3.60
  -3  -2  12    4.24    3.43
   3   2 -12    8.81    4.09
   3   2 -12    8.05    3.71
   3   2 -12   10.28    4.35
  -3  -2  11   32.03    5.71
  -3  -2  11   16.02    4.83
  -3  -2  11   17.54    4.94
  -3  -2  11   23.21    5.58
   3   2 -11   21.90    5.22
   3   2 -11   15.41    4.49
   3   2 -11   18.14    5.15
  -3  -2  10    2.16    2.25
  -3  -2  10   -1.29    1.81
  -3  -2  10    1.58    2.68
  -3  -2  10    3.28    2.55
   3   2 -10    2.19    2.48
   3   2 -10    0.36    2.01
   3   2 -10    2.05    2.61
  -3  -2   9    6.84    2.81
  -3  -2   9    9.17    3.35
  -3  -2   9    6.69    2.89
  -3  -2   9    6.62    3.00
   3   2  -9    6.60    2.72
   3   2  -9   10.14    3.49
   3   2  -9    8.98    3.40
   3   2  -9    8.99    3.54
  -3  -2   8    4.62    2.34
  -3  -2   8    2.37    2.21
  -3  -2   8    3.84    2.46
  -3  -2   8    3.65    2.49
   3   2  -8    3.87    2.41
   3   2  -8    3.70    2.43
   3   2  -8    4.83    2.65
   3   2  -8    3.36    2.57
  -3  -2   7    0.13    1.47
  -3  -2   7   -0.18    1.62
  -3  -2   7   -0.25    1.77
  -3  -2   7    0.58    1.81
   3   2  -7    0.30    1.64
   3   2  -7   -1.54    1.31
   3   2  -7   -0.38    1.76
  -3  -2   6    3.02    1.47
  -3  -2   6    7.32    2.38
  -3  -2   6    3.96    2.16
  -3  -2   6    5.12    2.43
   3   2  -6    8.79    2.73
   3   2  -6    8.12    2.54
   3   2  -6    7.42    2.57
  -3  -2   5    6.16    1.70
  -3  -2   5  127.05    6.26
  -3  -2   5  131.10    6.28
  -3  -2   5  144.68    7.44
   3   2  -5  136.19    6.92
   3   2  -5  130.75    4.20
   3   2  -5  138.62    7.08
   3   2  -5  142.76    6.90
  -3  -2   4   39.10    3.50
  -3  -2   4   51.27    3.83
  -3  -2   4   50.53    3.68
  -3  -2   4   49.22    4.54
   3   2  -4   51.12    4.33
   3   2  -4   52.62    3.15
   3   2  -4   45.78    4.04
   3   2  -4   46.77    3.86
  -3  -2   3   20.14    3.14
  -3  -2   3   15.15    2.38
  -3  -2   3   18.35    2.44
  -3  -2   3   19.62    3.42
   3   2  -3   17.24    2.97
   3   2  -3   17.51    2.50
   3   2  -3   18.01    2.21
   3   2  -3   17.49    2.80
   3   2  -3   -0.19    0.36
  -3  -2   2    0.19    1.48
  -3  -2   2    0.66    1.10
  -3  -2   2    1.37    1.00
  -3  -2   2    0.12    1.72
   3   2  -2    0.59    1.32
   3   2  -2    0.79    1.20
   3   2  -2    0.95    0.98
   3   2  -2    1.86    1.30
   3   2  -2    1.15    0.97
  -3  -2   1  107.13    5.43
  -3  -2   1  112.25    4.49
  -3  -2   1  104.92    5.85
   3   2  -1  112.58    5.65
   3   2  -1  100.23    5.33
   3   2  -1  112.15    3.34
   3   2  -1  109.30    4.51
   3   2  -1  110.89    3.50
  -3  -2   0   89.19    5.24
  -3  -2   0   99.74    4.36
  -3  -2   0   96.53    5.59
   3   2   0   86.15    5.13
   3   2   0   91.99    5.06
   3   2   0   80.35    5.03
   3   2   0   90.84    2.86
   3   2   0   93.02    3.70
  -3  -2  -1    3.60    2.06
  -3  -2  -1    5.09    1.70
  -3  -2  -1    2.81    1.84
   3   2   1    2.79    1.81
   3   2   1    4.16    1.70
   3   2   1    3.05    1.83
   3   2   1    4.94    1.12
   3   2   1    4.13    0.97
  -3  -2  -2   64.53    5.28
  -3  -2  -2   65.86    4.37
  -3  -2  -2   70.17    5.55
   3   2   2   61.75    5.13
   3   2   2   67.29    4.38
   3   2   2   62.86    5.22
   3   2   2   69.74    3.41
  -3  -2  -3   38.41    4.60
  -3  -2  -3   38.04    3.93
  -3  -2  -3   41.14    4.79
   3   2   3   35.41    4.36
   3   2   3   41.04    3.57
   3   2   3   39.10    4.59
   3   2   3   41.11    3.20
  -3  -2  -4    4.10    2.57
  -3  -2  -4    6.44    2.41
  -3  -2  -4    6.42    2.97
   3   2   4   10.62    3.32
   3   2   4    6.70    1.93
   3   2   4    6.60    2.77
   3   2   4    5.97    2.05
  -3  -2  -5    9.77    3.33
  -3  -2  -5    5.99    2.57
  -3  -2  -5    7.28    3.15
   3   2   5    4.35    2.50
   3   2   5    6.38    2.89
  -3  -2  -6    1.13    2.19
  -3  -2  -6    1.20    1.94
  -3  -2  -6    1.04    2.22
   3   2   6    0.67    1.96
   3   2   6    0.90    2.14
  -3  -2  -7   -0.90    1.75
  -3  -2  -7    1.49    2.37
  -3  -2  -7    1.05    2.74
   3   2   7    0.63    2.13
   3   2   7   -0.51    2.34
  -3  -2  -8    7.44    3.76
  -3  -2  -8    5.78    3.47
  -3  -2  -8    7.24    3.73
   3   2   8    5.51    3.49
   3   2   8    6.07    3.20
  -3  -2  -9   -0.15    2.56
  -3  -2  -9    0.42    2.61
  -3  -2  -9    1.49    2.81
   3   2   9    2.04    3.06
  -3  -3  12    0.32    2.45
  -3  -3  12    2.41    3.12
  -3  -3  12    0.03    2.65
   3   3 -12    2.84    3.00
   3   3 -12    0.97    2.73
   3   3 -12   -0.66    2.41
  -3  -3  11    1.79    2.43
  -3  -3  11   -1.50    1.99
  -3  -3  11    2.23    2.76
   3   3 -11    0.11    2.26
   3   3 -11    1.15    2.31
   3   3 -11   -1.88    2.08
  -3  -3  10    0.51    2.04
  -3  -3  10    0.76    2.34
  -3  -3  10    2.11    2.31
   3   3 -10    1.30    2.39
   3   3 -10    0.39    2.21
   3   3 -10   -0.59    2.22
   3   3 -10    1.21    2.40
  -3  -3   9    4.77    2.22
  -3  -3   9    0.85    2.08
  -3  -3   9    3.04    2.54
  -3  -3   9    1.91    2.31
   3   3  -9    0.92    2.29
   3   3  -9    0.95    2.32
   3   3  -9    5.19    2.89
   3   3  -9    2.00    2.15
  -3  -3   8    1.10    1.71
  -3  -3   8    1.06    1.97
  -3  -3   8    0.83    2.12
  -3  -3   8    1.58    2.14
   3   3  -8    0.68    2.12
   3   3  -8    1.02    1.92
   3   3  -8    0.84    1.97
  -3  -3   7    3.74    1.96
  -3  -3   7    0.81    1.88
  -3  -3   7    3.06    2.21
  -3  -3   7    0.48    1.98
   3   3  -7    1.41    2.18
   3   3  -7    1.98    2.17
   3   3  -7    1.47    2.05
  -3  -3   6    1.64    1.69
  -3  -3   6    0.95    1.83
  -3  -3   6    2.34    1.96
  -3  -3   6    2.01    2.18
   3   3  -6    2.80    1.92
   3   3  -6    2.36    1.90
   3   3  -6    1.86    1.82
  -3  -3   5    7.98    2.46
  -3  -3   5    6.39    2.30
  -3  -3   5    4.61    2.11
  -3  -3   5    5.51    2.73
   3   3  -5    7.79    2.72
   3   3  -5    6.74    1.71
   3   3  -5    5.52    2.19
   3   3  -5    7.21    2.51
   3   3  -5    5.44    2.08
  -3  -3   4   19.63    3.17
  -3  -3   4   18.65    3.14
  -3  -3   4   22.67    3.28
  -3  -3   4   19.25    3.84
   3   3  -4   16.94    3.44
   3   3  -4   21.84    2.63
   3   3  -4   24.03    2.95
   3   3  -4   19.95    3.49
   3   3  -4   22.49    3.49
  -3  -3   3   29.82    3.42
  -3  -3   3   32.83    3.37
  -3  -3   3   32.22    3.07
  -3  -3   3   33.99    4.72
   3   3  -3   30.34    3.54
   3   3  -3   32.65    3.29
   3   3  -3   34.66    3.15
   3   3  -3   32.39    3.37
   3   3  -3   30.98    2.97
  -3  -3   2   -0.20    1.09
  -3  -3   2    0.72    1.30
  -3  -3   2   -0.71    1.54
   3   3  -2    0.91    1.45
   3   3  -2    0.40    1.26
   3   3  -2    1.84    1.20
   3   3  -2   -0.12    1.05
   3   3  -2    0.85    0.95
  -3  -3   1    2.59    1.74
  -3  -3   1    2.77    1.44
  -3  -3   1    2.25    1.88
   3   3  -1    1.94    1.52
   3   3  -1    1.34    1.44
   3   3  -1    1.96    1.06
   3   3  -1    2.20    1.20
   3   3  -1    1.67    0.88
  -3  -3   0   85.54    5.50
  -3  -3   0   96.67    5.18
  -3  -3   0   93.60    6.33
   3   3   0   79.88    5.28
   3   3   0   83.88    5.28
   3   3   0   84.94    5.81
   3   3   0   87.25    3.81
   3   3   0   87.74    3.63
  -3  -3  -1   37.59    4.21
  -3  -3  -1   44.48    3.98
  -3  -3  -1   39.36    4.63
   3   3   1   35.76    4.05
   3   3   1   14.64    2.63
   3   3   1   33.38    4.16
   3   3   1   38.20    2.86
  -3  -3  -2    6.71    2.71
  -3  -3  -2    7.96    2.52
  -3  -3  -2   10.66    3.21
   3   3   2    9.00    2.86
   3   3   2    7.79    2.24
   3   3   2    5.73    2.60
   3   3   2    9.18    1.98
  -3  -3  -3    0.58    2.00
  -3  -3  -3    0.53    1.81
  -3  -3  -3   -0.22    1.78
   3   3   3   -0.74    1.64
   3   3   3   -0.72    1.07
   3   3   3    0.34    1.78
  -3  -3  -4    8.21    3.26
  -3  -3  -4    8.27    2.99
  -3  -3  -4   10.19    3.35
   3   3   4   11.55    3.47
   3   3   4    7.82    2.92
  -3  -3  -5    1.95    2.75
  -3  -3  -5    5.17    2.77
  -3  -3  -5    1.64    2.35
   3   3   5    3.03    2.33
   3   3   5    5.04    2.83
  -3  -3  -6    2.40    2.75
  -3  -3  -6    1.77    2.29
  -3  -3  -6    3.04    2.73
   3   3   6    2.95    2.62
   3   3   6    0.91    2.21
  -3  -3  -7   14.76    4.67
  -3  -3  -7   15.73    4.38
  -3  -3  -7   21.00    5.60
   3   3   7   11.48    3.95
   3   3   7   16.37    4.51
  -3  -3  -8    5.05    3.69
  -3  -3  -8    5.63    3.55
  -3  -3  -8    4.27    3.59
   3   3   8    3.60    3.15
   3   3   8    2.80    3.11
  -3  -4  12    2.68    3.18
  -3  -4  12   -2.03    2.40
  -3  -4  12    2.24    2.75
   3   4 -12    1.16    2.96
   3   4 -12    0.51    2.85
   3   4 -12   -0.27    2.28
   3   4 -12   -2.30    2.46
  -3  -4  11    3.90    3.20
  -3  -4  11    3.63    3.09
  -3  -4  11    0.46    2.40
   3   4 -11    2.97    2.74
   3   4 -11   -0.10    2.41
   3   4 -11    4.75    3.39
   3   4 -11    2.71    3.06
   3   4 -11    2.53    2.89
  -3  -4  10    3.02    2.76
  -3  -4  10    1.56    2.71
  -3  -4  10    2.19    2.96
   3   4 -10    0.94    2.24
   3   4 -10    0.61    2.16
   3   4 -10    2.26    2.64
   3   4 -10    0.37    2.25
  -3  -4   9    2.62    2.40
  -3  -4   9    3.52    2.55
  -3  -4   9    0.14    2.05
   3   4  -9    0.99    2.19
   3   4  -9    0.89    2.37
   3   4  -9   -0.38    1.97
   3   4  -9   -0.55    2.10
  -3  -4   8   36.96    5.74
  -3  -4   8   43.92    5.42
  -3  -4   8   30.30    5.36
   3   4  -8   37.98    5.78
   3   4  -8   38.76    6.03
   3   4  -8   39.73    6.33
   3   4  -8   42.60    6.15
  -3  -4   7   -1.60    1.62
  -3  -4   7    2.29    2.21
  -3  -4   7   -0.53    2.25
   3   4  -7    0.33    1.72
   3   4  -7    0.31    1.74
   3   4  -7    1.05    1.86
   3   4  -7    0.83    2.03
  -3  -4   6    1.76    1.71
  -3  -4   6    2.32    2.17
  -3  -4   6    0.56    1.89
  -3  -4   6   -1.22    2.05
   3   4  -6    1.54    1.91
   3   4  -6   -0.33    1.69
   3   4  -6   -0.30    1.89
   3   4  -6   -0.83    1.52
  -3  -4   5   34.46    3.83
  -3  -4   5   38.41    5.18
  -3  -4   5   30.42    4.28
  -3  -4   5   29.19    4.70
   3   4  -5   37.72    4.51
   3   4  -5   35.47    3.52
   3   4  -5   37.23    4.16
   3   4  -5   36.83    4.44
   3   4  -5   33.57    4.06
  -3  -4   4  103.61    5.53
  -3  -4   4   95.99    6.07
  -3  -4   4  100.55    5.87
  -3  -4   4  106.66    7.30
   3   4  -4   96.61    6.66
   3   4  -4  101.42    5.75
   3   4  -4  108.45    6.06
   3   4  -4  102.06    6.30
   3   4  -4   46.46    3.94
  -3  -4   3   41.20    3.92
  -3  -4   3   42.64    4.22
  -3  -4   3   43.57    5.14
   3   4  -3   46.74    4.81
   3   4  -3   42.49    4.23
   3   4  -3   44.55    3.87
   3   4  -3   47.91    4.15
   3   4  -3   44.07    3.65
  -3  -4   2   66.34    4.75
  -3  -4   2   68.98    4.97
  -3  -4   2   65.03    5.83
   3   4  -2   63.09    5.23
   3   4  -2   61.15    5.04
   3   4  -2   66.23    4.24
   3   4  -2   61.52    4.26
   3   4  -2   66.08    3.81
  -3  -4   1  158.98    7.19
  -3  -4   1  170.67    7.54
  -3  -4   1  165.41    8.51
   3   4  -1  154.74    7.62
   3   4  -1  149.32    7.84
   3   4  -1  160.71    6.10
   3   4  -1  157.81    5.80
  -3  -4   0   28.72    4.23
  -3  -4   0   31.67    3.93
  -3  -4   0   31.57    4.99
   3   4   0   27.62    4.08
   3   4   0   30.50    3.79
   3   4   0   22.71    4.09
   3   4   0   27.37    3.00
  -3  -4  -1    4.78    2.48
  -3  -4  -1    4.97    2.38
  -3  -4  -1    1.92    2.52
   3   4   1    4.24    2.33
   3   4   1    5.16    2.07
   3   4   1    2.02    1.91
   3   4   1    4.22    1.76
  -3  -4  -2   70.23    6.21
  -3  -4  -2   71.68    5.82
  -3  -4  -2   67.75    6.24
   3   4   2   57.04    5.56
   3   4   2   70.93    5.00
   3   4   2   59.46    5.95
  -3  -4  -3   19.83    4.37
  -3  -4  -3   27.02    4.71
  -3  -4  -3   26.43    5.17
   3   4   3   18.88    4.02
   3   4   3   26.97    4.98
  -3  -4  -4   13.23    4.14
  -3  -4  -4   16.94    3.98
  -3  -4  -4   14.16    4.26
   3   4   4   14.76    3.88
   3   4   4   10.35    3.56
  -3  -4  -5   15.44    4.48
  -3  -4  -5   20.85    4.67
  -3  -4  -5   11.86    4.22
   3   4   5   16.27    4.38
   3   4   5   11.34    3.65
  -3  -4  -6    5.56    3.73
  -3  -4  -6    2.03    2.48
  -3  -4  -6    5.54    3.59
   3   4   6    2.26    2.74
   3   4   6    3.46    2.98
  -3  -4  -7    0.61    3.35
  -3  -4  -7    1.11    2.89
  -3  -4  -7   -0.39    2.80
   3   4   7    3.08    3.14
   3   4   7    2.75    2.94
   3   4   8    1.21    2.96
   3   4   8    1.71    2.86
  -3  -5  12    3.33    3.44
  -3  -5  12    2.43    3.01
  -3  -5  12    6.44    3.65
   3   5 -12    4.50    3.56
   3   5 -12    4.33    3.42
   3   5 -12    9.49    4.85
   3   5 -12    4.90    3.99
   3   5 -12   10.54    4.66
  -3  -5  11   12.11    4.51
  -3  -5  11   12.07    4.31
  -3  -5  11   12.63    4.48
   3   5 -11   18.41    5.08
   3   5 -11   10.88    4.60
   3   5 -11   12.65    4.63
   3   5 -11   16.35    5.04
  -3  -5  10    4.95    3.27
  -3  -5  10    8.49    3.77
  -3  -5  10    6.38    3.31
   3   5 -10    6.87    3.40
   3   5 -10   11.98    4.36
   3   5 -10    6.81    3.82
   3   5 -10    9.00    3.82
  -3  -5   9    3.15    2.60
  -3  -5   9    0.72    2.43
  -3  -5   9    0.17    2.46
   3   5  -9    1.67    2.49
   3   5  -9    1.84    2.63
   3   5  -9    2.08    2.61
   3   5  -9   -0.15    2.36
  -3  -5   8    2.47    2.48
  -3  -5   8    3.13    2.75
  -3  -5   8    2.96    2.86
   3   5  -8    3.65    2.49
   3   5  -8    2.14    2.55
   3   5  -8    1.21    2.20
   3   5  -8    0.95    2.21
  -3  -5   7    8.84    3.28
  -3  -5   7   15.97    3.94
  -3  -5   7   11.77    3.69
   3   5  -7   15.69    4.07
   3   5  -7   12.11    3.53
   3   5  -7   15.00    4.13
   3   5  -7   16.75    3.98
  -3  -5   6   12.45    3.40
  -3  -5   6   15.06    3.70
  -3  -5   6   15.40    4.25
   3   5  -6   14.97    3.90
   3   5  -6   20.53    4.14
   3   5  -6   17.61    4.30
   3   5  -6   16.19    3.83
  -3  -5   5   11.75    3.37
  -3  -5   5   10.64    3.11
  -3  -5   5   14.74    3.99
  -3  -5   5   13.53    3.20
   3   5  -5   16.22    4.08
   3   5  -5   13.35    3.05
   3   5  -5   15.21    3.49
   3   5  -5   14.65    3.58
   3   5  -5   15.02    3.42
  -3  -5   4   17.38    3.63
  -3  -5   4   18.54    4.44
  -3  -5   4   20.78    3.60
   3   5  -4   22.73    4.55
   3   5  -4   21.59    3.84
   3   5  -4   22.06    3.87
   3   5  -4   22.22    4.03
   3   5  -4   20.00    3.49
  -3  -5   3   26.53    3.71
  -3  -5   3   28.24    4.52
  -3  -5   3   27.95    4.94
  -3  -5   3   26.71    3.71
   3   5  -3   27.37    4.76
   3   5  -3   17.34    3.63
   3   5  -3   29.75    4.22
   3   5  -3   21.86    3.67
   3   5  -3   28.37    3.80
  -3  -5   2   22.79    3.72
  -3  -5   2   19.75    3.89
  -3  -5   2   17.10    4.37
   3   5  -2   16.31    3.64
   3   5  -2   16.32    3.55
   3   5  -2   23.35    3.63
   3   5  -2   16.05    2.97
  -3  -5   1  109.05    6.45
  -3  -5   1  117.15    7.05
  -3  -5   1  113.66    8.03
   3   5  -1  104.25    6.25
   3   5  -1  102.32    6.75
   3   5  -1   96.74    7.05
   3   5  -1   97.35    5.63
  -3  -5   0    1.80    2.13
  -3  -5   0   -0.45    1.78
  -3  -5   0    1.14    2.71
   3   5   0   -0.04    1.74
   3   5   0   -0.48    1.62
   3   5   0    1.38    1.98
  -3  -5  -1    6.48    2.77
  -3  -5  -1    8.34    3.05
  -3  -5  -1    6.61    3.04
   3   5   1    5.59    2.63
   3   5   1    8.61    2.75
   3   5   1    2.67    2.28
  -3  -5  -2   41.29    6.03
  -3  -5  -2   40.11    5.76
  -3  -5  -2   31.68    5.73
   3   5   2   34.69    5.63
   3   5   2   29.44    5.17
  -3  -5  -3  133.39    9.20
  -3  -5  -3  123.95    8.38
  -3  -5  -3  109.64    8.88
   3   5   3  103.48    8.00
   3   5   3  113.15    8.70
  -3  -5  -4   40.80    6.71
  -3  -5  -4   38.87    6.04
  -3  -5  -4   36.78    6.71
   3   5   4   37.39    6.13
   3   5   4   38.72    6.72
  -3  -5  -5    0.91    3.07
  -3  -5  -5    1.90    2.95
  -3  -5  -5    0.67    3.07
   3   5   5   -0.35    2.04
   3   5   5   -1.36    2.08
  -3  -5  -6   -0.76    3.05
  -3  -5  -6    0.45    2.73
  -3  -5  -6   -0.95    2.98
   3   5   6    1.15    2.58
   3   5   6   -0.15    2.65
  -3  -5  -7    5.12    4.19
  -3  -5  -7    0.19    3.03
   3   5   7    4.16    3.56
   3   5   7    2.93    3.17
  -3  -6  11   24.86    6.02
  -3  -6  11   24.66    6.07
  -3  -6  11   25.10    6.17
   3   6 -11   18.65    5.29
   3   6 -11   24.43    6.41
   3   6 -11   20.39    5.75
   3   6 -11   24.60    6.34
  -3  -6  10    4.42    3.32
  -3  -6  10    4.57    3.44
  -3  -6  10   12.49    4.56
   3   6 -10   11.42    4.39
   3   6 -10   11.65    4.62
   3   6 -10    7.00    4.23
   3   6 -10    9.36    4.15
  -3  -6   9    0.18    2.12
  -3  -6   9    2.87    3.03
  -3  -6   9    0.37    2.34
   3   6  -9    2.04    2.74
   3   6  -9   -1.26    2.28
   3   6  -9    1.23    2.80
   3   6  -9    0.58    2.40
  -3  -6   8    1.92    2.18
  -3  -6   8    0.86    2.41
  -3  -6   8    2.25    2.90
   3   6  -8   -1.48    1.96
   3   6  -8    0.85    2.44
   3   6  -8   -1.52    2.07
   3   6  -8    0.02    2.17
  -3  -6   7    1.47    2.53
  -3  -6   7    1.43    2.37
  -3  -6   7   -1.26    2.44
   3   6  -7    1.82    2.29
   3   6  -7   -0.79    2.24
   3   6  -7    1.41    2.51
   3   6  -7    2.12    2.33
  -3  -6   6    0.49    2.15
  -3  -6   6   -1.62    2.18
  -3  -6   6   -0.44    2.00
   3   6  -6   -1.02    1.88
   3   6  -6    0.67    2.21
   3   6  -6   -0.43    1.92
   3   6  -6   -0.03    1.94
  -3  -6   5   78.33    6.82
  -3  -6   5   69.25    7.11
  -3  -6   5   76.69    6.23
   3   6  -5   77.42    7.11
   3   6  -5   83.57    6.33
   3   6  -5   80.77    6.54
   3   6  -5   68.87    6.24
   3   6  -5   80.27    6.30
  -3  -6   4  226.38   10.66
  -3  -6   4  231.13   11.58
  -3  -6   4  217.22    9.19
   3   6  -4  210.97   10.82
   3   6  -4  218.99   10.08
   3   6  -4  246.79   10.30
   3   6  -4  222.53    9.93
   3   6  -4  225.34    9.31
  -3  -6   3    3.91    2.54
  -3  -6   3    0.44    2.87
   3   6  -3    5.69    2.79
   3   6  -3    4.65    2.58
   3   6  -3    4.43    2.33
   3   6  -3    5.39    2.38
  -3  -6   2   18.75    4.06
  -3  -6   2   26.17    5.48
   3   6  -2   19.96    4.30
   3   6  -2   21.54    4.66
   3   6  -2   19.89    3.77
  -3  -6   1    4.72    2.31
  -3  -6   1    0.84    2.14
  -3  -6   1   -0.41    2.84
   3   6  -1    2.39    2.06
   3   6  -1    1.80    2.35
  -3  -6   0    0.68    1.64
  -3  -6   0    3.42    2.72
  -3  -6   0    0.41    2.87
   3   6   0    3.36    2.25
   3   6   0    4.63    2.59
   3   6   0    3.42    2.60
  -3  -6  -1   -0.81    2.08
  -3  -6  -1   -0.35    2.03
  -3  -6  -1    0.44    2.70
   3   6   1   -0.81    1.66
   3   6   1   -1.97    1.61
  -3  -6  -2   17.54    4.38
  -3  -6  -2   18.05    4.52
  -3  -6  -2   22.39    5.51
   3   6   2   12.21    3.60
   3   6   2   12.75    4.04
  -3  -6  -3   10.63    4.21
  -3  -6  -3   14.08    4.18
  -3  -6  -3   14.18    4.95
   3   6   3   10.38    4.01
   3   6   3   12.11    4.18
  -3  -6  -4    1.16    3.05
  -3  -6  -4   -1.00    2.32
  -3  -6  -4    0.20    3.10
   3   6   4    0.30    2.62
   3   6   4    0.32    2.15
  -3  -6  -5    1.14    3.54
  -3  -6  -5   -1.97    2.68
  -3  -6  -5   -2.20    2.97
   3   6   5   -0.94    2.31
   3   6   5    0.81    2.85
  -3  -6  -6    1.68    3.91
  -3  -6  -6    0.01    3.48
   3   6   6    2.38    3.14
   3   6   6    4.19    3.58
  -3  -7  10    2.29    3.21
  -3  -7  10    1.91    3.14
  -3  -7  10    0.53    3.22
   3   7 -10   -0.61    2.57
   3   7 -10    0.89    2.92
   3   7 -10    0.87    3.12
   3   7 -10   -0.39    2.71
  -3  -7   9    3.44    3.35
  -3  -7   9    1.74    3.37
  -3  -7   9    5.27    3.60
   3   7  -9    1.56    2.72
   3   7  -9   -0.35    2.96
   3   7  -9    2.38    3.18
   3   7  -9    4.43    3.48
  -3  -7   8    7.59    3.52
  -3  -7   8    9.55    3.94
  -3  -7   8   10.55    4.20
   3   7  -8    8.53    3.93
   3   7  -8    6.68    3.60
   3   7  -8    7.76    3.68
   3   7  -8    9.04    3.84
  -3  -7   7    1.28    2.71
  -3  -7   7    0.22    2.89
  -3  -7   7    1.93    2.61
   3   7  -7   -2.11    1.95
   3   7  -7   -1.89    2.06
   3   7  -7    0.21    2.19
   3   7  -7    1.15    2.52
  -3  -7   6   74.08    7.31
  -3  -7   6   86.63    8.28
  -3  -7   6   74.04    6.75
   3   7  -6   60.60    6.82
   3   7  -6   86.05    7.42
   3   7  -6   72.31    7.03
   3   7  -6   67.55    6.54
  -3  -7   5    1.42    2.62
  -3  -7   5    1.33    2.98
   3   7  -5    1.55    2.56
   3   7  -5    2.71    2.34
   3   7  -5    3.81    2.63
   3   7  -5    4.89    2.86
   3   7  -5    3.43    2.37
  -3  -7   4   29.54    5.55
  -3  -7   4   33.91    6.25
   3   7  -4   32.09    5.64
   3   7  -4   33.88    5.50
   3   7  -4   35.60    5.61
   3   7  -4    1.15    1.42
  -3  -7   3    5.27    3.13
  -3  -7   3    5.72    3.33
   3   7  -3    6.07    3.08
   3   7  -3    6.66    3.00
   3   7  -3    6.92    3.01
  -3  -7   2    5.42    2.98
  -3  -7   2    8.98    4.33
   3   7  -2    8.99    3.57
   3   7  -2    8.37    3.61
  -3  -7   1    8.37    3.55
  -3  -7   1   13.15    4.80
   3   7  -1    9.30    3.42
   3   7  -1   12.13    4.10
  -3  -7   0    0.05    2.36
  -3  -7   0    0.75    3.24
   3   7   0    0.96    1.76
   3   7   0   -1.63    1.68
  -3  -7  -1    5.19    2.97
  -3  -7  -1    0.26    3.15
   3   7   1    0.56    2.40
  -3  -7  -2    8.73    3.74
  -3  -7  -2    8.09    3.73
  -3  -7  -2    2.90    3.60
   3   7   2    7.34    3.48
   3   7   2    6.00    3.47
  -3  -7  -3   29.05    6.23
  -3  -7  -3   26.07    6.00
  -3  -7  -3   31.65    7.08
   3   7   3   21.79    5.36
   3   7   3   25.70    6.22
  -3  -7  -4   -0.22    3.66
  -3  -7  -4    0.22    2.83
  -3  -7  -4   -1.17    3.25
   3   7   4   -1.34    2.70
   3   7   4   -0.88    2.53
  -3  -8   9    1.81    2.75
  -3  -8   9    3.25    3.80
   3   8  -9    0.95    3.04
   3   8  -9    3.20    3.76
   3   8  -9    1.42    3.12
   3   8  -9    1.76    2.94
  -3  -8   8    2.09    3.24
  -3  -8   8    5.16    3.78
   3   8  -8    1.48    2.91
   3   8  -8    3.54    3.35
   3   8  -8    6.22    3.79
   3   8  -8    7.09    3.55
  -3  -8   7    2.76    3.47
  -3  -8   7    5.26    3.84
  -3  -8   7    1.51    2.74
   3   8  -7    7.23    3.60
   3   8  -7    1.87    3.20
   3   8  -7    6.82    3.77
   3   8  -7    3.87    3.23
  -3  -8   6    0.29    2.50
  -3  -8   6   -0.05    3.10
   3   8  -6   -0.67    2.29
   3   8  -6   -0.96    2.34
   3   8  -6    1.39    2.56
  -3  -8   5   10.27    3.95
  -3  -8   5    7.90    4.31
   3   8  -5    9.23    3.98
   3   8  -5   10.07    3.62
   3   8  -5    8.97    3.62
  -3  -8   4   -0.83    2.18
  -3  -8   4    0.44    3.32
   3   8  -4    2.65    2.67
   3   8  -4   -1.50    2.14
  -3  -8   3   10.55    4.29
  -3  -8   3   14.05    5.12
   3   8  -3    7.94    3.45
   3   8  -3    9.23    3.90
  -3  -8   2    3.94    3.09
  -3  -8   2    7.29    4.27
   3   8  -2    2.75    2.72
   3   8  -2    2.20    2.60
  -3  -8   1   -1.87    2.34
  -3  -8   1    0.15    3.67
   3   8  -1    0.74    2.37
   3   8  -1   -2.51    1.90
  -3  -8   0    8.84    4.04
  -3  -8   0   14.81    5.28
   3   8   0   10.97    4.21
  -3  -8  -1    3.08    3.54
  -3  -8  -1    4.51    4.39
   3   8   1    0.27    2.67
  -3  -8  -2    5.69    3.94
  -3  -8  -2   11.82    5.63
   3   8   2    8.16    4.02
  -3  -8  -3    3.12    3.54
  -3  -8  -3   -1.85    3.78
   3   8   3   -1.45    2.87
  -3  -9   7    0.89    3.08
  -3  -9   7    0.32    3.34
   3   9  -7    3.14    3.49
   3   9  -7    1.13    3.16
   3   9  -7   -1.67    2.49
  -3  -9   6    2.91    3.34
  -3  -9   6    8.58    4.37
   3   9  -6    5.13    3.84
  -3  -9   5   14.91    4.88
  -3  -9   5   16.12    5.36
   3   9  -5   12.19    4.77
   3   9  -5   10.99    4.22
  -3  -9   4    3.52    3.52
  -3  -9   4    5.82    4.48
   3   9  -4    7.63    3.87
   3   9  -4    5.60    3.52
  -3  -9   3    3.02    3.35
  -3  -9   3    1.91    3.93
   3   9  -3    1.42    3.02
   3   9  -3    5.87    3.71
  -3  -9   2    2.52    2.99
  -3  -9   2   -0.12    4.00
   3   9  -2    0.19    2.58
   3   9  -2    3.98    3.38
  -3  -9   1   -1.06    2.68
  -3  -9   1   -2.63    3.37
   3   9  -1   -2.95    2.28
  -3  -9   0   -2.38    2.85
  -3  -9   0    0.09    4.29
   3   9   0    0.27    2.78
  -4  11   2    4.69    3.67
  -4  11   2    8.91    4.76
   4 -11  -2    8.88    4.26
   4 -11  -2    6.22    3.90
  -4  11   1    6.00    3.82
  -4  11   1   -0.84    3.21
   4 -11  -1    0.89    2.98
   4 -11  -1   -2.02    2.52
  -4  11   0    4.14    3.66
  -4  11   0    1.00    3.03
   4 -11   0    5.17    3.99
   4 -11   0   -0.46    2.53
  -4  11  -1   -0.25    2.52
  -4  11  -1    2.85    3.56
  -4  11  -1    1.34    3.35
   4 -11   1    2.57    3.90
   4 -11   1    1.03    2.87
   4 -11   1   -1.33    2.68
  -4  11  -2   -1.13    2.60
  -4  11  -2   -0.33    3.29
  -4  11  -2    2.24    3.51
   4 -11   2   -2.00    2.69
   4 -11   2    0.32    2.81
   4 -11   2   -1.73    2.65
  -4  11  -3    4.67    3.59
  -4  11  -3    5.81    3.93
  -4  11  -3    3.48    3.99
   4 -11   3    3.29    3.90
   4 -11   3    3.72    3.29
   4 -11   3    0.12    3.05
  -4  11  -4    2.25    3.02
  -4  11  -4    5.65    4.28
  -4  11  -4    2.47    3.76
  -4  11  -4    4.23    3.14
   4 -11   4    0.55    3.42
   4 -11   4    2.70    3.20
   4 -11   4    6.22    3.67
  -4  10   4    4.12    3.86
  -4  10   4    3.71    3.25
   4 -10  -4    1.95    3.17
   4 -10  -4    5.50    3.76
  -4  10   3   -1.39    2.27
  -4  10   3   -0.68    2.88
   4 -10  -3    0.45    2.59
   4 -10  -3   -1.78    2.37
  -4  10   2    0.50    2.47
  -4  10   2    0.11    2.77
   4 -10  -2    2.99    3.55
   4 -10  -2    1.91    2.84
  -4  10   1    3.08    3.12
  -4  10   1   -1.04    2.68
   4 -10  -1   -0.83    2.33
   4 -10  -1    0.19    2.49
   4 -10  -1    0.18    2.58
  -4  10   0   10.13    3.65
  -4  10   0    9.58    4.56
  -4  10   0    2.42    3.30
   4 -10   0    6.36    3.55
   4 -10   0    5.48    3.34
   4 -10   0    5.86    3.39
  -4  10  -1    0.15    2.34
  -4  10  -1    0.25    3.07
  -4  10  -1   -1.03    2.84
   4 -10   1   -1.67    2.48
   4 -10   1   -0.97    2.77
   4 -10   1   -1.01    2.07
   4 -10   1   -0.08    2.15
  -4  10  -2   12.00    4.33
  -4  10  -2   14.29    5.00
  -4  10  -2    8.81    4.38
   4 -10   2   21.21    5.37
   4 -10   2   14.89    4.93
   4 -10   2    9.19    3.86
   4 -10   2   14.64    4.72
  -4  10  -3    7.07    3.88
  -4  10  -3    3.41    3.36
  -4  10  -3    5.88    3.91
   4 -10   3    3.77    3.51
   4 -10   3    3.12    3.42
   4 -10   3    1.50    2.48
   4 -10   3    2.77    3.28
  -4  10  -4    7.65    3.66
  -4  10  -4    8.10    4.43
  -4  10  -4    3.10    3.67
   4 -10   4    6.39    3.98
   4 -10   4    3.97    3.53
   4 -10   4    5.29    3.51
   4 -10   4    6.27    3.61
  -4  10  -5    0.38    2.72
  -4  10  -5    1.83    3.58
  -4  10  -5    3.43    3.56
  -4  10  -5   -0.23    2.31
   4 -10   5   -1.07    2.74
   4 -10   5   -2.08    2.15
   4 -10   5   -1.47    2.52
  -4  10  -6   12.86    5.11
  -4  10  -6   21.28    5.92
  -4  10  -6   15.60    5.08
  -4  10  -6   15.38    5.13
   4 -10   6   21.00    5.99
   4 -10   6   15.92    5.30
   4 -10   6   16.54    5.32
  -4   9   6    8.63    4.05
  -4   9   6   10.88    4.31
   4  -9  -6   10.60    4.88
   4  -9  -6   11.29    4.26
  -4   9   5    4.80    3.32
  -4   9   5    7.86    4.29
   4  -9  -5    2.58    3.23
   4  -9  -5    7.25    3.77
  -4   9   4    2.46    2.82
  -4   9   4    0.10    2.92
   4  -9  -4    1.18    2.66
   4  -9  -4    2.71    2.96
  -4   9   3    6.18    3.34
  -4   9   3    6.00    3.76
   4  -9  -3    7.69    3.66
   4  -9  -3   10.46    3.89
  -4   9   2    1.26    2.72
  -4   9   2    0.18    2.60
   4  -9  -2    0.38    2.54
   4  -9  -2    0.74    2.23
   4  -9  -2    0.98    2.43
  -4   9   1   16.00    4.02
  -4   9   1   16.90    4.85
  -4   9   1    9.87    4.11
   4  -9  -1   18.46    4.23
   4  -9  -1   13.97    4.42
   4  -9  -1   11.09    3.67
   4  -9  -1   12.91    4.16
  -4   9   0   -1.58    1.69
  -4   9   0   -1.05    2.53
  -4   9   0   -0.20    2.53
   4  -9   0    2.93    2.51
   4  -9   0   -3.00    1.87
   4  -9   0    0.76    2.16
   4  -9   0   -0.33    2.24
  -4   9  -1   22.85    5.07
  -4   9  -1   25.07    5.76
  -4   9  -1   21.17    5.23
   4  -9   1   21.21    4.86
   4  -9   1   31.32    6.14
   4  -9   1   24.67    5.04
   4  -9   1   19.68    4.70
  -4   9  -2   10.54    3.64
  -4   9  -2   18.73    5.15
  -4   9  -2   18.04    5.06
   4  -9   2   16.44    4.55
   4  -9   2   16.20    4.61
   4  -9   2   11.98    3.96
   4  -9   2   12.06    4.21
  -4   9  -3    6.69    3.11
  -4   9  -3    4.51    3.36
  -4   9  -3    6.77    3.84
   4  -9   3    6.83    3.73
   4  -9   3    5.48    3.32
   4  -9   3    8.35    3.65
   4  -9   3   10.84    4.16
  -4   9  -4    0.36    2.10
  -4   9  -4   -2.38    2.60
  -4   9  -4   -0.33    2.50
   4  -9   4   -2.89    2.03
   4  -9   4    1.24    2.93
   4  -9   4    0.84    2.10
   4  -9   4    1.57    2.56
  -4   9  -5    7.25    3.74
  -4   9  -5    3.33    3.43
  -4   9  -5    4.38    3.62
   4  -9   5    5.04    3.62
   4  -9   5    4.80    3.58
   4  -9   5    3.33    3.10
   4  -9   5    4.75    3.17
  -4   9  -6    3.71    3.00
  -4   9  -6    0.51    3.36
  -4   9  -6    0.27    3.39
  -4   9  -6   -0.48    2.20
   4  -9   6    1.71    3.29
   4  -9   6    0.11    2.70
   4  -9   6    2.00    2.94
   4  -9   6    1.48    2.71
  -4   9  -7    0.86    2.83
  -4   9  -7   -3.17    3.14
  -4   9  -7    0.49    3.25
  -4   9  -7    0.70    2.49
   4  -9   7    1.19    3.19
   4  -9   7    0.73    3.13
   4  -9   7    0.50    2.90
   4  -9   7    0.01    2.57
  -4   8   8    7.08    3.83
  -4   8   8    5.93    4.20
   4  -8  -8    3.37    3.82
  -4   8   7   14.67    4.85
  -4   8   7   18.52    5.29
   4  -8  -7   17.99    5.72
   4  -8  -7   20.42    5.36
  -4   8   6    3.85    2.93
  -4   8   6    5.38    3.45
  -4   8   6    2.89    3.35
   4  -8  -6    5.53    3.71
   4  -8  -6    2.33    2.78
  -4   8   5    2.08    2.47
  -4   8   5    4.64    3.15
  -4   8   5    3.14    3.13
   4  -8  -5    0.82    2.62
   4  -8  -5    1.64    2.87
  -4   8   4   -0.34    1.85
  -4   8   4   -0.14    2.39
  -4   8   4   -2.32    1.91
   4  -8  -4   -0.54    2.29
   4  -8  -4    0.34    1.87
   4  -8  -4   -0.24    2.21
  -4   8   3   -0.24    2.42
  -4   8   3   -0.02    2.35
   4  -8  -3    1.19    2.26
   4  -8  -3   -0.28    1.89
   4  -8  -3   -0.28    2.25
  -4   8   2   32.53    5.05
  -4   8   2   36.70    6.36
  -4   8   2   32.87    6.11
   4  -8  -2   36.55    5.27
   4  -8  -2   44.49    6.62
   4  -8  -2   39.95    5.85
   4  -8  -2   45.70    6.58
  -4   8   1    4.33    2.48
  -4   8   1    1.42    2.81
  -4   8   1    5.23    3.09
   4  -8  -1    6.65    3.01
   4  -8  -1    6.89    3.05
   4  -8  -1    4.47    2.70
   4  -8  -1    7.57    3.36
  -4   8   0   50.29    5.60
  -4   8   0   45.37    6.82
  -4   8   0   44.05    6.42
   4  -8   0   51.99    5.65
   4  -8   0   50.95    5.73
   4  -8   0   58.81    6.14
   4  -8   0   56.18    6.26
  -4   8  -1   66.93    6.48
  -4   8  -1   62.02    6.93
  -4   8  -1   55.90    6.40
   4  -8   1   60.85    6.32
   4  -8   1   73.24    6.66
   4  -8   1   55.42    6.09
   4  -8   1   62.40    6.59
  -4   8  -2   11.81    3.80
  -4   8  -2    9.23    3.75
  -4   8  -2   10.62    3.91
   4  -8   2    8.65    3.34
   4  -8   2    9.37    3.50
   4  -8   2    5.90    2.68
  -4   8  -3    5.50    3.04
  -4   8  -3    2.95    2.88
  -4   8  -3    5.93    3.13
   4  -8   3    0.37    2.25
   4  -8   3    5.70    3.04
   4  -8   3    7.55    3.34
   4  -8   3    3.26    2.46
  -4   8  -4    3.20    2.37
  -4   8  -4    1.39    2.93
  -4   8  -4    4.85    3.36
   4  -8   4    0.38    2.04
   4  -8   4    2.54    2.55
   4  -8   4    1.99    2.26
   4  -8   4    0.58    2.10
  -4   8  -5    0.90    2.26
  -4   8  -5    3.59    3.10
  -4   8  -5    2.20    3.04
   4  -8   5   -0.59    2.16
   4  -8   5    2.84    2.96
   4  -8   5   -0.09    2.17
   4  -8   5    3.62    2.61
  -4   8  -6    1.71    2.72
  -4   8  -6   -1.00    2.55
  -4   8  -6   -0.12    2.62
  -4   8  -6    1.54    2.28
   4  -8   6    3.13    2.94
   4  -8   6    2.93    2.94
   4  -8   6    0.68    2.25
   4  -8   6   -1.14    2.10
  -4   8  -7    4.52    3.30
  -4   8  -7    5.78    3.85
  -4   8  -7    1.16    3.20
  -4   8  -7    2.22    2.48
   4  -8   7    2.19    3.08
   4  -8   7    6.73    3.88
   4  -8   7    3.32    3.45
   4  -8   7    1.93    2.57
  -4   8  -8    5.32    3.69
  -4   8  -8    7.21    4.34
  -4   8  -8    3.71    3.04
  -4   8  -8    6.00    3.75
   4  -8   8    2.86    3.69
   4  -8   8    7.02    4.10
   4  -8   8    6.07    3.95
   4  -8   8    3.96    3.18
  -4   7   9    2.28    2.88
  -4   7   9    3.88    4.01
   4  -7  -9    0.64    2.89
  -4   7   8    1.24    2.62
  -4   7   8    3.52    3.46
   4  -7  -8    4.50    3.53
   4  -7  -8    3.87    2.80
  -4   7   7    1.17    2.39
  -4   7   7    2.49    2.79
   4  -7  -7    2.27    2.84
   4  -7  -7   -1.21    1.84
  -4   7   6    2.97    2.27
  -4   7   6    6.91    3.27
  -4   7   6    4.96    3.40
   4  -7  -6    3.05    2.95
   4  -7  -6   10.88    3.75
  -4   7   5    9.13    3.40
  -4   7   5    7.73    3.30
  -4   7   5   10.52    3.93
   4  -7  -5    7.67    3.30
   4  -7  -5    6.31    2.69
   4  -7  -5    5.94    3.08
  -4   7   4    1.55    2.10
  -4   7   4   -0.98    2.10
  -4   7   4    1.32    2.57
   4  -7  -4   -0.12    2.06
   4  -7  -4    0.03    1.80
   4  -7  -4    2.45    2.37
  -4   7   3   67.29    5.70
  -4   7   3   73.69    5.44
  -4   7   3   67.90    6.60
  -4   7   3   68.77    6.92
   4  -7  -3   70.44    6.48
   4  -7  -3   63.42    5.81
   4  -7  -3   72.00    6.74
  -4   7   2  148.79    7.74
  -4   7   2   75.62    5.61
  -4   7   2  132.18    8.54
  -4   7   2  145.92    9.17
   4  -7  -2  143.08    7.74
   4  -7  -2  152.64    8.71
   4  -7  -2  149.11    8.52
   4  -7  -2  155.84    9.25
  -4   7   1    6.36    2.39
  -4   7   1   10.21    3.07
  -4   7   1   10.87    3.76
  -4   7   1    6.26    3.13
   4  -7  -1    7.78    2.67
   4  -7  -1    6.99    2.84
   4  -7  -1    9.78    3.30
   4  -7  -1    7.24    2.88
  -4   7   0   11.56    3.37
  -4   7   0   11.62    3.91
  -4   7   0    8.16    3.01
   4  -7   0   13.36    3.61
   4  -7   0   14.61    3.58
   4  -7   0   15.01    3.81
   4  -7   0   10.64    3.41
  -4   7  -1    0.21    1.65
  -4   7  -1   -1.23    2.03
  -4   7  -1    2.56    2.46
   4  -7   1   -0.31    1.75
   4  -7   1    1.92    2.14
   4  -7   1    2.05    1.88
   4  -7   1    1.54    1.84
  -4   7  -2   -0.15    1.45
  -4   7  -2    0.66    2.42
  -4   7  -2    1.30    2.15
   4  -7   2   -1.26    1.34
   4  -7   2   -1.29    1.58
   4  -7   2   -0.14    1.75
   4  -7   2   -0.71    1.46
  -4   7  -3   14.74    3.89
  -4   7  -3   23.32    4.99
  -4   7  -3   24.31    4.98
   4  -7   3   19.97    4.24
   4  -7   3   19.77    4.03
   4  -7   3   15.56    4.17
   4  -7   3   18.32    4.33
  -4   7  -4    0.20    1.71
  -4   7  -4    1.52    2.58
  -4   7  -4    2.60    2.57
   4  -7   4    3.28    2.42
   4  -7   4    4.79    2.59
   4  -7   4    2.63    2.49
   4  -7   4    2.34    2.14
  -4   7  -5   25.37    5.44
  -4   7  -5   24.49    5.31
  -4   7  -5   25.23    5.32
   4  -7   5   25.56    5.39
   4  -7   5   27.75    5.19
   4  -7   5   18.89    4.70
   4  -7   5   20.64    4.62
  -4   7  -6   37.19    6.69
  -4   7  -6   33.40    6.18
  -4   7  -6   33.29    6.08
   4  -7   6   43.42    7.11
   4  -7   6   33.63    5.78
   4  -7   6   40.84    7.14
   4  -7   6   28.28    5.55
  -4   7  -7    0.31    2.32
  -4   7  -7    0.12    2.90
  -4   7  -7    0.83    2.99
  -4   7  -7    2.36    2.61
   4  -7   7    0.08    2.68
   4  -7   7    0.58    2.34
   4  -7   7   -0.89    2.19
   4  -7   7    1.31    2.52
  -4   7  -8    2.01    2.51
  -4   7  -8    0.10    2.93
  -4   7  -8    0.86    2.43
  -4   7  -8   -0.27    2.47
   4  -7   8    0.08    2.73
   4  -7   8    1.90    2.83
   4  -7   8    2.77    3.21
   4  -7   8   -0.07    2.53
  -4   7  -9    4.87    3.46
  -4   7  -9    1.89    3.53
  -4   7  -9    0.06    2.47
  -4   7  -9    1.69    2.70
   4  -7   9    0.44    3.39
   4  -7   9    0.97    2.80
   4  -7   9    2.21    3.15
  -4   6  10    1.50    2.82
  -4   6  10    2.08    3.49
   4  -6 -10    1.38    3.09
   4  -6 -10    3.82    3.26
  -4   6   9    4.39    3.24
  -4   6   9    5.60    3.58
   4  -6  -9    2.13    3.21
   4  -6  -9    7.38    3.62
  -4   6   8    9.06    3.89
  -4   6   8   10.22    4.14
   4  -6  -8   11.09    4.38
   4  -6  -8   10.73    3.92
  -4   6   7    0.42    2.02
  -4   6   7    3.68    2.96
   4  -6  -7    3.38    2.80
   4  -6  -7    3.75    2.65
  -4   6   6    1.10    1.86
  -4   6   6    3.34    2.13
  -4   6   6    3.24    2.87
   4  -6  -6    2.33    2.40
   4  -6  -6    2.22    1.84
   4  -6  -6    3.88    2.69
  -4   6   5   -0.11    1.81
  -4   6   5    2.07    2.12
  -4   6   5    0.92    2.30
   4  -6  -5    1.98    2.41
   4  -6  -5    1.59    1.98
   4  -6  -5    0.22    1.89
  -4   6   4   90.37    6.82
  -4   6   4   95.32    7.05
  -4   6   4   86.50    7.27
   4  -6  -4  101.81    7.27
   4  -6  -4   96.52    6.73
   4  -6  -4   89.32    7.02
  -4   6   3    3.27    2.22
  -4   6   3    2.69    2.40
  -4   6   3    3.71    2.59
   4  -6  -3    3.63    1.98
   4  -6  -3    4.79    2.58
   4  -6  -3    1.84    1.93
   4  -6  -3    4.47    2.42
  -4   6   2   11.25    3.04
  -4   6   2   13.97    3.75
  -4   6   2   12.95    3.81
   4  -6  -2   14.48    3.14
   4  -6  -2   15.29    3.50
   4  -6  -2   13.79    3.30
   4  -6  -2   18.23    4.00
  -4   6   1    8.89    2.66
  -4   6   1    8.08    2.96
  -4   6   1   10.68    3.29
   4  -6  -1    9.43    2.67
   4  -6  -1    9.59    2.89
   4  -6  -1    8.12    2.70
   4  -6  -1    6.01    2.50
  -4   6   0    4.64    2.19
  -4   6   0    4.22    2.80
  -4   6   0    0.78    2.09
   4  -6   0    1.70    2.02
   4  -6   0    4.09    2.24
   4  -6   0    6.00    2.54
   4  -6   0    2.02    1.80
  -4   6  -1    4.53    2.33
  -4   6  -1    3.48    2.23
  -4   6  -1    4.80    2.81
  -4   6  -1    5.53    2.69
   4  -6   1    2.64    2.19
   4  -6   1    3.59    2.09
   4  -6   1    3.65    2.48
   4  -6   1    2.28    2.02
  -4   6  -2   12.10    2.89
  -4   6  -2   11.99    3.21
  -4   6  -2    8.82    3.30
  -4   6  -2   11.49    3.32
   4  -6   2   13.44    3.38
   4  -6   2   13.06    3.20
   4  -6   2   14.01    3.44
   4  -6   2   15.08    3.50
  -4   6  -3    2.58    2.11
  -4   6  -3    5.94    3.10
  -4   6  -3    5.44    2.72
   4  -6   3    4.04    2.59
   4  -6   3    6.30    2.52
   4  -6   3    7.04    2.76
   4  -6   3    5.53    2.57
  -4   6  -4    1.73    2.07
  -4   6  -4    0.03    2.36
  -4   6  -4    0.92    2.10
   4  -6   4    0.25    1.92
   4  -6   4    1.01    1.61
   4  -6   4   -0.80    1.58
   4  -6   4   -0.32    1.55
  -4   6  -5   13.00    3.77
  -4   6  -5   19.04    4.52
  -4   6  -5   16.60    4.28
   4  -6   5   16.20    4.15
   4  -6   5   15.10    3.63
   4  -6   5   13.84    3.83
   4  -6   5    9.61    3.50
  -4   6  -6    2.89    2.79
  -4   6  -6    1.83    2.72
  -4   6  -6    3.79    2.80
  -4   6  -6    2.65    2.26
   4  -6   6    2.02    2.68
   4  -6   6    3.49    2.34
   4  -6   6    2.76    2.47
   4  -6   6    2.69    2.60
  -4   6  -7    4.17    2.90
  -4   6  -7    2.90    3.21
  -4   6  -7    5.60    3.37
  -4   6  -7    5.67    2.83
   4  -6   7    6.98    3.46
   4  -6   7    6.84    2.99
   4  -6   7    6.84    3.45
   4  -6   7    7.64    3.43
  -4   6  -8    1.14    2.56
  -4   6  -8   -2.57    2.31
  -4   6  -8    2.13    2.54
  -4   6  -8   -1.44    1.69
   4  -6   8   -1.19    2.83
   4  -6   8    0.88    2.56
   4  -6   8   -1.28    2.27
   4  -6   8    1.29    2.65
   4  -6   8   -0.47    2.15
  -4   6  -9    2.21    2.95
  -4   6  -9   -0.51    2.84
  -4   6  -9   -0.73    2.34
  -4   6  -9   -0.18    2.26
   4  -6   9    1.51    3.01
   4  -6   9   -1.39    2.43
   4  -6   9    0.39    2.87
   4  -6   9    2.41    2.79
  -4   5  10    1.96    2.82
  -4   5  10    3.28    3.15
  -4   5  10    0.01    2.61
   4  -5 -10   -1.42    2.25
   4  -5 -10    3.12    3.32
   4  -5 -10    3.19    3.15
  -4   5   9   15.03    4.91
  -4   5   9   11.56    4.35
  -4   5   9   13.48    4.09
   4  -5  -9   18.44    5.04
   4  -5  -9   18.89    4.91
   4  -5  -9   12.36    4.14
  -4   5   8   -0.66    2.04
  -4   5   8   -0.72    2.50
  -4   5   8   -0.50    1.96
   4  -5  -8   -0.83    2.18
   4  -5  -8    0.34    2.33
   4  -5  -8    1.50    2.27
  -4   5   7    1.03    2.06
  -4   5   7    0.30    2.15
  -4   5   7   -0.27    1.71
   4  -5  -7   -0.98    1.91
   4  -5  -7    1.48    1.91
   4  -5  -7    0.19    1.52
   4  -5  -7    1.85    2.14
  -4   5   6    9.72    3.37
  -4   5   6   11.50    3.14
  -4   5   6   12.96    3.87
  -4   5   6   11.94    2.91
   4  -5  -6   11.70    3.58
   4  -5  -6   16.44    3.78
   4  -5  -6    7.00    2.54
   4  -5  -6   11.68    3.44
  -4   5   5   11.12    3.34
  -4   5   5    8.97    2.78
  -4   5   5    8.25    3.23
  -4   5   5   12.89    2.83
   4  -5  -5   12.64    3.41
   4  -5  -5   12.81    3.22
   4  -5  -5    9.82    2.61
   4  -5  -5   15.13    3.75
  -4   5   4    9.79    3.06
  -4   5   4    9.83    3.01
  -4   5   4    8.83    3.27
  -4   5   4   10.24    2.30
   4  -5  -4    9.53    2.37
   4  -5  -4   12.12    3.19
   4  -5  -4   11.37    3.09
   4  -5  -4   12.55    2.50
   4  -5  -4    7.58    2.76
  -4   5   3   11.62    3.11
  -4   5   3    8.57    2.86
  -4   5   3   10.45    3.14
   4  -5  -3   11.01    2.55
   4  -5  -3   14.09    3.08
   4  -5  -3   13.26    3.27
   4  -5  -3   13.22    3.36
  -4   5   2   45.38    4.64
  -4   5   2   44.14    4.79
  -4   5   2   48.37    4.86
   4  -5  -2   39.99    3.91
   4  -5  -2   55.11    4.50
   4  -5  -2   48.71    4.73
   4  -5  -2   47.79    4.86
  -4   5   1    2.13    2.06
  -4   5   1    3.52    2.39
  -4   5   1    4.08    2.32
   4  -5  -1    1.81    1.60
   4  -5  -1    0.22    0.61
   4  -5  -1    2.90    1.99
   4  -5  -1    2.74    1.93
  -4   5   0   74.03    5.18
  -4   5   0   72.71    5.72
  -4   5   0   78.49    5.57
   4  -5   0   70.68    5.41
   4  -5   0   84.78    5.04
   4  -5   0   79.86    5.90
   4  -5   0   72.62    5.62
  -4   5  -1   21.55    3.38
  -4   5  -1   23.72    4.30
  -4   5  -1   28.96    4.20
   4  -5   1   20.81    3.64
   4  -5   1   25.79    3.19
   4  -5   1   27.92    4.27
   4  -5   1   21.75    3.96
  -4   5  -2    1.10    1.71
  -4   5  -2    1.08    2.07
  -4   5  -2    0.84    1.56
   4  -5   2   -0.56    1.49
   4  -5   2   -0.22    1.31
   4  -5   2    1.84    1.75
   4  -5   2   -0.81    1.23
  -4   5  -3    1.59    1.78
  -4   5  -3    1.16    2.18
  -4   5  -3    2.17    1.96
   4  -5   3    0.74    1.84
   4  -5   3    0.58    1.35
   4  -5   3    0.31    2.20
   4  -5   3    1.64    1.96
   4  -5   3    0.85    1.80
  -4   5  -4   28.07    4.13
  -4   5  -4   22.20    4.22
  -4   5  -4   29.36    5.05
  -4   5  -4   33.16    4.95
   4  -5   4   29.23    4.91
   4  -5   4   30.59    3.78
   4  -5   4   31.34    5.08
   4  -5   4   35.61    5.23
   4  -5   4   28.71    4.70
  -4   5  -5   11.30    3.22
  -4   5  -5    6.85    2.94
  -4   5  -5   16.78    3.95
   4  -5   5   10.64    3.52
   4  -5   5    0.45    0.97
   4  -5   5   13.70    3.65
   4  -5   5   11.02    3.43
   4  -5   5    7.70    2.94
  -4   5  -6   62.26    6.32
  -4   5  -6   59.56    6.23
  -4   5  -6   54.90    6.03
   4  -5   6   64.31    6.56
   4  -5   6   58.64    5.72
   4  -5   6   65.46    6.59
   4  -5   6   60.44    6.02
   4  -5   6   61.70    6.34
   4  -5   6   53.74    5.87
  -4   5  -7    9.25    3.45
  -4   5  -7    9.32    3.16
  -4   5  -7   12.86    4.05
  -4   5  -7   10.17    3.73
  -4   5  -7    6.13    2.77
  -4   5  -7    8.28    3.31
   4  -5   7   11.33    3.70
   4  -5   7   12.50    3.72
   4  -5   7   13.29    4.15
   4  -5   7    8.73    3.41
   4  -5   7   11.52    3.94
   4  -5   7    7.60    3.39
  -4   5  -8    1.50    2.34
  -4   5  -8    1.75    2.21
  -4   5  -8    4.09    2.88
  -4   5  -8    3.40    2.87
  -4   5  -8    1.91    2.52
  -4   5  -8    3.72    2.88
   4  -5   8   -0.97    2.28
   4  -5   8    4.57    2.99
   4  -5   8    1.75    2.90
   4  -5   8    1.93    2.43
   4  -5   8    2.23    2.92
   4  -5   8    2.36    2.48
  -4   5  -9    6.51    3.33
  -4   5  -9    8.15    4.11
  -4   5  -9    4.12    3.18
  -4   5  -9    4.55    3.13
   4  -5   9    4.26    3.68
   4  -5   9    2.59    2.89
   4  -5   9    5.02    3.54
   4  -5   9    3.86    3.02
  -4   4  11   -1.46    2.50
  -4   4  11    1.79    3.30
  -4   4  11    3.37    3.18
   4  -4 -11    2.58    3.42
   4  -4 -11    1.06    3.17
   4  -4 -11   -0.16    2.68
  -4   4  10    6.97    3.68
  -4   4  10    0.70    2.92
  -4   4  10    4.94    3.22
   4  -4 -10    3.11    2.87
   4  -4 -10    4.78    3.30
   4  -4 -10    2.40    2.99
  -4   4   9   -1.22    1.86
  -4   4   9   -0.17    2.71
  -4   4   9    1.56    2.45
   4  -4  -9   -2.97    1.77
   4  -4  -9    0.82    1.93
   4  -4  -9   -0.87    2.32
   4  -4  -9   -0.11    2.04
  -4   4   8   24.24    5.26
  -4   4   8   22.73    5.15
  -4   4   8   27.69    4.79
   4  -4  -8   25.13    5.17
   4  -4  -8   24.76    4.60
   4  -4  -8   24.44    5.05
  -4   4   7    5.79    2.76
  -4   4   7    7.63    3.37
  -4   4   7    7.87    2.79
   4  -4  -7    6.87    2.99
   4  -4  -7    9.06    3.03
   4  -4  -7    6.97    3.01
  -4   4   6   -0.13    1.72
  -4   4   6   -0.45    1.42
  -4   4   6    1.68    2.41
  -4   4   6   -0.43    1.45
   4  -4  -6    1.17    1.97
   4  -4  -6   -0.35    1.46
   4  -4  -6    0.07    1.91
  -4   4   5   47.36    5.13
  -4   4   5   37.23    4.11
  -4   4   5   50.27    5.39
  -4   4   5   45.04    4.05
   4  -4  -5   41.10    3.49
   4  -4  -5   36.83    4.42
   4  -4  -5   42.12    4.56
   4  -4  -5   41.86    4.71
  -4   4   4    5.83    2.57
  -4   4   4    4.69    2.10
  -4   4   4    7.37    2.60
  -4   4   4    4.96    1.66
   4  -4  -4    3.03    1.58
   4  -4  -4    5.37    2.20
   4  -4  -4    4.22    2.15
   4  -4  -4    8.58    2.80
  -4   4   3   -0.59    1.76
  -4   4   3    3.26    2.06
  -4   4   3    2.87    2.04
  -4   4   3    2.07    1.12
   4  -4  -3    1.88    1.46
   4  -4  -3    1.46    1.05
   4  -4  -3    2.62    1.82
   4  -4  -3    0.48    1.60
  -4   4   2   15.57    3.23
  -4   4   2   20.43    3.54
  -4   4   2   19.04    3.47
  -4   4   2   17.04    1.49
   4  -4  -2   18.88    3.10
   4  -4  -2   26.57    3.48
   4  -4  -2   18.35    3.41
   4  -4  -2   22.57    3.86
  -4   4   1   18.36    3.34
  -4   4   1   22.29    3.75
  -4   4   1   19.76    3.18
   4  -4  -1   16.35    2.97
   4  -4  -1   24.00    2.59
   4  -4  -1   23.83    3.76
   4  -4  -1   26.11    4.01
  -4   4   0   24.52    3.64
  -4   4   0   22.34    3.80
  -4   4   0   19.16    3.09
   4  -4   0   17.41    3.07
   4  -4   0   19.82    2.39
   4  -4   0   20.55    3.71
   4  -4   0   20.28    3.48
   4  -4   0   22.41    3.64
  -4   4  -1   66.89    4.77
  -4   4  -1   71.33    5.57
  -4   4  -1   72.85    4.74
   4  -4   1   61.71    5.04
   4  -4   1   62.84    3.85
   4  -4   1   69.34    5.33
   4  -4   1   70.73    5.18
  -4   4  -2  116.77    6.12
  -4   4  -2  111.57    6.89
  -4   4  -2  126.12    6.27
  -4   4  -2  117.19    4.05
   4  -4   2  110.55    6.63
   4  -4   2  120.70    5.37
   4  -4   2  111.06    6.88
   4  -4   2  124.23    7.05
   4  -4   2  118.21    6.65
  -4   4  -3    7.73    2.42
  -4   4  -3   10.31    3.11
  -4   4  -3    9.04    2.45
  -4   4  -3   10.41    1.92
   4  -4   3   11.59    3.15
   4  -4   3   10.65    2.39
   4  -4   3   11.33    3.25
   4  -4   3    7.84    2.72
   4  -4   3    9.03    1.83
   4  -4   3   11.83    2.80
  -4   4  -4    4.22    2.13
  -4   4  -4    7.56    2.90
  -4   4  -4    7.32    2.58
  -4   4  -4    4.94    1.83
   4  -4   4    5.21    2.54
   4  -4   4    3.80    1.91
   4  -4   4    7.62    2.99
   4  -4   4    8.07    2.86
   4  -4   4    4.59    1.72
   4  -4   4    3.93    2.12
  -4   4  -5    5.78    2.41
  -4   4  -5    5.02    2.67
  -4   4  -5    5.31    2.71
  -4   4  -5    4.94    2.42
  -4   4  -5    3.80    1.97
   4  -4   5   -0.16    0.81
   4  -4   5    0.69    2.08
   4  -4   5    3.39    1.96
   4  -4   5    6.76    2.84
   4  -4   5    4.92    2.54
   4  -4   5    5.79    2.81
   4  -4   5    5.42    2.19
   4  -4   5    4.70    2.47
  -4   4  -6    0.62    1.82
  -4   4  -6   -0.44    1.66
  -4   4  -6   -0.37    1.49
  -4   4  -6   -0.69    1.73
  -4   4  -6    1.16    1.93
  -4   4  -6   -0.75    1.50
   4  -4   6    0.37    1.64
   4  -4   6   -0.35    1.87
   4  -4   6    0.86    1.52
   4  -4   6   -0.76    1.92
   4  -4   6   -0.30    1.77
   4  -4   6   -0.64    1.79
   4  -4   6   -0.49    1.51
   4  -4   6    0.62    1.88
  -4   4  -7    0.78    1.80
  -4   4  -7    0.78    1.77
  -4   4  -7    0.78    1.98
  -4   4  -7    1.60    2.07
  -4   4  -7    1.10    2.15
  -4   4  -7    0.65    1.79
  -4   4  -7   -0.08    1.71
   4  -4   7    1.75    2.27
   4  -4   7    1.86    2.43
   4  -4   7    0.36    2.01
   4  -4   7   -0.24    1.99
   4  -4   7    1.07    2.02
   4  -4   7   -0.41    1.99
   4  -4   7   -2.26    1.50
  -4   4  -8    2.82    2.60
  -4   4  -8    0.10    2.11
  -4   4  -8    4.56    3.06
  -4   4  -8   -0.05    1.86
  -4   4  -8    1.84    2.24
   4  -4   8    2.79    2.88
   4  -4   8    4.29    2.99
   4  -4   8    1.51    2.71
   4  -4   8    0.32    2.13
   4  -4   8    4.41    2.79
   4  -4   8    2.64    2.55
  -4   3  12    0.57    3.29
  -4   3  12   -0.18    2.80
  -4   3  11   15.15    4.85
  -4   3  11   14.93    4.99
  -4   3  11   14.33    4.61
   4  -3 -11   13.87    4.84
   4  -3 -11   16.61    4.89
  -4   3  10    0.59    2.28
  -4   3  10   -0.46    2.52
  -4   3  10    1.25    2.42
   4  -3 -10    2.59    2.77
   4  -3 -10   -1.23    1.59
   4  -3 -10    0.92    2.29
  -4   3   9   -0.39    1.77
  -4   3   9   -1.94    2.12
  -4   3   9    0.74    1.96
   4  -3  -9    1.00    2.21
   4  -3  -9    0.38    1.64
   4  -3  -9    0.47    2.23
  -4   3   8   -0.55    1.83
  -4   3   8    0.22    2.35
  -4   3   8    0.61    1.87
   4  -3  -8   -0.77    1.94
   4  -3  -8   -0.06    1.61
   4  -3  -8    1.27    2.00
  -4   3   7    0.82    2.01
  -4   3   7    1.61    2.24
  -4   3   7    1.51    1.94
   4  -3  -7    0.70    2.02
   4  -3  -7    2.01    2.00
   4  -3  -7    1.16    1.94
  -4   3   6   29.82    4.89
  -4   3   6   34.32    3.40
  -4   3   6   34.11    5.04
  -4   3   6   32.21    4.01
   4  -3  -6   39.88    3.44
   4  -3  -6   33.99    4.79
   4  -3  -6   36.49    4.39
   4  -3  -6   39.21    4.85
  -4   3   5    0.27    1.77
  -4   3   5   -1.20    1.32
  -4   3   5    1.72    2.01
  -4   3   5   -0.13    1.32
   4  -3  -5    0.87    1.22
   4  -3  -5   -0.65    1.30
   4  -3  -5   -0.35    1.53
   4  -3  -5    2.30    1.97
  -4   3   4   13.43    3.29
  -4   3   4   15.12    2.81
  -4   3   4   16.27    3.33
  -4   3   4   12.94    2.35
   4  -3  -4   13.97    2.62
   4  -3  -4    1.20    0.95
   4  -3  -4   13.13    2.84
   4  -3  -4   13.19    3.14
  -4   3   3   57.95    4.98
  -4   3   3   57.63    4.23
  -4   3   3   55.27    4.34
  -4   3   3   54.52    3.19
   4  -3  -3   56.65    4.14
   4  -3  -3   56.78    3.74
   4  -3  -3   60.29    4.77
   4  -3  -3   55.50    4.65
  -4   3   2    0.65    1.80
  -4   3   2    2.31    1.73
  -4   3   2    0.37    1.28
  -4   3   2    1.95    0.90
   4  -3  -2    1.20    1.21
   4  -3  -2    1.96    1.18
   4  -3  -2    1.74    1.43
   4  -3  -2    1.86    1.45
  -4   3   1   14.25    2.93
  -4   3   1   19.23    3.20
  -4   3   1   19.12    2.75
  -4   3   1   20.41    1.54
   4  -3  -1   19.56    3.16
   4  -3  -1   22.39    2.01
   4  -3  -1   22.77    3.45
   4  -3  -1   21.18    3.42
   4  -3  -1   21.86    3.37
  -4   3   0   14.39    2.95
  -4   3   0   12.50    2.82
  -4   3   0   17.86    2.57
  -4   3   0   12.76    1.48
   4  -3   0   18.27    3.16
   4  -3   0   15.69    1.75
   4  -3   0   17.07    3.04
   4  -3   0   14.96    2.82
   4  -3   0   17.29    2.99
  -4   3  -1    1.75    1.64
  -4   3  -1    0.30    1.52
  -4   3  -1   -0.42    0.89
  -4   3  -1    0.04    0.77
   4  -3   1    0.83    1.35
   4  -3   1   -0.10    0.70
   4  -3   1    0.98    1.53
   4  -3   1    1.31    1.35
   4  -3   1   -0.66    0.95
  -4   3  -2    7.65    2.31
  -4   3  -2    5.84    2.25
  -4   3  -2   10.27    2.25
  -4   3  -2    7.22    1.74
   4  -3   2    6.94    2.33
   4  -3   2    7.73    1.68
   4  -3   2    7.32    2.53
   4  -3   2    5.96    2.23
   4  -3   2    7.83    2.21
  -4   3  -3    9.18    2.63
  -4   3  -3    8.16    2.83
  -4   3  -3    9.98    2.48
  -4   3  -3    9.77    2.13
   4  -3   3   10.64    3.01
   4  -3   3    9.34    2.06
   4  -3   3   11.21    3.07
   4  -3   3   11.53    2.78
   4  -3   3    8.41    2.39
  -4   3  -4   49.26    4.78
  -4   3  -4   47.57    4.07
  -4   3  -4   50.85    5.22
  -4   3  -4   48.83    4.30
  -4   3  -4   46.46    4.16
   4  -3   4   48.36    4.67
   4  -3   4   42.71    4.70
   4  -3   4   43.45    3.84
   4  -3   4   43.23    4.76
   4  -3   4   49.46    4.33
   4  -3   4   53.15    4.95
   4  -3   4   51.00    4.16
   4  -3   4   39.46    4.16
  -4   3  -5   30.40    4.55
  -4   3  -5   31.99    4.47
  -4   3  -5   25.83    4.59
  -4   3  -5   33.10    3.97
  -4   3  -5   31.35    3.87
   4  -3   5   25.38    4.30
   4  -3   5   33.29    5.13
   4  -3   5   28.18    4.04
   4  -3   5   32.45    5.11
   4  -3   5   35.00    4.67
   4  -3   5   33.69    4.97
   4  -3   5   31.09    3.85
   4  -3   5   22.74    3.85
  -4   3  -6    8.88    3.12
  -4   3  -6   11.43    3.41
  -4   3  -6   12.53    3.18
  -4   3  -6   10.83    3.37
  -4   3  -6   11.02    3.19
  -4   3  -6    8.96    3.00
  -4   3  -6    5.90    2.50
  -4   3  -6    8.00    2.78
   4  -3   6    9.09    3.11
   4  -3   6   10.20    3.39
   4  -3   6   11.11    2.96
   4  -3   6    8.31    3.30
   4  -3   6    8.18    2.86
   4  -3   6    8.52    2.89
   4  -3   6    4.44    2.21
   4  -3   6    8.72    2.71
  -4   3  -7    7.61    3.13
  -4   3  -7    5.58    2.73
  -4   3  -7    4.91    2.43
  -4   3  -7    5.14    2.91
  -4   3  -7    4.84    2.93
  -4   3  -7    4.21    2.49
  -4   3  -7    4.99    2.36
  -4   3  -7    5.16    2.54
   4  -3   7    5.39    2.80
   4  -3   7    1.69    2.34
   4  -3   7   -0.27    1.22
   4  -3   7    4.26    2.99
   4  -3   7    4.35    2.44
   4  -3   7    4.32    2.54
   4  -3   7    2.57    2.53
   4  -3   7   -0.14    0.98
  -4   3  -8   14.19    4.15
  -4   3  -8   16.37    4.36
  -4   3  -8   10.66    3.65
   4  -3   8   14.06    4.23
   4  -3   8   16.91    4.59
   4  -3   8   16.52    4.42
  -4   3  -9   -0.86    2.29
  -4   3  -9   -0.92    2.14
   4  -3   9   -0.24    2.47
   4  -3   9   -0.54    2.58
  -4   2  12    2.34    3.31
  -4   2  12    0.10    3.40
  -4   2  12    0.52    2.78
   4  -2 -12    4.67    3.70
   4  -2 -12    0.21    2.83
  -4   2  11    7.96    3.98
  -4   2  11    7.45    4.30
  -4   2  11   14.20    4.87
   4  -2 -11   12.56    4.23
   4  -2 -11    8.08    3.41
   4  -2 -11    9.18    4.06
  -4   2  10    2.03    2.65
  -4   2  10    6.35    3.95
  -4   2  10    4.42    3.00
   4  -2 -10    2.61    2.64
   4  -2 -10    3.40    2.61
   4  -2 -10    2.92    2.78
  -4   2   9    3.30    2.39
  -4   2   9    2.01    2.85
  -4   2   9    1.07    2.12
   4  -2  -9    2.05    2.42
   4  -2  -9    0.18    1.88
   4  -2  -9   -0.48    1.97
  -4   2   8   51.08    5.84
  -4   2   8   57.00    6.20
  -4   2   8   49.04    5.31
   4  -2  -8   61.82    5.92
   4  -2  -8   54.42    5.57
   4  -2  -8   46.04    5.59
  -4   2   7    0.74    2.05
  -4   2   7    0.72    2.16
  -4   2   7    6.57    2.62
   4  -2  -7    2.10    1.44
   4  -2  -7    7.71    2.81
   4  -2  -7    1.84    2.10
   4  -2  -7    0.88    1.82
  -4   2   6   13.62    3.57
  -4   2   6   12.79    2.24
  -4   2   6   12.85    3.27
  -4   2   6   11.03    2.69
   4  -2  -6   13.37    2.64
   4  -2  -6   15.15    3.15
   4  -2  -6   15.34    3.33
   4  -2  -6   11.70    2.98
  -4   2   5   22.02    4.20
  -4   2   5   20.42    2.69
  -4   2   5   21.71    3.60
  -4   2   5   22.86    3.40
   4  -2  -5   21.42    3.17
   4  -2  -5   22.04    3.41
   4  -2  -5   19.27    3.52
   4  -2  -5   18.29    3.46
  -4   2   4  139.96    7.25
  -4   2   4  152.19    5.71
  -4   2   4  149.98    6.63
  -4   2   4  146.08    5.95
   4  -2  -4  142.59    6.25
   4  -2  -4  151.88    5.92
   4  -2  -4  144.93    7.13
   4  -2  -4  148.40    7.20
  -4   2   3    7.88    2.51
  -4   2   3   -0.22    0.48
  -4   2   3   10.99    2.32
  -4   2   3    8.21    1.84
   4  -2  -3    8.17    2.09
   4  -2  -3   10.36    1.86
   4  -2  -3    7.43    1.90
   4  -2  -3    8.93    2.41
   4  -2  -3    7.74    2.31
  -4   2   2   45.23    4.36
  -4   2   2   54.69    3.94
  -4   2   2   52.20    3.42
  -4   2   2   50.60    3.09
   4  -2  -2   51.08    3.90
   4  -2  -2   51.26    2.53
   4  -2  -2   46.24    3.64
   4  -2  -2   47.90    3.95
   4  -2  -2   51.26    4.04
  -4   2   1    4.25    2.17
  -4   2   1    6.13    1.97
  -4   2   1    3.80    1.32
  -4   2   1    3.05    1.29
   4  -2  -1    5.63    1.93
   4  -2  -1    5.46    0.86
   4  -2  -1    3.88    1.72
   4  -2  -1    3.84    1.74
   4  -2  -1    3.00    1.54
  -4   2   0  251.45    8.60
  -4   2   0  256.41    8.73
  -4   2   0  272.11    6.26
  -4   2   0  264.56    6.29
   4  -2   0  263.57    8.88
   4  -2   0  252.01    3.53
   4  -2   0  244.67    8.53
   4  -2   0  278.49    8.78
   4  -2   0  286.59    8.25
  -4   2  -1    4.61    1.98
  -4   2  -1    4.23    0.97
  -4   2  -1    7.99    2.51
  -4   2  -1    5.11    1.35
  -4   2  -1    6.22    1.60
   4  -2   1    3.83    1.79
   4  -2   1    4.30    0.92
   4  -2   1    4.60    1.97
   4  -2   1    4.33    1.79
   4  -2   1   -0.11    0.48
  -4   2  -2    3.85    1.94
  -4   2  -2    4.26    1.26
  -4   2  -2    6.32    1.59
  -4   2  -2    4.65    1.61
   4  -2   2    5.08    1.99
   4  -2   2    4.74    1.26
   4  -2   2    2.88    1.96
   4  -2   2    5.10    1.92
   4  -2   2    4.99    1.73
  -4   2  -3    2.29    1.95
  -4   2  -3    2.76    1.39
  -4   2  -3    2.44    1.38
  -4   2  -3    3.31    1.62
   4  -2   3    3.11    1.87
   4  -2   3    3.75    1.88
   4  -2   3    3.67    1.44
   4  -2   3    2.27    1.91
   4  -2   3    3.30    1.53
   4  -2   3    3.95    1.81
   4  -2   3    1.54    1.39
  -4   2  -4    1.37    1.81
  -4   2  -4    1.30    1.42
  -4   2  -4    1.16    1.42
  -4   2  -4   -0.49    1.40
   4  -2   4    0.25    1.52
   4  -2   4   -0.19    1.43
   4  -2   4    0.61    1.33
   4  -2   4    1.46    1.91
   4  -2   4    0.08    1.19
   4  -2   4    0.09    0.66
   4  -2   4    0.40    1.31
  -4   2  -5    7.16    2.80
  -4   2  -5    6.23    2.36
  -4   2  -5    9.28    2.55
  -4   2  -5    8.91    2.74
  -4   2  -5    5.40    2.20
   4  -2   5    9.92    3.11
   4  -2   5    5.62    2.52
   4  -2   5    7.16    2.27
   4  -2   5    8.22    2.99
   4  -2   5    6.51    2.19
   4  -2   5    6.43    2.33
   4  -2   5    7.39    2.56
   4  -2   5    6.77    2.41
  -4   2  -6   65.73    6.26
  -4   2  -6   58.90    5.30
  -4   2  -6   66.21    5.40
  -4   2  -6   65.92    5.96
   4  -2   6   59.80    6.06
   4  -2   6   61.97    5.70
   4  -2   6   62.92    5.33
   4  -2   6   59.58    6.08
   4  -2   6   60.73    5.32
   4  -2   6   61.69    5.94
  -4   2  -7    3.75    2.67
  -4   2  -7    3.16    2.41
  -4   2  -7    1.85    2.15
   4  -2   7    1.06    2.15
   4  -2   7    2.43    2.33
   4  -2   7    4.31    2.72
   4  -2   7    7.34    3.34
   4  -2   7    5.15    2.75
  -4   2  -8   14.06    4.29
  -4   2  -8   17.21    4.41
  -4   2  -8   16.66    4.52
   4  -2   8   12.99    4.32
   4  -2   8   17.37    4.60
   4  -2   8   21.91    5.12
  -4   2  -9    2.53    2.78
  -4   2  -9   -0.26    2.23
   4  -2   9    1.52    2.84
   4  -2   9    1.75    3.00
  -4   1  12    5.95    3.76
  -4   1  12    5.09    3.70
  -4   1  12    4.96    3.42
   4  -1 -12    4.59    3.41
   4  -1 -12    4.83    3.32
   4  -1 -12    2.33    3.13
  -4   1  11    0.55    2.78
  -4   1  11    1.49    2.84
  -4   1  11    1.96    2.75
   4  -1 -11    0.67    2.56
   4  -1 -11    0.92    2.37
   4  -1 -11    0.89    2.55
  -4   1  10   38.76    6.64
  -4   1  10   32.91    6.02
  -4   1  10   41.74    6.80
   4  -1 -10   35.67    6.13
   4  -1 -10   39.97    6.50
   4  -1 -10   36.06    6.27
  -4   1   9    3.14    2.60
  -4   1   9    0.75    2.37
  -4   1   9   -0.52    1.56
   4  -1  -9   -0.44    1.77
   4  -1  -9    1.07    1.92
   4  -1  -9    0.06    1.73
  -4   1   8   34.26    5.65
  -4   1   8   29.16    5.15
  -4   1   8   29.31    4.89
   4  -1  -8   32.94    5.23
   4  -1  -8   25.73    4.58
   4  -1  -8   22.94    4.50
  -4   1   7  102.40    7.22
  -4   1   7   98.21    6.53
  -4   1   7  108.19    7.27
  -4   1   7  101.95    6.90
   4  -1  -7  106.81    5.94
   4  -1  -7  110.20    6.88
   4  -1  -7  107.67    7.26
   4  -1  -7  100.10    7.21
  -4   1   6  103.11    6.89
  -4   1   6   99.93    5.96
  -4   1   6   95.57    6.26
  -4   1   6  101.92    6.35
   4  -1  -6  109.25    5.86
   4  -1  -6  103.33    6.05
   4  -1  -6  101.44    6.71
   4  -1  -6  107.37    6.82
  -4   1   5    7.13    2.82
  -4   1   5    5.71    1.93
  -4   1   5    8.62    1.71
  -4   1   5    6.69    2.31
  -4   1   5    6.65    2.21
   4  -1  -5    8.25    2.31
   4  -1  -5    1.20    1.10
   4  -1  -5    5.41    2.30
   4  -1  -5    5.02    2.31
  -4   1   4  122.39    6.76
  -4   1   4  128.01    4.93
  -4   1   4  130.06    5.81
  -4   1   4  126.39    5.86
   4  -1  -4  131.45    6.17
   4  -1  -4  131.45    5.17
   4  -1  -4  125.53    4.86
   4  -1  -4  125.54    6.50
   4  -1  -4  126.08    6.37
  -4   1   3   19.76    3.62
  -4   1   3   21.38    2.49
  -4   1   3   18.42    2.27
  -4   1   3   20.70    2.88
   4  -1  -3   20.36    3.17
   4  -1  -3   22.32    2.00
   4  -1  -3   19.08    2.35
   4  -1  -3   18.45    2.98
   4  -1  -3   20.72    3.20
  -4   1   2   56.09    4.66
  -4   1   2   55.68    2.96
  -4   1   2   52.20    3.68
   4  -1  -2   52.08    4.11
   4  -1  -2   59.46    2.09
   4  -1  -2   53.34    3.80
   4  -1  -2   58.07    4.28
   4  -1  -2   57.41    3.97
  -4   1   1    4.85    1.99
  -4   1   1    9.56    1.40
  -4   1   1    8.40    2.04
   4  -1  -1    8.45    2.30
   4  -1  -1    5.02    1.81
   4  -1  -1    8.39    2.08
   4  -1  -1    0.03    0.47
  -4   1   0   -0.11    1.48
  -4   1   0   -0.08    0.52
  -4   1   0    0.05    1.03
   4  -1   0    0.69    1.25
   4  -1   0   -0.22    1.26
   4  -1   0    0.57    1.03
   4  -1   0    0.03    0.88
  -4   1  -1  129.07    6.58
  -4   1  -1  145.46    3.07
  -4   1  -1  155.76    3.63
  -4   1  -1  147.05    5.97
   4  -1   1  138.58    6.65
   4  -1   1  123.08    6.47
   4  -1   1  142.09    5.99
   4  -1   1  149.57    5.35
  -4   1  -2    1.67    1.76
  -4   1  -2    2.22    1.08
  -4   1  -2    2.81    1.05
  -4   1  -2    4.91    1.84
   4  -1   2    2.41    1.60
   4  -1   2    3.27    1.85
   4  -1   2    2.47    1.80
   4  -1   2    0.74    1.26
   4  -1   2    3.29    1.34
  -4   1  -3   17.40    3.44
  -4   1  -3   22.55    2.54
  -4   1  -3   26.01    2.54
  -4   1  -3   20.84    3.42
   4  -1   3   21.92    3.75
   4  -1   3   28.32    4.17
   4  -1   3   24.55    4.05
   4  -1   3   25.61    2.52
   4  -1   3   26.78    3.52
   4  -1   3   20.30    2.44
  -4   1  -4   22.42    4.08
  -4   1  -4   23.88    3.38
  -4   1  -4   15.17    3.32
  -4   1  -4   16.55    2.80
   4  -1   4   22.21    4.13
   4  -1   4   26.27    4.18
   4  -1   4   23.47    4.36
   4  -1   4   22.52    2.80
   4  -1   4   24.15    3.50
   4  -1   4   20.67    3.02
  -4   1  -5    1.58    2.10
  -4   1  -5    2.04    1.79
  -4   1  -5    1.85    1.76
   4  -1   5    0.07    2.02
   4  -1   5    0.48    1.13
   4  -1   5   -0.05    1.88
  -4   1  -6   22.01    4.65
  -4   1  -6   22.24    4.09
  -4   1  -6   25.21    4.75
   4  -1   6   20.18    4.46
   4  -1   6   20.26    3.97
   4  -1   6   18.79    4.40
   4  -1   6   25.10    4.89
  -4   1  -7   19.04    4.63
  -4   1  -7   11.27    3.60
   4  -1   7   14.01    4.42
   4  -1   7   16.22    4.50
   4  -1   7   14.02    3.95
  -4   1  -8   19.34    4.90
  -4   1  -8   27.57    5.71
   4  -1   8   29.54    6.09
   4  -1   8   26.52    5.48
   4  -1   8   30.17    5.98
  -4   1  -9    4.13    3.29
  -4   1  -9    9.55    4.39
   4  -1   9    2.42    3.52
   4  -1   9    6.87    3.98
  -4   0  12    7.52    3.84
  -4   0  12    6.74    3.63
  -4   0  12    6.36    3.56
   4   0 -12    2.17    3.07
   4   0 -12    7.16    3.56
   4   0 -12    6.66    3.71
  -4   0  11   -0.76    2.31
  -4   0  11    1.87    2.84
  -4   0  11    4.26    3.21
  -4   0  11   -0.77    1.95
   4   0 -11    3.05    3.07
   4   0 -11    0.40    2.20
   4   0 -11   -0.36    2.32
  -4   0  10    2.70    2.55
  -4   0  10    0.51    2.04
  -4   0  10    2.20    2.35
  -4   0  10    1.26    2.21
   4   0 -10   -0.15    2.10
   4   0 -10    2.53    2.45
   4   0 -10   -0.55    1.96
  -4   0   9    1.06    2.16
  -4   0   9    2.70    2.51
  -4   0   9    1.87    2.39
  -4   0   9   -0.43    1.92
   4   0  -9    3.77    2.65
   4   0  -9    3.93    2.50
   4   0  -9    0.52    1.86
  -4   0   8  187.79    9.77
  -4   0   8  200.77    9.72
  -4   0   8  196.36    9.94
  -4   0   8  192.48    9.94
   4   0  -8  203.02    8.70
   4   0  -8  207.47   10.01
   4   0  -8  212.75   10.46
   4   0  -8  198.46   10.33
  -4   0   7   30.97    4.93
  -4   0   7   39.14    4.50
  -4   0   7   36.81    5.18
  -4   0   7   35.05    5.19
   4   0  -7   39.04    4.11
   4   0  -7   38.33    4.36
   4   0  -7   33.69    5.29
   4   0  -7   34.87    5.01
  -4   0   6   80.09    6.05
  -4   0   6   81.69    5.41
  -4   0   6   89.25    5.93
  -4   0   6   80.26    5.90
   4   0  -6   79.83    5.49
   4   0  -6   81.71    5.46
   4   0  -6   77.12    5.97
   4   0  -6   85.76    6.21
  -4   0   5   15.89    3.53
  -4   0   5   15.78    2.78
  -4   0   5   16.54    1.99
  -4   0   5   15.35    2.84
  -4   0   5   13.33    2.91
   4   0  -5   15.51    2.93
   4   0  -5   20.42    3.13
   4   0  -5   15.83    2.05
   4   0  -5   11.58    2.83
   4   0  -5   12.86    2.76
  -4   0   4    8.53    2.84
  -4   0   4   11.37    2.03
  -4   0   4    9.34    2.05
  -4   0   4    6.77    2.31
   4   0  -4    7.96    2.16
   4   0  -4    9.33    1.92
   4   0  -4    9.64    1.84
   4   0  -4    8.64    2.51
   4   0  -4    9.07    2.43
  -4   0   3    2.03    2.18
  -4   0   3    2.98    1.02
  -4   0   3    2.93    1.21
  -4   0   3    1.95    1.58
   4   0  -3    1.09    1.28
   4   0  -3    2.49    0.99
   4   0  -3    1.91    1.19
   4   0  -3    0.94    1.30
   4   0  -3    1.04    1.29
  -4   0   2  133.10    6.58
  -4   0   2  123.93    3.02
  -4   0   2  134.24    3.70
  -4   0   2  128.89    5.85
   4   0  -2  150.23    6.78
   4   0  -2  136.45    3.16
   4   0  -2  120.84    5.51
   4   0  -2  137.69    6.11
   4   0  -2  128.52    5.25
  -4   0   1  241.91    8.57
  -4   0   1  257.02    8.04
   4   0  -1  261.32    8.80
   4   0  -1  226.53    7.91
   4   0  -1  267.06    8.01
   4   0  -1  279.96    6.99
  -4   0   0  684.96   14.59
  -4   0   0  722.26   13.62
   4   0   0  756.49   14.99
   4   0   0  657.70   14.13
   4   0   0  704.36   12.42
   4   0   0  777.64   10.61
  -4   0  -1   -0.46    1.46
  -4   0  -1    1.50    0.84
  -4   0  -1    0.26    1.24
   4   0   1    0.57    1.34
   4   0   1    1.74    1.48
   4   0   1    1.25    1.57
   4   0   1   -0.14    0.96
   4   0   1    0.28    0.73
  -4   0  -2  170.97    8.21
  -4   0  -2  184.51    5.49
  -4   0  -2  191.54    8.10
   4   0   2  180.53    8.37
   4   0   2  181.53    7.72
   4   0   2  149.03    7.63
   4   0   2  186.76    6.35
   4   0   2  161.96    4.70
  -4   0  -3    1.24    1.94
  -4   0  -3    1.54    1.34
  -4   0  -3    3.06    2.00
   4   0   3    0.99    1.95
   4   0   3    1.83    1.60
   4   0   3    1.27    1.92
   4   0   3    1.79    1.27
  -4   0  -4   73.10    6.23
  -4   0  -4   68.85    4.83
  -4   0  -4   73.20    6.03
   4   0   4   69.83    6.05
   4   0   4   66.57    6.05
  -4   0  -5    5.96    3.02
  -4   0  -5    3.80    2.17
  -4   0  -5    4.60    2.61
   4   0   5    4.74    2.73
   4   0   5    7.02    2.62
   4   0   5    3.44    2.48
  -4   0  -6    5.40    3.27
  -4   0  -6    9.66    3.36
   4   0   6    5.41    3.10
   4   0   6    6.94    3.23
  -4   0  -7    5.65    3.16
  -4   0  -7    7.57    3.39
   4   0   7    9.53    3.85
   4   0   7    7.83    3.49
  -4   0  -8   14.02    4.89
  -4   0  -8    7.88    3.65
   4   0   8   10.22    4.31
   4   0   8    8.31    3.98
  -4   0  -9   -0.05    2.63
  -4   0  -9    1.19    3.08
   4   0   9    0.73    3.15
  -4  -1  12   -1.03    2.33
  -4  -1  12    1.21    2.61
  -4  -1  12   -0.31    2.64
  -4  -1  12    4.07    3.32
   4   1 -12   -2.12    2.42
   4   1 -12   -1.11    2.09
   4   1 -12    3.20    3.11
  -4  -1  11    6.80    3.19
  -4  -1  11    6.85    3.38
  -4  -1  11    8.29    3.52
  -4  -1  11    7.55    3.49
   4   1 -11    5.31    3.44
   4   1 -11    7.19    3.39
   4   1 -11    6.97    3.32
  -4  -1  10   10.29    3.66
  -4  -1  10    8.66    3.55
  -4  -1  10    7.23    3.30
  -4  -1  10    7.17    3.31
   4   1 -10    9.49    3.60
   4   1 -10   10.90    3.86
   4   1 -10    9.95    3.98
  -4  -1   9   18.05    4.24
  -4  -1   9   10.49    3.48
  -4  -1   9   19.57    4.51
  -4  -1   9   16.00    4.19
   4   1  -9   18.75    3.85
   4   1  -9   14.23    3.94
   4   1  -9   16.05    4.31
   4   1  -9   16.79    4.42
  -4  -1   8    1.38    2.03
  -4  -1   8    0.11    1.79
  -4  -1   8    1.18    2.03
  -4  -1   8   -1.36    1.54
   4   1  -8    3.00    2.22
   4   1  -8    2.12    2.21
   4   1  -8    1.19    1.91
   4   1  -8    1.10    2.20
  -4  -1   7    3.83    2.37
  -4  -1   7    1.69    2.01
  -4  -1   7    1.01    1.78
  -4  -1   7    5.17    2.59
   4   1  -7    2.57    2.10
   4   1  -7    3.25    2.15
   4   1  -7    3.31    2.31
   4   1  -7    1.83    2.27
  -4  -1   6   10.67    3.13
  -4  -1   6    9.85    2.74
  -4  -1   6    9.44    2.62
  -4  -1   6   10.87    3.19
   4   1  -6   11.69    3.01
   4   1  -6   12.57    2.92
   4   1  -6   10.12    2.80
   4   1  -6   12.11    3.11
  -4  -1   5    7.07    2.77
  -4  -1   5   10.04    2.36
  -4  -1   5    9.75    2.38
  -4  -1   5   10.13    3.15
   4   1  -5   11.19    2.96
   4   1  -5   10.93    1.87
   4   1  -5    9.96    2.91
   4   1  -5   10.69    2.79
  -4  -1   4   68.99    5.31
  -4  -1   4   71.19    4.04
  -4  -1   4   72.11    4.13
  -4  -1   4   67.75    5.11
   4   1  -4   67.85    5.11
   4   1  -4   63.19    3.72
   4   1  -4   74.12    5.21
   4   1  -4   75.64    4.89
  -4  -1   3  120.98    6.44
  -4  -1   3  115.78    4.42
  -4  -1   3  121.81    4.40
  -4  -1   3  116.67    6.34
   4   1  -3  120.60    6.40
   4   1  -3  105.50    5.11
   4   1  -3  125.63    6.28
  -4  -1   2   63.10    4.89
  -4  -1   2   63.42    2.90
  -4  -1   2   60.36    2.43
  -4  -1   2   68.22    5.02
   4   1  -2   68.73    4.96
   4   1  -2   56.45    4.13
   4   1  -2   69.28    2.56
   4   1  -2   69.51    4.45
   4   1  -2   63.31    3.66
  -4  -1   1   14.42    3.07
  -4  -1   1   15.20    1.61
  -4  -1   1   16.91    3.04
   4   1  -1   19.72    3.46
   4   1  -1   16.20    3.05
   4   1  -1   19.01    2.82
   4   1  -1   14.35    1.77
  -4  -1   0   17.11    3.42
  -4  -1   0   20.95    1.93
  -4  -1   0   17.19    3.12
   4   1   0   18.59    3.32
   4   1   0   14.62    2.90
   4   1   0   18.35    2.29
   4   1   0   18.55    1.58
  -4  -1  -1   31.55    4.70
  -4  -1  -1   29.72    2.57
  -4  -1  -1   28.90    4.16
   4   1   1   35.85    5.00
   4   1   1   25.54    3.74
   4   1   1   23.53    3.86
   4   1   1   29.85    2.62
  -4  -1  -2    1.73    2.01
  -4  -1  -2    4.04    1.59
  -4  -1  -2    1.88    1.95
   4   1   2    3.11    2.19
   4   1   2    3.63    1.94
   4   1   2    1.18    1.65
   4   1   2    3.05    1.25
  -4  -1  -3    4.33    2.39
  -4  -1  -3    7.39    2.17
  -4  -1  -3    4.59    2.25
   4   1   3    5.17    2.50
   4   1   3    1.17    1.32
   4   1   3    4.59    2.37
  -4  -1  -4   -0.48    1.45
  -4  -1  -4   -0.72    1.38
  -4  -1  -4   -0.55    1.94
   4   1   4   -0.22    1.49
   4   1   4    0.21    1.41
   4   1   4   -0.16    1.75
  -4  -1  -5    7.59    3.10
  -4  -1  -5   10.05    3.42
   4   1   5    5.35    2.74
   4   1   5    7.86    3.17
  -4  -1  -6   21.50    5.05
  -4  -1  -6   15.37    4.31
   4   1   6   17.17    4.72
   4   1   6   14.24    4.01
  -4  -1  -7    8.97    3.93
  -4  -1  -7    6.20    3.49
   4   1   7    8.49    3.86
   4   1   7    9.45    4.09
  -4  -1  -8    5.28    3.57
  -4  -1  -8    6.81    3.84
   4   1   8    1.77    3.11
   4   1   8    4.65    3.24
  -4  -2  12   -0.14    2.53
  -4  -2  12    1.20    2.93
  -4  -2  12    5.78    3.90
   4   2 -12    6.67    3.71
   4   2 -12    5.81    3.77
   4   2 -12    4.66    3.50
  -4  -2  11    1.21    2.32
  -4  -2  11   -0.23    2.33
  -4  -2  11    0.18    2.47
  -4  -2  11    1.80    2.34
   4   2 -11    1.14    2.60
   4   2 -11   -1.11    1.99
   4   2 -11    1.79    2.61
  -4  -2  10   -0.29    1.88
  -4  -2  10    1.13    2.17
  -4  -2  10   -0.34    1.95
  -4  -2  10   -1.04    1.92
   4   2 -10   -0.61    1.98
   4   2 -10    1.28    2.35
   4   2 -10    0.54    2.30
   4   2 -10    0.55    2.22
  -4  -2   9    4.03    2.46
  -4  -2   9    2.21    2.25
  -4  -2   9    5.88    3.02
  -4  -2   9    3.45    2.60
   4   2  -9    6.02    2.84
   4   2  -9    6.16    2.91
   4   2  -9    2.75    2.46
   4   2  -9    1.37    2.41
  -4  -2   8    5.62    2.62
  -4  -2   8    5.88    2.74
  -4  -2   8    1.91    2.17
  -4  -2   8    4.67    2.67
   4   2  -8    5.45    2.73
   4   2  -8    3.61    2.44
   4   2  -8    6.26    3.14
   4   2  -8    2.96    2.38
  -4  -2   7   31.11    4.54
  -4  -2   7   28.94    4.54
  -4  -2   7   24.86    4.20
  -4  -2   7   29.61    5.12
   4   2  -7   25.79    4.52
   4   2  -7   23.46    4.41
   4   2  -7   21.13    4.15
  -4  -2   6    6.53    2.79
  -4  -2   6    6.04    2.39
  -4  -2   6    6.85    2.47
  -4  -2   6    5.88    2.91
   4   2  -6    8.22    2.93
   4   2  -6    6.39    2.78
   4   2  -6    4.31    2.30
  -4  -2   5   14.12    3.43
  -4  -2   5   11.73    2.68
  -4  -2   5   11.56    2.64
  -4  -2   5   13.67    3.63
   4   2  -5   12.91    3.18
   4   2  -5   13.65    2.30
   4   2  -5   12.58    3.23
   4   2  -5    8.99    2.56
  -4  -2   4   23.19    3.90
  -4  -2   4   24.12    3.32
  -4  -2   4   23.40    3.06
  -4  -2   4   18.21    3.72
   4   2  -4   24.86    4.08
   4   2  -4   23.27    2.78
   4   2  -4   24.28    2.83
   4   2  -4   24.23    4.02
   4   2  -4   26.32    3.27
  -4  -2   3   23.65    3.81
  -4  -2   3   21.80    2.65
  -4  -2   3   24.11    2.43
  -4  -2   3   20.99    3.95
   4   2  -3   17.99    3.37
   4   2  -3   19.81    3.13
   4   2  -3   25.96    2.50
   4   2  -3   26.41    3.77
   4   2  -3   24.14    2.88
  -4  -2   2   79.61    5.58
  -4  -2   2   78.87    4.06
  -4  -2   2   76.03    5.65
   4   2  -2   82.09    5.58
   4   2  -2   75.56    5.11
   4   2  -2   93.19    3.36
   4   2  -2   84.94    4.10
  -4  -2   1    4.38    2.22
  -4  -2   1    4.27    1.51
  -4  -2   1    3.89    2.45
   4   2  -1    5.21    2.31
   4   2  -1    3.96    2.03
   4   2  -1    2.94    1.50
   4   2  -1    3.35    1.05
  -4  -2   0    9.53    2.70
  -4  -2   0   11.28    2.17
  -4  -2   0    7.03    2.89
   4   2   0    8.20    2.49
   4   2   0   10.43    2.75
   4   2   0    9.53    2.85
   4   2   0    8.52    1.83
  -4  -2  -1    5.00    2.48
  -4  -2  -1    4.94    1.80
  -4  -2  -1    4.23    2.23
   4   2   1    6.93    2.63
   4   2   1    5.88    2.18
   4   2   1    3.01    1.97
  -4  -2  -2    0.99    2.07
  -4  -2  -2    0.03    1.54
  -4  -2  -2    1.69    2.08
   4   2   2    1.60    2.00
   4   2   2   -0.06    1.03
   4   2   2    1.39    2.13
  -4  -2  -3   45.00    5.46
  -4  -2  -3   52.44    4.58
  -4  -2  -3   50.94    5.51
   4   2   3   49.09    5.49
   4   2   3   42.61    4.24
   4   2   3   44.43    5.38
  -4  -2  -4   28.46    5.36
  -4  -2  -4   28.45    5.07
   4   2   4   28.01    5.40
   4   2   4   32.10    5.56
  -4  -2  -5    0.94    2.49
  -4  -2  -5   -1.54    1.64
   4   2   5    1.28    2.45
   4   2   5   -1.53    1.88
  -4  -2  -6    2.83    2.85
  -4  -2  -6    3.75    3.09
   4   2   6    4.42    3.05
   4   2   6    4.19    3.14
  -4  -2  -7    1.36    2.81
  -4  -2  -7    0.11    2.63
   4   2   7   -0.55    2.50
   4   2   7    1.98    2.81
  -4  -2  -8    2.37    3.38
  -4  -2  -8   -0.24    2.83
   4   2   8    2.97    3.42
   4   2   8   -1.59    2.68
  -4  -3  12    0.32    2.70
  -4  -3  12    2.72    3.11
  -4  -3  12    1.02    2.92
   4   3 -12    2.07    3.16
   4   3 -12   -1.12    2.48
   4   3 -12    0.46    2.92
  -4  -3  11    3.10    2.70
  -4  -3  11    1.29    2.69
  -4  -3  11    3.83    3.21
   4   3 -11   -0.89    2.04
   4   3 -11   -0.48    2.42
   4   3 -11   -1.49    1.89
   4   3 -11   -0.21    2.45
  -4  -3  10    5.36    3.16
  -4  -3  10    8.77    3.62
  -4  -3  10    6.45    3.24
   4   3 -10   10.50    3.60
   4   3 -10    9.70    3.73
   4   3 -10    6.10    3.41
   4   3 -10   10.59    4.03
  -4  -3   9    1.34    2.33
  -4  -3   9    3.28    2.61
  -4  -3   9    3.37    2.75
  -4  -3   9    1.14    2.35
   4   3  -9    2.52    2.57
   4   3  -9    0.97    2.06
   4   3  -9    1.78    2.31
   4   3  -9    2.00    2.44
  -4  -3   8   37.01    4.49
  -4  -3   8   26.93    4.75
  -4  -3   8   29.51    4.86
  -4  -3   8   25.73    5.10
   4   3  -8   33.19    5.71
   4   3  -8   27.87    5.18
   4   3  -8   32.41    5.56
  -4  -3   7   16.06    3.61
  -4  -3   7   22.11    4.21
  -4  -3   7   13.87    3.47
  -4  -3   7   13.23    3.81
   4   3  -7   18.16    4.28
   4   3  -7   14.90    3.62
   4   3  -7   13.95    3.64
  -4  -3   6   53.06    5.13
  -4  -3   6   51.06    4.87
  -4  -3   6   56.83    5.11
  -4  -3   6   56.78    5.98
   4   3  -6   54.83    5.55
   4   3  -6   65.95    5.38
   4   3  -6   51.62    5.42
   4   3  -6   55.54    5.43
  -4  -3   5   15.37    3.48
  -4  -3   5    9.78    2.73
  -4  -3   5   13.37    2.92
  -4  -3   5   14.35    3.79
   4   3  -5   12.18    3.39
   4   3  -5   14.58    2.72
   4   3  -5   17.24    3.28
   4   3  -5   16.43    3.59
   4   3  -5   14.43    3.21
  -4  -3   4   35.53    3.93
  -4  -3   4   96.37    5.62
  -4  -3   4   94.28    5.15
  -4  -3   4   87.96    6.85
   4   3  -4  101.47    6.86
   4   3  -4   90.24    5.42
   4   3  -4  103.22    5.38
   4   3  -4   98.11    6.26
   4   3  -4  100.27    5.71
  -4  -3   3   27.91    4.22
  -4  -3   3   23.82    3.41
  -4  -3   3   19.83    4.00
   4   3  -3   24.69    4.19
   4   3  -3   23.14    3.68
   4   3  -3   29.61    2.95
   4   3  -3   25.11    3.72
   4   3  -3   24.82    2.87
  -4  -3   2   61.66    5.19
  -4  -3   2   63.31    4.42
  -4  -3   2   56.15    5.70
   4   3  -2   57.70    5.17
   4   3  -2   54.46    4.86
   4   3  -2   59.95    3.72
   4   3  -2   52.90    4.17
   4   3  -2   54.40    3.36
  -4  -3   1   -0.04    1.92
  -4  -3   1    0.34    1.43
  -4  -3   1    0.75    2.21
   4   3  -1    1.42    1.74
   4   3  -1   -0.51    1.38
   4   3  -1    0.67    1.24
  -4  -3   0   99.04    6.69
  -4  -3   0  109.59    5.72
  -4  -3   0  106.79    7.24
   4   3   0   90.91    6.42
   4   3   0  101.47    6.46
   4   3   0   91.56    6.65
  -4  -3  -1   36.98    5.40
  -4  -3  -1   33.89    3.75
  -4  -3  -1   35.06    5.47
   4   3   1   31.10    4.85
   4   3   1   30.53    4.34
   4   3   1   27.45    4.62
  -4  -3  -2    1.09    2.25
  -4  -3  -2    1.87    1.88
  -4  -3  -2   -0.42    2.13
   4   3   2    1.03    1.80
   4   3   2    1.49    1.69
   4   3   2   -0.82    1.67
  -4  -3  -3   24.91    5.09
  -4  -3  -3   26.34    4.26
  -4  -3  -3   20.39    4.41
   4   3   3   21.68    4.65
   4   3   3   22.58    4.89
  -4  -3  -4   14.91    4.50
  -4  -3  -4   17.08    4.71
   4   3   4   15.01    4.26
   4   3   4   14.39    3.95
  -4  -3  -5    0.94    2.79
  -4  -3  -5    1.20    2.78
   4   3   5    1.03    2.56
   4   3   5    0.10    2.25
  -4  -3  -6    3.57    3.39
  -4  -3  -6    1.28    2.76
   4   3   6    1.44    2.51
   4   3   6   -0.68    2.51
  -4  -3  -7   -0.65    3.03
  -4  -3  -7   -0.68    2.63
   4   3   7   -3.32    2.46
   4   3   7    0.95    2.86
  -4  -4  12    0.73    2.89
  -4  -4  12    8.50    3.98
  -4  -4  12    2.88    3.12
   4   4 -12    3.31    3.65
   4   4 -12    2.12    2.92
   4   4 -12    1.49    3.21
   4   4 -12    2.79    3.35
  -4  -4  11    1.32    2.57
  -4  -4  11    3.74    3.02
  -4  -4  11    2.10    2.97
   4   4 -11    7.77    3.68
   4   4 -11    2.86    2.96
   4   4 -11    9.15    4.34
   4   4 -11    0.00    2.51
   4   4 -11    3.02    3.05
  -4  -4  10   -0.83    1.87
  -4  -4  10    1.41    2.57
  -4  -4  10    0.54    2.51
   4   4 -10   -1.64    2.05
   4   4 -10    2.79    2.95
   4   4 -10    0.14    2.53
   4   4 -10   -1.13    2.19
  -4  -4   9   22.14    4.97
  -4  -4   9   18.27    4.47
  -4  -4   9   16.12    4.26
   4   4  -9   23.63    5.06
   4   4  -9   25.74    5.42
   4   4  -9   25.05    5.53
   4   4  -9   17.03    4.44
  -4  -4   8   20.77    4.72
  -4  -4   8   29.98    5.22
  -4  -4   8   32.69    5.98
   4   4  -8   29.14    5.45
   4   4  -8   25.07    4.92
   4   4  -8   25.97    5.22
   4   4  -8   26.71    5.13
  -4  -4   7   24.48    4.68
  -4  -4   7   26.49    4.60
  -4  -4   7   20.98    4.59
   4   4  -7   18.63    4.28
   4   4  -7   27.97    4.94
   4   4  -7   19.86    4.29
   4   4  -7   23.62    4.48
  -4  -4   6   76.35    5.78
  -4  -4   6   64.53    5.80
  -4  -4   6   68.45    5.75
  -4  -4   6   63.46    6.67
   4   4  -6   72.50    6.68
   4   4  -6   81.43    6.16
   4   4  -6   60.08    5.95
   4   4  -6   72.86    6.14
  -4  -4   5    0.96    2.32
  -4  -4   5    1.60    1.89
  -4  -4   5    0.64    1.90
  -4  -4   5    3.60    2.94
   4   4  -5    2.90    2.31
   4   4  -5    1.60    1.55
   4   4  -5    1.52    1.81
   4   4  -5    2.05    2.14
   4   4  -5    2.23    1.81
  -4  -4   4   13.17    3.48
  -4  -4   4   19.08    3.74
  -4  -4   4   15.56    4.12
   4   4  -4   15.68    3.84
   4   4  -4   16.82    3.45
   4   4  -4   21.13    3.42
   4   4  -4   15.79    3.59
   4   4  -4   19.17    3.43
  -4  -4   3    0.13    1.86
  -4  -4   3    0.29    1.56
  -4  -4   3   -3.96    2.19
   4   4  -3   -0.81    1.66
   4   4  -3    0.08    1.66
   4   4  -3   -1.59    1.14
   4   4  -3    0.70    1.52
   4   4  -3    0.42    1.22
  -4  -4   2    5.22    2.67
  -4  -4   2    6.33    2.40
  -4  -4   2    5.31    3.23
   4   4  -2    5.40    2.65
   4   4  -2    4.91    2.48
   4   4  -2    7.21    2.17
  -4  -4   1   11.20    3.28
  -4  -4   1   10.18    2.86
  -4  -4   1   13.29    3.95
   4   4  -1   10.41    3.26
   4   4  -1    9.65    3.11
  -4  -4   0   72.72    6.24
  -4  -4   0   72.67    5.52
  -4  -4   0   69.78    6.71
   4   4   0   64.79    5.80
   4   4   0   69.40    5.75
   4   4   0   56.88    5.70
  -4  -4  -1   23.10    4.58
  -4  -4  -1   26.91    4.20
  -4  -4  -1   22.80    4.96
   4   4   1   16.25    3.79
   4   4   1   21.49    3.98
   4   4   1   24.10    4.62
  -4  -4  -2    1.63    2.37
  -4  -4  -2    1.97    2.24
  -4  -4  -2    1.99    2.85
   4   4   2    1.90    2.15
   4   4   2    4.27    2.20
   4   4   2    1.80    2.35
  -4  -4  -3   30.31    5.62
  -4  -4  -3   21.37    4.97
   4   4   3   21.30    4.70
   4   4   3   17.88    4.69
  -4  -4  -4   53.90    7.66
  -4  -4  -4   45.63    7.11
   4   4   4   38.03    6.36
   4   4   4   44.55    7.21
  -4  -4  -5    9.48    4.40
  -4  -4  -5    4.78    3.68
   4   4   5    6.31    3.77
   4   4   5    6.14    3.58
  -4  -4  -6    2.44    3.45
  -4  -4  -6    4.23    3.47
   4   4   6    3.07    3.12
   4   4   6    3.63    3.16
  -4  -5  11   14.71    4.74
  -4  -5  11   11.55    4.48
  -4  -5  11    8.57    4.37
   4   5 -11   13.97    4.78
   4   5 -11   13.16    4.90
   4   5 -11   19.67    5.91
   4   5 -11    7.88    4.11
  -4  -5  10    1.34    2.61
  -4  -5  10   -0.02    2.67
  -4  -5  10    1.09    2.94
   4   5 -10    0.23    2.34
   4   5 -10    1.43    2.81
   4   5 -10    0.53    2.67
   4   5 -10   -0.70    2.48
  -4  -5   9    8.30    3.45
  -4  -5   9   12.07    4.10
  -4  -5   9   10.93    4.14
   4   5  -9   16.02    4.77
   4   5  -9    9.82    3.82
   4   5  -9    8.83    3.94
   4   5  -9   10.64    3.80
  -4  -5   8    6.87    3.05
  -4  -5   8    7.42    3.31
  -4  -5   8    6.19    3.37
   4   5  -8    7.07    3.29
   4   5  -8    8.21    3.43
   4   5  -8    7.82    3.65
   4   5  -8    9.02    3.54
  -4  -5   7    4.24    2.72
  -4  -5   7    8.07    3.06
  -4  -5   7    7.12    3.45
   4   5  -7    9.71    3.67
   4   5  -7    8.82    3.09
   4   5  -7    3.61    2.81
   4   5  -7    4.85    2.69
  -4  -5   6   36.27    5.61
  -4  -5   6   33.51    5.05
  -4  -5   6   32.22    5.83
   4   5  -6   26.03    4.97
   4   5  -6   43.00    5.07
   4   5  -6   32.85    5.31
   4   5  -6   34.89    5.35
  -4  -5   5    1.09    2.03
  -4  -5   5    2.28    2.87
   4   5  -5    3.50    2.65
   4   5  -5    5.38    2.40
   4   5  -5    6.58    2.71
   4   5  -5    1.53    2.12
   4   5  -5    1.69    2.03
  -4  -5   4   60.16    5.54
  -4  -5   4   61.46    6.54
   4   5  -4   57.63    6.14
   4   5  -4   62.39    5.56
   4   5  -4   68.83    5.79
  -4  -5   3   25.07    4.22
  -4  -5   3   24.19    4.40
  -4  -5   3   15.91    4.21
   4   5  -3   20.45    4.44
   4   5  -3   16.54    3.79
   4   5  -3   18.67    3.57
  -4  -5   2    9.37    3.06
  -4  -5   2    4.68    2.54
  -4  -5   2    6.45    3.61
   4   5  -2    5.51    2.64
   4   5  -2    8.64    3.14
  -4  -5   1    3.97    2.73
  -4  -5   1    2.59    2.35
  -4  -5   1    3.35    2.88
   4   5  -1    1.55    2.16
   4   5  -1    2.56    2.43
  -4  -5   0   21.94    4.45
  -4  -5   0   23.64    4.34
  -4  -5   0   21.78    4.79
   4   5   0   22.03    4.35
   4   5   0   25.69    4.60
   4   5   0   19.38    4.36
  -4  -5  -1    4.59    2.81
  -4  -5  -1    3.07    2.34
  -4  -5  -1    5.09    3.22
   4   5   1    2.64    2.55
   4   5   1    3.51    2.17
   4   5   1    2.60    2.36
  -4  -5  -2    5.92    3.42
  -4  -5  -2    4.52    3.36
   4   5   2    5.01    2.97
   4   5   2    2.59    2.78
  -4  -5  -3   16.18    4.85
  -4  -5  -3   15.91    4.93
   4   5   3   11.20    3.93
   4   5   3   11.19    4.28
  -4  -5  -4    4.91    3.66
  -4  -5  -4    5.66    3.84
   4   5   4    3.35    3.05
   4   5   4    3.48    3.30
  -4  -5  -5   21.78    6.11
  -4  -5  -5   13.25    4.96
   4   5   5   16.17    4.97
   4   5   5   13.42    4.79
  -4  -6  11    2.39    3.12
  -4  -6  11    3.91    3.59
  -4  -6  11    4.29    3.43
   4   6 -11   -0.72    2.33
   4   6 -11    0.65    3.34
   4   6 -11    1.72    3.01
   4   6 -11   -2.71    2.33
  -4  -6  10    2.18    3.02
  -4  -6  10    0.70    2.92
  -4  -6  10    1.64    2.98
   4   6 -10    3.15    2.86
   4   6 -10    3.06    3.28
   4   6 -10    1.59    3.06
   4   6 -10    0.41    2.82
  -4  -6   9   -0.62    2.26
  -4  -6   9    1.14    2.82
  -4  -6   9   -1.42    2.76
   4   6  -9   -0.65    2.55
   4   6  -9   -1.05    2.32
   4   6  -9   -1.17    2.55
   4   6  -9   -2.97    2.00
  -4  -6   8   19.11    4.85
  -4  -6   8   15.72    4.46
  -4  -6   8   19.51    5.35
   4   6  -8   13.89    4.26
   4   6  -8   24.10    5.43
   4   6  -8   19.40    5.23
   4   6  -8   15.17    4.48
  -4  -6   7    8.14    3.59
  -4  -6   7    8.02    3.44
  -4  -6   7    7.05    3.70
   4   6  -7    9.56    3.48
   4   6  -7   10.99    3.73
   4   6  -7    6.78    3.24
   4   6  -7    8.47    3.44
  -4  -6   6    9.39    3.69
  -4  -6   6   14.18    4.80
   4   6  -6   16.05    4.55
   4   6  -6   12.31    3.59
   4   6  -6   12.92    4.09
   4   6  -6   10.50    3.24
  -4  -6   5   58.03    6.30
  -4  -6   5   63.33    8.51
   4   6  -5   42.77    6.60
   4   6  -5   68.06    6.25
   4   6  -5   57.11    6.05
  -4  -6   4   15.06    3.90
  -4  -6   4   16.12    4.86
   4   6  -4   13.35    4.06
   4   6  -4   19.27    4.29
   4   6  -4   14.97    3.64
  -4  -6   3    5.18    2.71
  -4  -6   3    1.79    2.96
   4   6  -3    2.75    2.54
   4   6  -3    2.31    2.53
  -4  -6   2    0.23    2.16
  -4  -6   2   -0.06    2.60
   4   6  -2   -0.29    1.92
   4   6  -2   -1.28    1.78
  -4  -6   1   17.92    4.32
  -4  -6   1   21.86    4.58
  -4  -6   1   18.28    5.31
   4   6  -1   19.66    4.46
   4   6  -1   16.81    4.54
  -4  -6   0   18.51    4.44
  -4  -6   0   19.18    4.49
  -4  -6   0   21.58    5.60
   4   6   0   16.02    4.08
   4   6   0   18.31    4.15
   4   6   0   14.29    4.17
  -4  -6  -1    0.53    2.78
  -4  -6  -1   -3.68    2.46
   4   6   1   -0.35    2.29
   4   6   1    0.73    2.24
  -4  -6  -2   -0.55    2.81
  -4  -6  -2    0.49    3.41
   4   6   2    3.18    2.90
   4   6   2   -0.28    2.34
  -4  -6  -3   16.45    5.32
  -4  -6  -3   17.04    5.52
   4   6   3   16.89    4.96
   4   6   3   14.41    4.69
  -4  -6  -4   58.18    8.97
  -4  -6  -4   53.15    9.05
   4   6   4   33.79    6.71
   4   6   4   39.81    7.86
  -4  -7  10    0.28    2.82
  -4  -7  10    2.86    3.68
  -4  -7  10   -0.52    2.80
   4   7 -10    2.78    3.10
   4   7 -10   -1.77    2.84
   4   7 -10   -1.62    2.99
   4   7 -10    3.71    3.43
  -4  -7   9   -1.10    2.56
  -4  -7   9    0.16    2.79
  -4  -7   9    0.71    3.09
   4   7  -9    0.51    2.90
   4   7  -9   -0.78    2.92
   4   7  -9    2.53    3.43
   4   7  -9    1.33    2.93
  -4  -7   8    1.58    2.81
  -4  -7   8   -0.36    3.09
   4   7  -8    0.58    2.42
   4   7  -8    1.85    2.94
   4   7  -8   -0.98    2.72
   4   7  -8    1.30    2.65
  -4  -7   7    0.27    2.48
  -4  -7   7   -1.67    2.98
   4   7  -7   -1.40    1.85
   4   7  -7   -1.26    2.37
  -4  -7   6    5.58    3.20
  -4  -7   6    3.06    3.62
   4   7  -6    2.81    2.85
   4   7  -6    2.75    2.87
  -4  -7   5    3.75    2.91
  -4  -7   5   -0.21    3.16
   4   7  -5    0.32    2.37
   4   7  -5    3.40    2.51
  -4  -7   4   23.68    5.15
  -4  -7   4   25.28    6.19
   4   7  -4   22.42    5.04
   4   7  -4   31.40    5.84
  -4  -7   3    7.17    3.35
  -4  -7   3    5.32    3.58
   4   7  -3    4.79    3.01
   4   7  -3    3.91    2.94
  -4  -7   2    0.81    2.32
  -4  -7   2    1.56    3.47
   4   7  -2   -0.17    2.24
   4   7  -2   -0.23    2.33
  -4  -7   1    4.98    2.91
  -4  -7   1    0.59    3.12
   4   7  -1    1.22    2.26
   4   7  -1    1.65    2.52
  -4  -7   0    4.01    4.10
   4   7   0    6.60    3.67
  -4  -7  -1   -0.57    3.42
   4   7   1    1.15    2.54
  -4  -7  -2    5.60    4.58
   4   7   2    4.91    3.63
  -4  -7  -3   14.51    5.62
  -4  -7  -3   19.53    6.29
   4   7   3   11.36    4.66
   4   7   3    7.07    4.43
  -4  -8   8   -0.81    2.78
  -4  -8   8    0.80    3.44
   4   8  -8   -0.10    2.51
   4   8  -8   -1.73    2.70
  -4  -8   7    3.92    3.24
  -4  -8   7    7.30    4.39
   4   8  -7    4.80    3.50
   4   8  -7    6.25    3.75
  -4  -8   6    1.69    2.60
  -4  -8   6    3.93    4.04
   4   8  -6   -1.14    2.54
  -4  -8   5   23.47    5.60
  -4  -8   5   17.64    5.74
   4   8  -5   13.88    4.40
  -4  -8   4    4.94    3.41
  -4  -8   4    7.13    4.84
   4   8  -4    6.94    3.56
   4   8  -4    7.33    3.67
  -4  -8   3    1.17    2.85
  -4  -8   3   -0.46    3.77
   4   8  -3   -0.07    2.29
   4   8  -3   -1.43    1.99
  -4  -8   2   -1.21    2.41
  -4  -8   2   -2.37    3.63
   4   8  -2   -1.26    2.58
   4   8  -2    0.87    2.64
  -4  -8   1   12.73    5.41
   4   8  -1   12.58    4.63
  -4  -8   0   10.06    5.40
   4   8   0    7.57    3.85
  -4  -8  -1    1.72    4.48
   4   8   1    8.55    3.98
  -4  -9   4    0.12    2.91
   4   9  -4   -1.25    2.76
  -5  11   1   -1.54    3.04
  -5  11   1    0.40    3.81
   5 -11  -1   -2.44    2.50
   5 -11  -1    2.91    3.05
   5 -11  -1   -0.41    2.71
  -5  11   0    3.84    4.08
  -5  11   0    9.64    4.75
   5 -11   0    8.36    4.74
   5 -11   0    7.97    3.80
   5 -11   0   14.49    5.46
  -5  11  -1    3.00    3.21
  -5  11  -1   -0.63    3.03
  -5  11  -1    3.24    3.77
   5 -11   1    3.16    3.79
   5 -11   1    2.59    3.96
   5 -11   1   -1.10    2.53
   5 -11   1   -0.38    2.82
  -5  11  -2   15.20    5.35
  -5  11  -2   17.40    5.78
  -5  11  -2   12.98    5.21
   5 -11   2   20.88    5.99
   5 -11   2   20.94    5.86
   5 -11   2   16.90    5.29
   5 -11   2   15.03    5.10
  -5  10   4    3.92    3.56
  -5  10   4    0.80    3.13
   5 -10  -4    1.99    3.19
   5 -10  -4    3.83    3.66
  -5  10   3    8.08    3.88
  -5  10   3    8.39    4.42
   5 -10  -3    8.07    3.92
   5 -10  -3    7.76    4.20
  -5  10   2    1.22    3.26
  -5  10   2    1.70    3.48
   5 -10  -2    4.59    3.37
   5 -10  -2    4.42    3.20
   5 -10  -2    5.25    3.52
  -5  10   1    3.49    3.40
  -5  10   1    2.29    3.42
   5 -10  -1    4.46    3.23
   5 -10  -1    2.22    2.69
   5 -10  -1    3.20    3.05
  -5  10   0    0.82    2.45
  -5  10   0    1.53    3.23
  -5  10   0    1.27    3.25
   5 -10   0    0.76    2.68
   5 -10   0    2.20    2.91
   5 -10   0    2.13    2.65
   5 -10   0    0.31    2.73
  -5  10  -1    0.81    2.52
  -5  10  -1    2.23    3.20
  -5  10  -1    1.56    3.32
   5 -10   1    1.41    3.14
   5 -10   1    6.47    3.68
   5 -10   1    1.51    2.71
   5 -10   1   -1.87    2.37
  -5  10  -2    6.56    3.66
  -5  10  -2    1.72    3.26
  -5  10  -2    2.79    3.21
   5 -10   2    6.99    3.89
   5 -10   2    3.77    3.28
   5 -10   2    0.98    2.53
   5 -10   2    4.79    3.69
  -5  10  -3   -0.02    2.69
  -5  10  -3   -0.87    3.03
  -5  10  -3    0.81    3.36
   5 -10   3    2.16    3.30
   5 -10   3    3.18    2.94
   5 -10   3    2.00    2.81
   5 -10   3    1.55    2.73
  -5  10  -4   -0.75    2.27
  -5  10  -4   -0.02    3.59
  -5  10  -4    2.45    3.67
   5 -10   4    2.26    3.22
   5 -10   4    0.86    3.14
   5 -10   4   -0.55    2.33
   5 -10   4    0.39    2.81
  -5  10  -5   -1.71    1.86
  -5  10  -5   -2.74    2.89
  -5  10  -5    3.01    3.82
   5 -10   5    1.18    2.95
   5 -10   5   -0.49    2.71
   5 -10   5    2.73    2.98
  -5   9   6   13.12    4.73
  -5   9   6    6.79    4.09
   5  -9  -6    6.59    3.92
   5  -9  -6    9.88    4.35
  -5   9   5    1.04    3.04
  -5   9   5    0.67    3.44
   5  -9  -5    3.10    3.30
   5  -9  -5    1.92    2.83
  -5   9   4   11.45    4.45
  -5   9   4   10.51    4.37
   5  -9  -4    8.09    3.92
   5  -9  -4    7.29    3.82
  -5   9   3    0.61    2.75
  -5   9   3    1.63    3.08
   5  -9  -3    0.46    2.59
   5  -9  -3    1.72    2.55
   5  -9  -3    0.54    2.41
  -5   9   2   18.54    5.30
  -5   9   2   19.99    5.37
   5  -9  -2   18.38    4.94
   5  -9  -2   14.11    4.04
   5  -9  -2   11.00    4.07
  -5   9   1   14.22    4.06
  -5   9   1   11.68    4.20
  -5   9   1   10.98    4.39
   5  -9  -1   14.54    4.29
   5  -9  -1   18.37    4.74
   5  -9  -1   10.31    3.61
   5  -9  -1   14.88    4.49
  -5   9   0    1.82    2.35
  -5   9   0   -0.19    2.72
  -5   9   0    0.83    2.72
   5  -9   0   -0.14    2.17
   5  -9   0   -0.20    2.25
   5  -9   0   -0.35    2.00
   5  -9   0    1.21    2.30
  -5   9  -1    1.82    2.43
  -5   9  -1    0.00    2.79
  -5   9  -1    1.69    3.06
   5  -9   1    1.86    2.61
   5  -9   1    3.60    2.79
   5  -9   1    3.68    2.79
   5  -9   1    2.81    2.80
  -5   9  -2    5.95    3.37
  -5   9  -2    5.28    3.53
  -5   9  -2    7.15    4.00
   5  -9   2    6.83    3.56
   5  -9   2    7.18    3.55
   5  -9   2    6.12    3.41
   5  -9   2    2.87    2.51
  -5   9  -3   -0.99    1.92
  -5   9  -3    3.47    3.28
  -5   9  -3    4.73    3.46
   5  -9   3    1.36    2.70
   5  -9   3    1.13    2.53
   5  -9   3    0.27    2.08
   5  -9   3    0.91    2.12
  -5   9  -4    7.91    3.84
  -5   9  -4    5.65    4.09
  -5   9  -4    6.17    3.68
   5  -9   4    8.50    4.31
   5  -9   4    5.44    3.40
   5  -9   4    5.57    3.29
   5  -9   4    6.17    3.22
  -5   9  -5   -0.43    2.07
  -5   9  -5   -1.79    3.00
  -5   9  -5    1.14    3.15
   5  -9   5    0.92    3.00
   5  -9   5   -0.11    2.35
   5  -9   5    2.40    2.75
  -5   9  -6    0.42    2.28
  -5   9  -6   -3.03    2.94
  -5   9  -6    1.17    3.45
  -5   9  -6    1.54    2.53
   5  -9   6    3.75    3.65
   5  -9   6    0.82    2.67
   5  -9   6    1.67    3.20
  -5   8   8    3.46    3.20
  -5   8   8    2.57    3.89
   5  -8  -8    1.38    3.21
   5  -8  -8    1.71    3.38
  -5   8   7    4.04    3.13
  -5   8   7   -0.67    3.17
   5  -8  -7    0.63    2.92
   5  -8  -7    0.23    2.67
  -5   8   6    5.10    3.28
  -5   8   6   10.77    3.88
  -5   8   6   16.70    5.28
   5  -8  -6   10.25    4.32
   5  -8  -6    8.28    3.70
  -5   8   5    1.37    2.10
  -5   8   5    0.04    2.50
  -5   8   5    1.05    2.91
   5  -8  -5   -1.25    2.17
   5  -8  -5    1.54    2.28
   5  -8  -5   -0.57    2.61
  -5   8   4    9.74    3.48
  -5   8   4   14.26    4.33
  -5   8   4    6.80    3.74
   5  -8  -4   13.51    4.28
   5  -8  -4   14.27    4.09
   5  -8  -4    9.62    4.05
  -5   8   3   -1.01    1.91
  -5   8   3    0.71    2.64
  -5   8   3    0.79    2.70
   5  -8  -3    2.59    2.55
   5  -8  -3    0.55    2.06
   5  -8  -3    1.85    2.48
  -5   8   2   32.95    5.38
  -5   8   2   32.88    6.14
  -5   8   2   23.73    5.17
   5  -8  -2   30.42    5.17
   5  -8  -2   35.46    5.87
   5  -8  -2   30.71    5.61
   5  -8  -2   32.24    5.80
  -5   8   1   15.51    3.99
  -5   8   1    9.22    3.81
  -5   8   1   10.15    3.82
   5  -8  -1   13.57    3.85
   5  -8  -1   21.26    4.54
   5  -8  -1   15.17    4.19
   5  -8  -1   20.02    5.04
  -5   8   0    9.42    3.43
  -5   8   0   10.45    4.12
  -5   8   0    9.15    3.52
   5  -8   0    8.69    3.35
   5  -8   0   13.90    3.81
   5  -8   0   11.35    3.74
   5  -8   0   10.72    3.71
  -5   8  -1    3.82    2.63
  -5   8  -1    2.70    3.22
  -5   8  -1    3.08    2.82
   5  -8   1    1.05    2.18
   5  -8   1    4.81    2.70
   5  -8   1    3.49    2.60
   5  -8   1    2.44    2.38
  -5   8  -2    6.45    3.18
  -5   8  -2    7.16    3.51
  -5   8  -2   10.86    3.90
   5  -8   2    4.13    2.85
   5  -8   2    8.01    3.10
   5  -8   2    6.54    3.11
   5  -8   2    4.37    2.70
  -5   8  -3    0.63    2.28
  -5   8  -3   -0.14    2.66
  -5   8  -3    1.67    2.63
   5  -8   3    1.03    2.34
   5  -8   3    1.31    2.27
   5  -8   3   -1.48    1.76
   5  -8   3    0.88    1.87
  -5   8  -4   12.82    4.15
  -5   8  -4   14.14    4.82
  -5   8  -4   15.38    4.58
   5  -8   4   13.13    4.35
   5  -8   4   12.83    4.09
   5  -8   4   13.08    4.30
   5  -8   4   13.54    4.12
  -5   8  -5   22.55    5.33
  -5   8  -5   29.79    6.18
  -5   8  -5   35.13    6.58
   5  -8   5   27.43    5.77
   5  -8   5   25.61    5.91
   5  -8   5   31.74    6.35
  -5   8  -6    1.88    2.80
  -5   8  -6    0.49    3.38
  -5   8  -6    1.24    3.13
   5  -8   6    2.16    3.14
   5  -8   6   -1.16    2.34
   5  -8   6    3.87    3.36
  -5   8  -7   -1.38    2.37
  -5   8  -7    4.76    3.94
  -5   8  -7    0.11    3.35
  -5   8  -7    3.76    2.99
   5  -8   7    2.67    3.38
   5  -8   7    1.49    3.22
   5  -8   7    1.91    2.83
  -5   7   9    1.33    2.52
  -5   7   9    1.93    3.49
   5  -7  -9    0.73    2.98
   5  -7  -9    0.66    2.88
  -5   7   8   -0.06    2.31
  -5   7   8   -1.06    2.80
   5  -7  -8    0.11    2.44
   5  -7  -8    0.48    2.23
  -5   7   7    4.33    2.99
  -5   7   7    3.50    3.45
   5  -7  -7    1.12    2.72
   5  -7  -7    2.33    2.67
  -5   7   6   -0.58    1.98
  -5   7   6   -0.11    2.09
  -5   7   6   -1.10    2.46
   5  -7  -6    0.39    2.50
   5  -7  -6    0.34    1.92
   5  -7  -6   -0.24    2.20
  -5   7   5    6.23    3.04
  -5   7   5    3.03    2.73
  -5   7   5    1.48    2.94
   5  -7  -5    3.38    2.86
   5  -7  -5    1.60    2.35
   5  -7  -5    1.80    2.41
  -5   7   4   95.69    7.49
  -5   7   4   88.10    7.52
  -5   7   4   89.97    8.06
   5  -7  -4  106.04    7.93
   5  -7  -4  100.57    7.64
   5  -7  -4  108.91    8.50
  -5   7   3   36.57    5.36
  -5   7   3   32.33    5.54
  -5   7   3   38.41    6.01
   5  -7  -3   42.16    4.76
   5  -7  -3   46.35    5.46
   5  -7  -3   44.34    6.40
   5  -7  -3   49.91    7.07
  -5   7   2    7.95    2.90
  -5   7   2   15.15    4.38
  -5   7   2   10.65    3.64
   5  -7  -2   13.48    3.52
   5  -7  -2   14.94    3.74
   5  -7  -2   11.07    3.37
   5  -7  -2   10.65    3.59
  -5   7   1   17.68    3.79
  -5   7   1   20.45    4.18
  -5   7   1   21.47    4.86
  -5   7   1   20.31    4.57
   5  -7  -1   18.58    4.09
   5  -7  -1   22.94    4.25
   5  -7  -1   16.00    4.22
   5  -7  -1   15.64    3.80
  -5   7   0    6.35    2.80
  -5   7   0    5.83    3.31
  -5   7   0    4.98    3.06
   5  -7   0    6.72    2.93
   5  -7   0    0.64    0.86
   5  -7   0    4.82    2.77
   5  -7   0    4.63    2.75
  -5   7  -1    1.10    2.01
  -5   7  -1    0.50    2.51
  -5   7  -1   -0.12    2.01
   5  -7   1   -1.53    1.26
   5  -7   1    2.30    1.99
   5  -7   1    0.72    1.73
   5  -7   1    1.04    1.98
  -5   7  -2    8.53    3.33
  -5   7  -2    4.66    3.25
  -5   7  -2    6.16    3.16
   5  -7   2    9.28    3.34
   5  -7   2    5.15    2.39
   5  -7   2    8.57    3.34
   5  -7   2    7.68    3.34
  -5   7  -3   -0.43    1.66
  -5   7  -3    4.38    3.13
  -5   7  -3    1.55    2.24
   5  -7   3   -0.64    1.84
   5  -7   3    0.08    1.55
   5  -7   3    1.85    2.21
   5  -7   3   -0.46    1.67
  -5   7  -4    6.90    3.04
  -5   7  -4   10.04    4.04
  -5   7  -4    7.49    3.44
   5  -7   4   10.18    3.87
   5  -7   4    7.14    3.33
   5  -7   4   10.11    3.70
  -5   7  -5   25.27    5.44
  -5   7  -5   35.98    6.78
  -5   7  -5   25.47    5.41
   5  -7   5   21.71    5.03
   5  -7   5   32.85    6.39
   5  -7   5   31.39    6.02
  -5   7  -6    5.06    3.14
  -5   7  -6    5.47    3.61
  -5   7  -6   16.21    4.67
   5  -7   6   12.25    4.48
   5  -7   6    3.83    3.17
   5  -7   6    8.36    3.81
  -5   7  -7    2.58    2.99
  -5   7  -7    2.55    3.55
  -5   7  -7   -2.07    2.44
  -5   7  -7    3.01    2.70
   5  -7   7    4.16    3.53
   5  -7   7    1.74    2.93
   5  -7   7   -1.72    2.29
  -5   7  -8   -0.50    2.51
  -5   7  -8    0.58    4.08
  -5   7  -8    2.01    2.97
  -5   7  -8   -0.39    2.48
   5  -7   8    0.90    3.30
   5  -7   8    0.23    3.24
   5  -7   8   -0.88    2.76
  -5   6  10   -0.10    2.47
  -5   6  10    3.84    3.75
   5  -6 -10   -2.76    2.46
   5  -6 -10   -2.61    2.05
  -5   6   9    1.23    2.35
  -5   6   9    2.55    3.28
   5  -6  -9    0.00    2.57
   5  -6  -9    1.12    2.86
  -5   6   8    3.85    2.79
  -5   6   8    0.36    3.14
   5  -6  -8    2.69    2.81
   5  -6  -8    5.22    3.13
  -5   6   7    3.87    2.82
  -5   6   7    2.36    3.13
   5  -6  -7    1.58    2.40
   5  -6  -7    3.28    2.30
   5  -6  -7    4.03    2.84
  -5   6   6    5.61    2.91
  -5   6   6    1.67    1.31
  -5   6   6    5.13    3.40
   5  -6  -6   12.30    3.72
   5  -6  -6    8.76    2.99
   5  -6  -6    6.61    3.26
  -5   6   5   30.03    5.28
  -5   6   5   23.70    4.59
  -5   6   5   21.49    4.85
   5  -6  -5   27.31    5.03
   5  -6  -5   26.66    4.86
   5  -6  -5   22.25    4.62
  -5   6   4   94.97    7.17
  -5   6   4   82.04    6.78
  -5   6   4   72.14    6.85
   5  -6  -4   83.96    5.90
   5  -6  -4   93.22    6.85
   5  -6  -4   87.68    7.01
   5  -6  -4   96.68    7.58
  -5   6   3   68.59    6.00
  -5   6   3   67.22    6.31
  -5   6   3   70.73    6.59
   5  -6  -3   65.78    5.48
   5  -6  -3   79.38    6.14
   5  -6  -3   65.71    6.12
   5  -6  -3   66.91    6.39
  -5   6   2    0.30    2.03
  -5   6   2   -0.65    2.20
  -5   6   2   -0.05    2.07
   5  -6  -2   -0.54    1.39
   5  -6  -2    0.22    1.39
   5  -6  -2   -0.68    1.55
   5  -6  -2   -0.44    1.77
  -5   6   1    9.19    3.05
  -5   6   1   11.96    3.70
  -5   6   1    9.31    3.16
   5  -6  -1    9.64    3.10
   5  -6  -1   12.20    2.91
   5  -6  -1   11.34    3.26
   5  -6  -1   14.38    3.55
  -5   6   0    1.25    2.28
  -5   6   0   -2.63    2.19
  -5   6   0   -1.84    1.63
   5  -6   0   -0.08    1.71
   5  -6   0    0.66    1.57
   5  -6   0   -0.48    1.71
   5  -6   0    0.95    2.07
  -5   6  -1   24.49    4.22
  -5   6  -1   26.09    5.16
  -5   6  -1   23.59    4.39
   5  -6   1   23.80    4.61
   5  -6   1   29.04    4.15
   5  -6   1   18.85    4.07
   5  -6   1   18.83    3.98
  -5   6  -2   51.60    5.00
  -5   6  -2   55.99    6.25
  -5   6  -2   52.71    5.49
   5  -6   2   52.23    4.63
   5  -6   2   47.72    5.53
   5  -6   2   54.68    5.68
  -5   6  -3   10.77    3.49
  -5   6  -3    7.79    3.31
  -5   6  -3   11.41    3.47
   5  -6   3    5.24    2.73
   5  -6   3   12.37    3.11
   5  -6   3   11.33    3.56
   5  -6   3    5.87    2.64
  -5   6  -4   93.03    7.67
  -5   6  -4   89.37    7.81
  -5   6  -4   98.75    7.46
   5  -6   4   85.22    7.57
   5  -6   4   93.90    7.78
   5  -6   4   76.36    6.94
  -5   6  -5    2.09    2.12
  -5   6  -5    2.04    2.77
  -5   6  -5    2.08    2.39
   5  -6   5    1.10    2.40
   5  -6   5    2.23    2.64
   5  -6   5    2.51    2.44
  -5   6  -6    2.22    2.75
  -5   6  -6   -0.43    2.36
  -5   6  -6    3.41    2.79
   5  -6   6    0.80    2.74
   5  -6   6    2.14    2.71
   5  -6   6    2.15    2.61
  -5   6  -7    0.05    2.01
  -5   6  -7    0.21    2.50
  -5   6  -7    0.84    2.05
   5  -6   7   -0.12    2.53
   5  -6   7   -0.42    2.52
   5  -6   7    0.54    2.39
  -5   6  -8    2.09    2.95
  -5   6  -8    0.47    2.90
  -5   6  -8   -0.37    2.27
  -5   6  -8    1.42    2.46
   5  -6   8   -2.39    2.55
   5  -6   8   -1.38    2.57
   5  -6   8    0.80    2.56
  -5   5  10   -0.80    2.06
  -5   5  10    1.91    3.70
   5  -5 -10    2.21    3.18
   5  -5 -10    2.42    3.03
  -5   5   9   -0.26    2.17
  -5   5   9    1.90    3.45
   5  -5  -9    1.37    2.75
   5  -5  -9    0.33    2.01
   5  -5  -9    2.39    2.93
  -5   5   8    1.81    2.65
  -5   5   8    0.56    2.73
   5  -5  -8    0.75    2.35
   5  -5  -8    1.62    2.11
   5  -5  -8    2.25    2.31
  -5   5   7   72.46    7.25
  -5   5   7   67.14    7.21
   5  -5  -7   76.30    6.92
   5  -5  -7   74.42    6.68
   5  -5  -7   68.91    7.06
  -5   5   6   -0.57    1.88
  -5   5   6   -0.44    1.77
  -5   5   6    0.51    2.49
   5  -5  -6   -0.87    1.70
   5  -5  -6   -1.20    1.30
   5  -5  -6   -1.66    1.51
  -5   5   5   13.31    3.69
  -5   5   5    5.91    2.26
  -5   5   5   13.97    3.67
   5  -5  -5   13.37    2.96
   5  -5  -5   16.57    3.73
   5  -5  -5   15.77    3.70
   5  -5  -5   19.73    4.41
  -5   5   4    6.37    2.79
  -5   5   4    7.76    2.97
  -5   5   4   11.14    3.50
   5  -5  -4    6.18    2.26
   5  -5  -4    4.57    2.17
   5  -5  -4    5.27    2.61
   5  -5  -4    7.74    2.89
  -5   5   3   -0.47    2.14
  -5   5   3   -2.10    1.71
  -5   5   3   -0.15    1.94
   5  -5  -3    0.12    1.37
   5  -5  -3   -1.61    1.15
   5  -5  -3    0.87    1.66
   5  -5  -3   -2.25    1.47
  -5   5   2   18.87    4.02
  -5   5   2   19.15    4.06
  -5   5   2   10.25    3.12
   5  -5  -2   15.24    3.38
   5  -5  -2   16.74    3.08
   5  -5  -2   17.81    3.91
   5  -5  -2   12.62    3.43
  -5   5   1    2.12    2.41
  -5   5   1    1.68    2.26
  -5   5   1   -1.87    1.55
   5  -5  -1    1.58    1.92
   5  -5  -1    1.19    1.44
   5  -5  -1    0.65    1.79
   5  -5  -1   -0.42    1.75
  -5   5   0   93.52    6.60
  -5   5   0  102.89    7.36
  -5   5   0  111.36    6.60
   5  -5   0   97.84    6.69
   5  -5   0  103.15    5.32
   5  -5   0  103.88    7.19
   5  -5   0  116.80    7.41
  -5   5  -1   15.94    3.56
  -5   5  -1   16.28    4.14
  -5   5  -1   22.71    3.97
   5  -5   1    9.74    2.92
   5  -5   1   15.70    2.79
   5  -5   1   16.70    4.02
   5  -5   1   15.59    3.78
   5  -5   1   18.33    3.88
  -5   5  -2    6.54    2.71
  -5   5  -2    6.59    3.09
  -5   5  -2    6.08    2.42
   5  -5   2    3.11    2.32
   5  -5   2    7.33    2.19
   5  -5   2    8.37    3.10
   5  -5   2    8.37    3.04
   5  -5   2    4.74    2.41
  -5   5  -3   25.43    4.23
  -5   5  -3   32.40    5.62
  -5   5  -3   29.51    4.46
   5  -5   3   32.44    5.51
   5  -5   3   29.33    5.29
   5  -5   3   26.15    4.78
   5  -5   3   26.53    4.76
  -5   5  -4    1.24    2.02
  -5   5  -4    0.57    2.10
  -5   5  -4    0.85    2.07
   5  -5   4   -0.37    1.92
   5  -5   4    2.34    2.23
   5  -5   4    0.71    1.87
   5  -5   4    0.77    1.99
  -5   5  -5    0.85    2.07
  -5   5  -5    0.32    1.81
  -5   5  -5    5.56    2.99
  -5   5  -5   -1.42    1.63
   5  -5   5    1.26    2.29
   5  -5   5    1.69    2.56
   5  -5   5   -1.36    1.93
   5  -5   5    1.17    2.00
  -5   5  -6    1.78    2.15
  -5   5  -6    0.38    2.49
   5  -5   6   -0.11    2.35
   5  -5   6    0.54    2.74
   5  -5   6    3.69    2.60
   5  -5   6   -0.35    1.94
  -5   5  -7   -0.49    1.99
  -5   5  -7   -0.96    2.67
  -5   5  -7    0.76    2.09
  -5   5  -7   -0.31    1.92
   5  -5   7   -1.21    2.02
   5  -5   7   -0.34    2.47
   5  -5   7   -2.27    1.85
   5  -5   7   -1.09    2.05
  -5   5  -8   -0.50    2.33
  -5   5  -8    0.34    2.79
  -5   5  -8   -0.55    2.18
   5  -5   8   -1.54    2.57
   5  -5   8   -1.51    2.62
   5  -5   8    1.23    2.80
  -5   4  11   -1.06    2.20
  -5   4  11    1.01    3.09
  -5   4  11   -0.47    2.67
   5  -4 -11    0.39    2.72
   5  -4 -11    2.83    3.36
   5  -4 -11    0.37    2.62
  -5   4  10    0.06    2.26
  -5   4  10   -1.20    2.84
  -5   4  10   -1.54    2.05
   5  -4 -10    0.95    2.80
   5  -4 -10   -0.50    1.96
   5  -4 -10    1.16    2.44
  -5   4   9    2.71    2.94
  -5   4   9    6.60    3.93
  -5   4   9    2.30    2.38
   5  -4  -9    9.24    3.60
   5  -4  -9    4.04    2.85
   5  -4  -9    1.93    2.58
  -5   4   8    8.65    3.44
  -5   4   8    6.87    3.53
  -5   4   8    8.47    2.93
   5  -4  -8    7.77    3.22
   5  -4  -8    9.02    3.28
   5  -4  -8    5.99    3.10
  -5   4   7    4.69    2.89
  -5   4   7    1.03    2.54
  -5   4   7    3.89    2.22
   5  -4  -7    3.03    2.32
   5  -4  -7    2.31    2.15
   5  -4  -7    2.03    2.53
  -5   4   6    4.55    2.51
  -5   4   6    7.03    2.50
  -5   4   6    6.76    3.13
  -5   4   6    2.32    1.85
   5  -4  -6    4.39    2.48
   5  -4  -6    7.12    2.86
   5  -4  -6    7.92    2.94
  -5   4   5    2.08    2.46
  -5   4   5    4.28    2.39
  -5   4   5    3.14    2.56
  -5   4   5    4.96    1.99
   5  -4  -5    3.37    1.90
   5  -4  -5    2.88    1.65
   5  -4  -5    2.20    2.15
   5  -4  -5    1.72    2.02
  -5   4   4   26.23    4.49
  -5   4   4   26.46    4.12
  -5   4   4   32.27    4.76
   5  -4  -4   27.13    4.01
   5  -4  -4   30.10    3.56
   5  -4  -4   33.71    5.17
   5  -4  -4   30.90    5.02
  -5   4   3    8.45    3.07
  -5   4   3   10.78    2.99
  -5   4   3   10.49    2.86
   5  -4  -3    8.84    2.60
   5  -4  -3   13.29    2.64
   5  -4  -3    7.09    2.45
   5  -4  -3    8.88    2.91
  -5   4   2   49.54    5.35
  -5   4   2   50.82    5.01
  -5   4   2   55.45    4.65
   5  -4  -2   53.32    4.79
   5  -4  -2   62.67    3.93
   5  -4  -2   60.08    5.27
   5  -4  -2   56.95    5.27
  -5   4   1    3.08    2.65
  -5   4   1    0.70    2.01
  -5   4   1   -0.09    1.58
   5  -4  -1    0.87    1.57
   5  -4  -1    1.21    1.15
   5  -4  -1    0.99    1.88
   5  -4  -1    0.98    1.69
   5  -4  -1    1.71    1.86
  -5   4   0    9.20    3.05
  -5   4   0   10.88    3.36
  -5   4   0    6.80    2.28
   5  -4   0    8.20    2.69
   5  -4   0   11.24    1.98
   5  -4   0    8.56    2.97
   5  -4   0   11.29    3.07
   5  -4   0   11.49    3.01
  -5   4  -1   11.59    3.21
  -5   4  -1   11.53    3.19
  -5   4  -1    8.62    2.35
   5  -4   1    9.73    2.86
   5  -4   1   11.20    2.28
   5  -4   1    9.89    3.00
   5  -4   1    8.67    2.84
   5  -4   1   12.37    3.05
  -5   4  -2   14.60    3.50
  -5   4  -2   21.57    4.38
  -5   4  -2   16.65    3.16
   5  -4   2    8.68    2.84
   5  -4   2   12.67    3.52
   5  -4   2   13.45    3.26
   5  -4   2   15.09    3.37
  -5   4  -3    7.54    2.85
  -5   4  -3    7.56    2.97
  -5   4  -3   12.23    2.95
   5  -4   3    7.75    2.75
   5  -4   3    7.48    2.92
   5  -4   3    9.16    2.99
   5  -4   3   10.45    2.96
  -5   4  -4    8.49    2.90
  -5   4  -4    7.77    3.31
  -5   4  -4    8.16    2.69
   5  -4   4    7.34    3.13
   5  -4   4    8.50    3.37
   5  -4   4    8.06    2.99
   5  -4   4    8.77    2.93
  -5   4  -5   27.53    4.82
  -5   4  -5   25.35    5.10
   5  -4   5   19.79    4.28
   5  -4   5   22.84    4.84
   5  -4   5   27.57    5.06
   5  -4   5   23.85    4.40
  -5   4  -6   11.78    3.58
  -5   4  -6   11.05    3.57
  -5   4  -6   11.84    3.93
   5  -4   6   13.13    4.01
   5  -4   6   12.46    4.29
   5  -4   6   10.23    3.65
   5  -4   6   10.02    3.32
  -5   4  -7    3.18    2.65
  -5   4  -7   -1.09    1.99
  -5   4  -7   -0.60    2.09
  -5   4  -7    1.74    1.97
   5  -4   7    2.00    2.48
   5  -4   7    0.08    2.60
   5  -4   7    1.09    2.71
   5  -4   7    0.80    2.33
  -5   4  -8    4.45    3.06
   5  -4   8    1.81    3.15
  -5   3  11    6.60    4.15
  -5   3  11    4.01    3.70
  -5   3  11    3.22    3.24
   5  -3 -11    4.62    3.33
   5  -3 -11    4.67    3.07
   5  -3 -11    7.40    3.97
  -5   3  10    0.52    2.27
  -5   3  10    0.24    2.66
  -5   3  10    0.03    2.37
   5  -3 -10    0.18    2.25
   5  -3 -10    0.05    2.04
   5  -3 -10    0.72    2.45
  -5   3   9    2.97    2.55
  -5   3   9   -0.75    2.64
  -5   3   9   -0.27    1.97
   5  -3  -9    0.74    2.26
   5  -3  -9    0.72    1.90
   5  -3  -9    1.19    2.29
[truncated: 142,083 more chars]
