# Supplementary material for: Crystal structure of 2-[bis(1H-pyrazol-1-yl)meth­yl]pyridine
Source: Acta Crystallogr E Crystallogr Commun. 2015 Jul 15;71(Pt 8):o567. doi: 10.1107/S2056989015013195 (PMC4571400; doi:10.1107/S2056989015013195)
Supplement: Supplementary file 2 [file e-71-0o567-Isup2.hkl]

data_I                                                                          
_shelx_title ' [C12 H11 N5] in P-1'                                             
_shelx_refln_list_code          4                                               
_shelx_F_calc_maximum       96.59                                               
_exptl_crystal_F_000       236.00                                               
_reflns_d_resolution_high  0.7469                                               
                                                                                
loop_                                                                           
 _space_group_symop_operation_xyz                                               
 'x, y, z'                                                                      
 '-x, -y, -z'                                                                   
                                                                                
_cell_length_a     7.5723                                                       
_cell_length_b     8.6376                                                       
_cell_length_c     9.7354                                                       
_cell_angle_alpha  97.539                                                       
_cell_angle_beta  106.123                                                       
_cell_angle_gamma 105.510                                                       
                                                                                
_shelx_F_squared_multiplier     1.000                                           
                                                                                
loop_                                                                           
 _refln_index_h                                                                 
 _refln_index_k                                                                 
 _refln_index_l                                                                 
 _refln_F_squared_calc                                                          
 _refln_F_squared_meas                                                          
 _refln_F_squared_sigma                                                         
 _refln_observed_status                                                         
   1   0   0          2.04          3.01         0.45 o                         
   2   0   0       3402.70       2964.88       318.96 o                         
   3   0   0         34.85         31.57         3.50 o                         
   4   0   0       1499.03       1521.40        33.75 o                         
   5   0   0         83.05         87.88         3.48 o                         
   6   0   0        180.12        174.78         6.09 o                         
   7   0   0         27.74         22.55         4.02 o                         
   8   0   0         78.92         68.87         6.58 o                         
   9   0   0          0.04         -0.10         3.63 o                         
  -9   1   0         40.49         38.92         6.58 o                         
  -8   1   0         18.17         11.47         3.99 o                         
  -7   1   0          5.47          5.33         2.34 o                         
  -6   1   0         10.29         10.57         2.04 o                         
  -5   1   0        948.20        963.97        20.51 o                         
  -4   1   0          0.41          0.23         0.71 o                         
  -3   1   0        625.61        627.79        13.98 o                         
  -2   1   0         43.34         45.12         1.47 o                         
  -1   1   0          0.29          1.65         0.35 o                         
   0   1   0       1232.46       1361.32        48.27 o                         
   1   1   0        681.57        604.02         9.67 o                         
   2   1   0          4.22          5.64         0.62 o                         
   3   1   0         26.79         31.14         1.50 o                         
   4   1   0         41.06         39.03         1.87 o                         
   5   1   0         70.17         78.93         4.20 o                         
   6   1   0         14.95         11.23         3.04 o                         
   7   1   0          1.16          3.22         2.64 o                         
   8   1   0          8.34          2.13         3.17 o                         
  -9   2   0          0.88         -1.44         2.97 o                         
  -8   2   0        127.52        127.37         6.74 o                         
  -7   2   0          0.14         -1.08         1.73 o                         
  -6   2   0          8.20          6.78         1.76 o                         
  -5   2   0          2.08          3.19         0.87 o                         
  -4   2   0        556.95        547.12         8.23 o                         
  -3   2   0          0.10          0.98         0.58 o                         
  -2   2   0        124.50        155.14         2.54 o                         
  -1   2   0        122.13        116.91         1.91 o                         
   0   2   0       2641.72       2852.84       109.50 o                         
   1   2   0        346.85        316.91         5.03 o                         
   2   2   0         39.90         39.73         1.30 o                         
   3   2   0        175.65        192.03         3.44 o                         
   4   2   0         16.25         19.70         1.93 o                         
   5   2   0          0.38          0.07         1.97 o                         
   6   2   0          8.58          8.87         2.96 o                         
   7   2   0          5.00          4.62         3.08 o                         
   8   2   0          5.19          1.99         3.32 o                         
  -9   3   0          2.79          4.03         2.83 o                         
  -8   3   0         14.08         13.61         3.33 o                         
  -7   3   0         68.75         41.22        12.51 o                         
  -6   3   0          3.90          5.41         1.86 o                         
  -5   3   0         38.99         39.37         2.38 o                         
  -4   3   0         30.25         32.09         1.65 o                         
  -3   3   0        450.19        457.81         8.03 o                         
  -2   3   0         87.96         87.57         2.61 o                         
  -1   3   0       2367.63       2384.53        41.02 o                         
   0   3   0       1885.38       1947.91        67.53 o                         
   1   3   0          1.42          0.98         0.60 o                         
   2   3   0         68.02         66.19         1.63 o                         
   3   3   0        178.79        183.66         3.59 o                         
   4   3   0        212.25        211.13         5.68 o                         
   5   3   0        163.98        164.61         7.11 o                         
   6   3   0         42.84         35.07         4.71 o                         
   7   3   0         10.11          8.44         3.59 o                         
   8   3   0          2.54          1.69         3.46 o                         
  -9   4   0          0.01         -1.20         2.42 o                         
  -8   4   0          0.12          0.39         1.89 o                         
  -7   4   0         81.38         79.70         4.89 o                         
  -6   4   0         44.55         50.25         3.41 o                         
  -5   4   0         17.36         20.84         1.99 o                         
  -4   4   0         40.25         43.32         2.40 o                         
  -3   4   0          2.60          1.50         0.69 o                         
  -2   4   0         73.08         66.06         2.12 o                         
  -1   4   0          2.44          1.43         0.74 o                         
   0   4   0       1166.98       1286.74        37.01 o                         
   1   4   0          8.60          7.57         0.96 o                         
   2   4   0         91.26         95.62         2.39 o                         
   3   4   0         50.87         60.12         3.09 o                         
   4   4   0        139.22        142.59         5.06 o                         
   5   4   0         65.08         64.86         5.87 o                         
   6   4   0         12.38         13.15         3.64 o                         
   7   4   0          0.17          1.44         3.09 o                         
  -9   5   0          3.60          2.35         2.78 o                         
  -8   5   0         54.34         46.40         4.47 o                         
  -7   5   0         16.25         17.59         2.99 o                         
  -6   5   0         23.31         19.17         2.49 o                         
  -5   5   0        210.03        218.66         5.25 o                         
  -4   5   0        152.22        160.66         4.33 o                         
  -3   5   0        125.02        142.17         3.58 o                         
  -2   5   0         47.96         53.00         2.16 o                         
  -1   5   0        192.96        225.78         6.25 o                         
   0   5   0        137.24        123.29         3.97 o                         
   1   5   0          0.42          0.48         0.83 o                         
   2   5   0         17.77         20.28         2.16 o                         
   3   5   0          0.47          0.94         1.64 o                         
   4   5   0         46.31         47.26         3.83 o                         
   5   5   0          0.49          0.79         2.63 o                         
   6   5   0          2.92          2.01         3.05 o                         
  -9   6   0          0.00         -2.13         2.38 o                         
  -8   6   0         13.00         12.42         3.39 o                         
  -7   6   0         14.34         13.59         3.00 o                         
  -6   6   0          0.84         -0.05         1.70 o                         
  -5   6   0          0.24         -0.68         1.45 o                         
  -4   6   0          7.07          6.69         1.73 o                         
  -3   6   0         51.09         59.33         3.06 o                         
  -2   6   0        167.74        169.43         3.63 o                         
  -1   6   0         32.19         30.80         2.16 o                         
   0   6   0        195.84        194.44         5.08 o                         
   1   6   0         18.17         16.02         1.74 o                         
   2   6   0         81.81         80.22         3.73 o                         
   3   6   0          7.75          5.29         1.98 o                         
   4   6   0         33.23         37.53         3.78 o                         
   5   6   0          5.73          0.60         3.79 o                         
   6   6   0          7.07          9.68         5.69 o                         
  -9   7   0          1.31          0.40         2.98 o                         
  -8   7   0         10.28          5.45         3.23 o                         
  -7   7   0         67.13         62.05         4.86 o                         
  -6   7   0          2.19         -0.03         1.84 o                         
  -5   7   0         11.86          7.90         1.69 o                         
  -4   7   0         23.70         25.67         2.77 o                         
  -3   7   0         71.20         73.08         4.07 o                         
  -2   7   0        233.65        211.76         6.05 o                         
  -1   7   0         61.85         65.71         3.66 o                         
   0   7   0         69.25         58.92         3.57 o                         
   1   7   0          2.87          1.23         1.46 o                         
   2   7   0         85.90         53.76        18.56 o                         
   3   7   0          0.40         -0.19         2.15 o                         
   4   7   0         15.94         11.27         5.73 o                         
   5   7   0          3.89          4.93         5.80 o                         
  -8   8   0         13.94         12.08         3.96 o                         
  -7   8   0         28.13         34.30         4.59 o                         
  -6   8   0         19.33         20.16         3.30 o                         
  -5   8   0         19.83         22.15         2.89 o                         
  -4   8   0        106.35        108.45         4.79 o                         
  -3   8   0         10.40          9.50         2.02 o                         
  -2   8   0         26.71         24.75         2.99 o                         
  -1   8   0          6.73          4.78         1.84 o                         
   0   8   0         73.55         39.61        14.91 o                         
   1   8   0          4.41          2.57         2.26 o                         
   2   8   0          0.25         -0.58         2.94 o                         
   3   8   0         15.86         23.62         5.35 o                         
   4   8   0         19.37         18.05         6.57 o                         
  -8   9   0          2.69          0.64         2.67 o                         
  -7   9   0          2.48          2.66         2.39 o                         
  -6   9   0         13.23         11.97         2.90 o                         
  -5   9   0          1.60          0.84         1.84 o                         
  -4   9   0          0.06         -1.08         1.70 o                         
  -3   9   0          8.61          7.24         2.35 o                         
  -2   9   0         64.88         63.32         4.65 o                         
  -1   9   0         13.15         14.63         2.86 o                         
   0   9   0         24.59         23.54         4.31 o                         
   1   9   0          1.05          2.69         3.09 o                         
   2   9   0         28.29         23.95         5.57 o                         
   3   9   0          0.25         -1.59         3.79 o                         
  -7  10   0          9.37          8.36         3.01 o                         
  -6  10   0          0.00          0.22         2.34 o                         
  -5  10   0          0.96          2.66         2.22 o                         
  -4  10   0         19.40         13.50         3.06 o                         
  -3  10   0          5.16          6.38         2.58 o                         
  -2  10   0         18.66         16.21         3.94 o                         
  -1  10   0          4.37          4.36         3.52 o                         
   0  10   0          1.49          1.74         3.41 o                         
   1  10   0          1.17          3.27         3.98 o                         
  -5  11   0         16.43         17.87         4.18 o                         
  -4  11   0          2.30          4.32         3.30 o                         
  -3  11   0          1.14          2.16         3.14 o                         
  -2  11   0          8.47         11.96         4.71 o                         
  -1  11   0          0.51         -1.50         3.47 o                         
   0 -11   1          0.14         -0.30         4.31 o                         
   1 -11   1          6.39          5.49         4.29 o                         
   2 -11   1          0.65          0.19         2.91 o                         
   3 -11   1          0.16         -1.87         2.55 o                         
   4 -11   1          0.71          1.74         2.60 o                         
   5 -11   1          3.76          2.42         2.52 o                         
  -2 -10   1          3.71          7.28         4.65 o                         
  -1 -10   1          0.16         -2.36         3.28 o                         
   0 -10   1          2.15          2.74         3.64 o                         
   1 -10   1         19.38         17.98         3.98 o                         
   2 -10   1          0.07          1.46         2.38 o                         
   3 -10   1         24.21         18.63         3.41 o                         
   4 -10   1          0.45         -1.31         1.95 o                         
   5 -10   1          6.01          3.04         2.29 o                         
   6 -10   1          0.44          1.13         2.52 o                         
   7 -10   1         18.42         16.56         3.76 o                         
  -3  -9   1          0.08         -3.24         3.24 o                         
  -2  -9   1         22.33         17.96         5.06 o                         
  -1  -9   1          0.01         -2.14         2.14 o                         
   0  -9   1          1.01         -1.90         2.07 o                         
   1  -9   1          5.43          9.33         2.76 o                         
   2  -9   1          2.64          0.00         1.82 o                         
   3  -9   1          1.31          0.82         1.93 o                         
   4  -9   1         52.71         49.62         4.12 o                         
   5  -9   1          7.08          4.62         2.17 o                         
   6  -9   1          8.41          5.82         2.54 o                         
   7  -9   1         23.86         17.67         3.43 o                         
  -4  -8   1         16.34         26.52         7.38 o                         
  -3  -8   1          0.03         -2.25         2.49 o                         
  -2  -8   1          0.06         -1.84         2.08 o                         
  -1  -8   1         80.14         82.83         5.82 o                         
   0  -8   1          0.60          0.72         1.80 o                         
   1  -8   1         49.95         48.58         3.50 o                         
   2  -8   1          0.28          0.35         1.62 o                         
   3  -8   1        136.49        133.40         5.05 o                         
   4  -8   1        134.15        131.44         5.14 o                         
   5  -8   1          9.35          6.27         2.06 o                         
   6  -8   1          0.79         -0.49         1.89 o                         
   7  -8   1          0.03         -0.22         2.06 o                         
   8  -8   1          9.40          5.70         3.31 o                         
  -5  -7   1          1.28         -0.30         4.50 o                         
  -4  -7   1          5.58          4.32         2.77 o                         
  -3  -7   1         19.97         22.01         4.05 o                         
  -2  -7   1         32.99         30.35         3.69 o                         
  -1  -7   1         58.09         56.20         4.00 o                         
   0  -7   1          4.80          7.02         1.63 o                         
   1  -7   1          5.79          3.13         1.58 o                         
   2  -7   1          5.22          4.80         1.69 o                         
   3  -7   1         14.33         13.96         2.27 o                         
   4  -7   1          0.40          1.86         1.52 o                         
   5  -7   1          0.05          0.87         1.44 o                         
   6  -7   1          0.93         -0.11         1.96 o                         
   7  -7   1          3.76          2.22         2.47 o                         
   8  -7   1         11.51         13.19         3.84 o                         
  -6  -6   1          0.02          3.05         3.66 o                         
  -5  -6   1          0.11         -0.27         3.00 o                         
  -4  -6   1         38.73         40.00         4.32 o                         
  -3  -6   1          4.01          4.09         2.16 o                         
  -2  -6   1         14.99         15.63         2.23 o                         
  -1  -6   1         98.77        102.92         3.10 o                         
   0  -6   1          0.05          0.38         1.00 o                         
   1  -6   1          0.29         -0.59         1.14 o                         
   2  -6   1        186.14        197.60         3.76 o                         
   3  -6   1         54.41         58.73         2.97 o                         
   4  -6   1          8.44          7.80         1.71 o                         
   5  -6   1         42.93         49.96         3.43 o                         
   6  -6   1        186.10        185.40         6.26 o                         
   7  -6   1          2.01         -0.10         2.08 o                         
   8  -6   1          6.69          3.90         2.57 o                         
   9  -6   1          1.16         -0.41         2.87 o                         
  -7  -5   1          4.71          2.97         3.71 o                         
  -6  -5   1         46.90         42.21         5.57 o                         
  -5  -5   1         13.07         11.52         3.29 o                         
  -4  -5   1          4.88          5.72         2.32 o                         
  -3  -5   1        207.69        221.04         5.46 o                         
  -2  -5   1          5.71          4.69         1.07 o                         
  -1  -5   1         11.80         14.90         1.37 o                         
   0  -5   1         69.38         66.38         4.50 o                         
   1  -5   1        526.40        542.02         5.57 o                         
   2  -5   1        360.39        391.81         5.44 o                         
   3  -5   1         40.75         47.10         2.66 o                         
   4  -5   1         45.32         51.31         2.99 o                         
   5  -5   1         36.69         34.63         2.61 o                         
   6  -5   1        114.41        115.75         4.62 o                         
   7  -5   1         17.27         16.95         2.92 o                         
   8  -5   1          0.89         -0.25         2.07 o                         
   9  -5   1          8.63          7.86         3.39 o                         
  -7  -4   1          0.00          0.94         2.96 o                         
  -6  -4   1          3.65          4.00         2.88 o                         
  -5  -4   1         41.07         40.68         4.72 o                         
  -4  -4   1         20.99         22.74         3.04 o                         
  -3  -4   1        318.06        334.95         5.59 o                         
  -2  -4   1        319.04        314.28         5.66 o                         
  -1  -4   1        415.94        459.77         7.67 o                         
   0  -4   1         52.27         53.09         1.83 o                         
   1  -4   1        371.42        382.82         5.66 o                         
   2  -4   1        215.60        223.44         3.51 o                         
   3  -4   1         17.09         14.07         1.50 o                         
   4  -4   1        144.62        141.91         3.83 o                         
   5  -4   1         17.22         22.00         2.06 o                         
   6  -4   1         95.39         99.41         4.60 o                         
   7  -4   1          9.13          9.11         2.38 o                         
   8  -4   1          2.12          3.25         2.57 o                         
   9  -4   1         12.84          9.48         3.47 o                         
  -8  -3   1         11.35          9.72         3.95 o                         
  -7  -3   1         19.25         22.51         4.37 o                         
  -6  -3   1         57.74         58.15         5.63 o                         
  -5  -3   1          4.94          2.97         2.34 o                         
  -4  -3   1          0.00          0.86         1.33 o                         
  -3  -3   1          4.47          4.28         0.95 o                         
  -2  -3   1          2.73          3.85         0.78 o                         
  -1  -3   1        144.43        123.35         2.73 o                         
   0  -3   1         38.77         41.47         1.45 o                         
   1  -3   1        199.23        171.44         2.44 o                         
   2  -3   1        187.95        200.13         3.98 o                         
   3  -3   1         90.11         90.09         2.08 o                         
   4  -3   1          0.03          0.56         0.72 o                         
   5  -3   1         65.24         72.98         2.96 o                         
   6  -3   1        179.33        144.28        13.01 o                         
   7  -3   1          3.54          4.05         1.96 o                         
   8  -3   1          0.77          0.21         2.22 o                         
   9  -3   1          3.43          0.22         3.20 o                         
  -8  -2   1          1.34          3.38         3.25 o                         
  -7  -2   1          6.23          6.18         3.21 o                         
  -6  -2   1         23.95         23.19         3.86 o                         
  -5  -2   1          1.72          2.19         1.76 o                         
  -4  -2   1          8.21          8.10         1.30 o                         
  -3  -2   1        203.84        230.04         3.32 o                         
  -2  -2   1         25.68         25.63         1.34 o                         
  -1  -2   1        121.01        101.16         6.87 o                         
   0  -2   1        365.90        307.83        10.65 o                         
   1  -2   1        451.37        448.70         4.18 o                         
   2  -2   1        432.13        445.72         5.12 o                         
   3  -2   1         61.46         60.79         1.76 o                         
   4  -2   1         12.56          7.84         1.08 o                         
   5  -2   1         62.95         63.74         3.34 o                         
   6  -2   1        463.38        475.62        12.11 o                         
   7  -2   1         20.79         23.83         3.98 o                         
   8  -2   1         20.44         20.84         4.12 o                         
   9  -2   1          9.79          7.51         3.68 o                         
  -9  -1   1          0.77          0.62         3.81 o                         
  -8  -1   1          0.65         -1.02         2.77 o                         
  -7  -1   1          0.00          2.43         2.62 o                         
  -6  -1   1         77.48         70.20         4.65 o                         
  -5  -1   1          1.69          1.28         1.26 o                         
  -4  -1   1         35.47         33.62         1.89 o                         
  -3  -1   1       1055.97       1084.71        14.51 o                         
  -2  -1   1         12.80         15.46         0.90 o                         
  -1  -1   1         12.64          7.48         1.46 o                         
   0  -1   1        975.38        918.91        11.13 o                         
   1  -1   1       9329.52       8243.17       239.73 o                         
   2  -1   1        437.29        367.95        24.19 o                         
   3  -1   1       1467.01       1489.45        21.67 o                         
   4  -1   1        294.26        305.02         6.44 o                         
   5  -1   1        198.28        202.68         5.56 o                         
   6  -1   1         84.99         81.24         4.70 o                         
   7  -1   1         30.88         33.65         4.44 o                         
   8  -1   1         32.09         26.81         5.44 o                         
   9  -1   1          9.80          8.47         4.74 o                         
  -9   0   1          5.42          5.49         4.18 o                         
  -8   0   1         29.25         30.97         4.82 o                         
  -7   0   1          7.63          3.06         1.62 o                         
  -6   0   1        100.31        104.15         4.98 o                         
  -5   0   1          1.08          4.72         1.51 o                         
  -4   0   1        530.32        541.33        12.95 o                         
  -3   0   1         18.92         20.95         0.99 o                         
  -2   0   1       5445.42       4325.57       436.29 o                         
  -1   0   1       1245.92       1167.37        20.62 o                         
   0   0   1        147.43        114.36         1.20 o                         
   1   0   1        198.66        183.40         7.31 o                         
   2   0   1       1426.76       1348.97        19.57 o                         
   3   0   1        132.02        159.97         2.07 o                         
   4   0   1          0.59          1.27         0.80 o                         
   5   0   1         17.22         17.94         2.50 o                         
   6   0   1        381.61        388.82        11.86 o                         
   7   0   1          8.85          7.14         2.76 o                         
   8   0   1          5.50          4.70         3.61 o                         
  -9   1   1          1.94          0.58         3.71 o                         
  -8   1   1          0.32          0.55         2.41 o                         
  -7   1   1         94.30         98.75         5.45 o                         
  -6   1   1        140.19        148.46         5.41 o                         
  -5   1   1          0.14         -0.98         1.07 o                         
  -4   1   1         11.02         11.46         2.38 o                         
  -3   1   1        817.98        849.36        20.44 o                         
  -2   1   1          1.80          8.64         1.05 o                         
  -1   1   1        165.13        155.01         3.00 o                         
   0   1   1          0.09          2.41         0.35 o                         
   1   1   1       2657.47       2742.90        36.64 o                         
   2   1   1          9.56         11.25         0.94 o                         
   3   1   1        219.91        222.31         3.10 o                         
   4   1   1         51.97         61.47         2.76 o                         
   5   1   1          0.42          1.36         1.61 o                         
   6   1   1         63.21         59.33         5.42 o                         
   7   1   1         10.30         12.33         3.27 o                         
   8   1   1          2.37          5.24         3.39 o                         
  -9   2   1          1.57          0.88         2.55 o                         
  -8   2   1          4.00          4.67         2.51 o                         
  -7   2   1         24.03         26.56         3.03 o                         
  -6   2   1         11.88          6.57         1.82 o                         
  -5   2   1         42.16         38.10         2.23 o                         
  -4   2   1          9.95          9.53         1.00 o                         
  -3   2   1          2.59          2.25         0.66 o                         
  -2   2   1        729.00        707.78        12.19 o                         
  -1   2   1       1416.84       1435.54        15.53 o                         
   0   2   1       1916.30       1991.16        11.74 o                         
   1   2   1          0.44          0.72         0.61 o                         
   2   2   1         46.11         56.78         3.81 o                         
   3   2   1          3.73          8.43         1.09 o                         
   4   2   1         10.16         10.29         1.85 o                         
   5   2   1          0.11          1.56         1.78 o                         
   6   2   1         20.97         15.08         3.40 o                         
   7   2   1          0.20         -2.51         2.51 o                         
   8   2   1         15.69         14.68         4.29 o                         
  -9   3   1         14.03         16.86         3.79 o                         
  -8   3   1          0.29         -0.37         2.14 o                         
  -7   3   1         22.18         20.66         2.89 o                         
  -6   3   1          7.20          7.03         1.94 o                         
  -5   3   1         64.03         69.70         2.36 o                         
  -4   3   1         32.25         42.97         1.79 o                         
  -3   3   1          0.29          0.84         0.63 o                         
  -2   3   1        309.06        309.40         4.40 o                         
  -1   3   1        160.24        181.04         2.63 o                         
   0   3   1          4.12          6.44         0.84 o                         
   1   3   1        121.18        110.95         2.20 o                         
   2   3   1         62.99         62.33         1.84 o                         
   3   3   1         68.95         74.64         4.96 o                         
   4   3   1         63.89         68.26         3.95 o                         
   5   3   1         53.07         58.42         4.73 o                         
   6   3   1          0.67         -1.69         2.51 o                         
   7   3   1          0.24         -1.28         2.88 o                         
  -9   4   1          2.85          2.17         2.73 o                         
  -8   4   1          0.02          0.52         1.98 o                         
  -7   4   1         17.11         16.25         2.74 o                         
  -6   4   1          7.49          8.04         1.94 o                         
  -5   4   1          1.88          2.28         1.24 o                         
  -4   4   1         44.47         45.61         2.59 o                         
  -3   4   1        101.03         88.06         2.88 o                         
  -2   4   1        124.19        129.18         2.63 o                         
  -1   4   1        546.40        674.24         8.54 o                         
   0   4   1        245.34        276.14         6.65 o                         
   1   4   1          0.02          0.73         0.67 o                         
   2   4   1          5.07          5.79         1.43 o                         
   3   4   1          8.22          8.16         1.71 o                         
   4   4   1         48.20         47.48         3.68 o                         
   5   4   1          1.24          0.99         2.11 o                         
   6   4   1         23.75         23.27         4.30 o                         
   7   4   1          0.34          1.02         4.01 o                         
  -9   5   1          0.61          2.71         2.42 o                         
  -8   5   1         27.46         26.45         3.64 o                         
  -7   5   1          8.69          6.88         2.26 o                         
  -6   5   1          9.17          7.50         2.04 o                         
  -5   5   1          0.76          1.19         1.42 o                         
  -4   5   1          4.57          3.92         1.02 o                         
  -3   5   1         34.09         43.15         2.11 o                         
  -2   5   1         69.17         56.55         5.50 o                         
  -1   5   1        961.87       1053.24        17.76 o                         
   0   5   1          2.03          2.35         1.05 o                         
   1   5   1         20.32         22.31         1.77 o                         
   2   5   1         20.91         21.04         2.29 o                         
   3   5   1         14.52         13.07         2.32 o                         
   4   5   1          9.77          7.32         2.15 o                         
   5   5   1          0.45         -0.18         2.61 o                         
   6   5   1          0.01         -3.13         3.52 o                         
  -9   6   1         11.24          9.30         3.33 o                         
  -8   6   1          8.48          6.94         2.89 o                         
  -7   6   1          4.26          4.18         2.51 o                         
  -6   6   1         51.45         48.58         3.94 o                         
  -5   6   1         21.87         23.64         2.55 o                         
  -4   6   1         14.56         18.16         2.20 o                         
  -3   6   1          0.73          1.26         1.22 o                         
  -2   6   1         95.39        102.60         6.56 o                         
  -1   6   1          1.47          0.00         1.11 o                         
   0   6   1         43.17         39.22         2.26 o                         
   1   6   1         18.62         17.29         2.39 o                         
   2   6   1         78.24         76.53         4.81 o                         
   3   6   1          0.49         -1.72         1.80 o                         
   4   6   1          0.85         -1.44         2.53 o                         
   5   6   1          4.52          0.08         3.72 o                         
  -9   7   1          4.46          4.82         3.05 o                         
  -8   7   1          5.13          4.14         2.88 o                         
  -7   7   1         42.39         43.30         4.23 o                         
  -6   7   1          2.00          1.22         1.86 o                         
  -5   7   1         37.94         40.28         3.10 o                         
  -4   7   1         14.91         16.89         2.17 o                         
  -3   7   1         60.49         63.97         3.42 o                         
  -2   7   1          0.08         -1.04         1.15 o                         
  -1   7   1         18.20         20.60         2.13 o                         
   0   7   1          2.55          2.23         1.72 o                         
   1   7   1         56.22         58.23         4.76 o                         
   2   7   1         34.14         31.05         4.31 o                         
   3   7   1          1.89          4.04         3.37 o                         
   4   7   1          0.09          0.87         4.28 o                         
   5   7   1          0.00         -1.24         4.79 o                         
  -8   8   1         10.12          6.96         3.59 o                         
  -7   8   1          4.42          2.23         2.47 o                         
  -6   8   1         17.99         16.27         3.05 o                         
  -5   8   1         31.85         31.93         3.26 o                         
  -4   8   1         14.03         10.72         2.29 o                         
  -3   8   1        106.67        107.25         4.57 o                         
  -2   8   1         82.68         86.28         4.58 o                         
  -1   8   1          1.05          3.66         2.09 o                         
   0   8   1         20.20         19.12         3.72 o                         
   1   8   1          4.46          5.43         2.92 o                         
   2   8   1         46.04         54.91         7.04 o                         
   3   8   1          4.72          4.74         4.02 o                         
   4   8   1         10.98         11.19         7.16 o                         
  -8   9   1         23.91         24.40         4.40 o                         
  -7   9   1         17.76         19.08         3.52 o                         
  -6   9   1          0.01          0.30         2.05 o                         
  -5   9   1         30.95         28.60         3.34 o                         
  -4   9   1         23.08         30.24         3.30 o                         
  -3   9   1          0.05          0.60         1.97 o                         
  -2   9   1          0.08          0.30         2.56 o                         
  -1   9   1         11.29         12.47         4.15 o                         
   0   9   1          9.24          6.75         3.36 o                         
   1   9   1          1.58         -0.62         2.86 o                         
   2   9   1          3.40          2.60         3.82 o                         
  -7  10   1          2.22          1.45         2.58 o                         
  -6  10   1          5.40          2.72         2.69 o                         
  -5  10   1          5.99          6.51         2.93 o                         
  -4  10   1          0.00          0.43         2.44 o                         
  -3  10   1          0.09          0.51         2.92 o                         
  -2  10   1          3.21          1.75         3.58 o                         
  -1  10   1          8.32          8.09         4.14 o                         
   0  10   1          0.60          2.37         3.71 o                         
   1  10   1          0.05          5.47         4.91 o                         
  -5  11   1          0.32         -0.71         2.75 o                         
  -4  11   1          1.62          1.29         3.18 o                         
  -3  11   1         21.96         28.35         6.11 o                         
  -2  11   1          3.93          5.88         4.26 o                         
   0 -11   2          4.29          6.26         4.23 o                         
   1 -11   2          0.55          3.39         3.23 o                         
   2 -11   2          3.36          4.04         2.88 o                         
   3 -11   2          1.52          0.27         2.15 o                         
   4 -11   2          3.17         -1.19         2.46 o                         
   5 -11   2         28.05         35.82         4.35 o                         
  -2 -10   2          8.03          7.28         4.51 o                         
  -1 -10   2          1.28          4.67         3.23 o                         
   0 -10   2          0.00          2.33         2.93 o                         
   1 -10   2          1.17          2.83         2.56 o                         
   2 -10   2         10.06         10.73         2.63 o                         
   3 -10   2          0.28          0.60         2.05 o                         
   4 -10   2         28.99         28.37         3.63 o                         
   5 -10   2          9.03          7.74         2.59 o                         
   6 -10   2          6.45          8.60         2.98 o                         
  -3  -9   2          0.07          3.41         3.27 o                         
  -2  -9   2          0.09         -0.33         2.49 o                         
  -1  -9   2          1.55         -1.54         2.26 o                         
   0  -9   2          4.60          3.93         2.43 o                         
   1  -9   2          0.32          1.73         1.76 o                         
   2  -9   2         26.85         22.97         3.25 o                         
   3  -9   2          6.92          8.35         2.53 o                         
   4  -9   2         31.71         30.96         3.46 o                         
   5  -9   2          8.29         12.00         2.63 o                         
   6  -9   2          0.83          1.23         2.11 o                         
   7  -9   2          4.06          3.44         2.60 o                         
  -4  -8   2          0.14         -1.89         2.85 o                         
  -3  -8   2          8.18          7.75         3.15 o                         
  -2  -8   2         11.06          6.27         2.73 o                         
  -1  -8   2         52.40         44.57         4.47 o                         
   0  -8   2          7.38          5.64         1.62 o                         
   1  -8   2          3.41          1.74         1.63 o                         
   2  -8   2        146.10        132.12         5.40 o                         
   3  -8   2         37.53         31.47         3.14 o                         
   4  -8   2         21.11         18.97         2.92 o                         
   5  -8   2         13.20         13.79         2.48 o                         
   6  -8   2          1.53          0.63         1.96 o                         
   7  -8   2          1.51         -0.43         2.36 o                         
   8  -8   2          0.01         -2.45         2.45 o                         
  -5  -7   2         14.94         15.29         4.83 o                         
  -4  -7   2          3.60          0.82         2.60 o                         
  -3  -7   2         16.50         16.29         3.70 o                         
  -2  -7   2        111.36        103.29         5.35 o                         
  -1  -7   2          9.20          8.80         1.77 o                         
   0  -7   2         12.11         13.70         1.97 o                         
   1  -7   2         14.36         16.00         2.10 o                         
   2  -7   2          5.03          6.18         1.82 o                         
   3  -7   2        168.13        157.83         5.50 o                         
   4  -7   2          0.20         -0.77         1.30 o                         
   5  -7   2          9.95         14.73         2.46 o                         
   6  -7   2          8.00          7.88         2.63 o                         
   7  -7   2         20.64         20.07         5.21 o                         
   8  -7   2          0.04         -2.42         2.42 o                         
  -6  -6   2         18.32         21.00         5.38 o                         
  -5  -6   2         22.45         14.64         4.80 o                         
  -4  -6   2          0.01         -0.85         2.15 o                         
  -3  -6   2         40.66         43.96         4.08 o                         
  -2  -6   2          2.95          3.37         1.40 o                         
  -1  -6   2         36.64         34.72         2.49 o                         
   0  -6   2          0.33          0.02         1.21 o                         
   1  -6   2        142.84        143.51         4.19 o                         
   2  -6   2         47.98         46.50         2.65 o                         
   3  -6   2        101.91        109.90         4.06 o                         
   4  -6   2         23.02         26.48         2.42 o                         
   5  -6   2        120.25        109.91         4.59 o                         
   6  -6   2         40.80         40.53         3.74 o                         
   7  -6   2         32.77         29.41         3.70 o                         
   8  -6   2          0.00         -0.79         2.18 o                         
  -7  -5   2          0.16          1.93         3.48 o                         
  -6  -5   2         14.09         16.67         3.98 o                         
  -5  -5   2         13.81         12.41         3.38 o                         
  -4  -5   2         15.13         14.29         2.75 o                         
  -3  -5   2         35.46         40.07         2.87 o                         
  -2  -5   2          5.02          1.92         1.14 o                         
  -1  -5   2         29.80         32.84         1.95 o                         
   0  -5   2        329.53        372.85         7.35 o                         
   1  -5   2         71.37         79.20         2.76 o                         
   2  -5   2          0.06          0.14         0.75 o                         
   3  -5   2          9.22          5.97         1.04 o                         
   4  -5   2          0.21          0.72         1.21 o                         
   5  -5   2         12.11         13.17         1.92 o                         
   6  -5   2          2.98          3.83         1.95 o                         
   7  -5   2         30.73         33.54         3.83 o                         
   8  -5   2          7.35          4.22         2.82 o                         
   9  -5   2          0.48          1.08         3.02 o                         
  -8  -4   2          5.48          4.51         7.09 o                         
  -7  -4   2          6.06         -0.97         3.03 o                         
  -6  -4   2         11.13          9.09         3.31 o                         
  -5  -4   2        178.02        181.44         7.64 o                         
  -4  -4   2         10.10         12.22         2.18 o                         
  -3  -4   2        128.56        136.22         3.45 o                         
  -2  -4   2          0.00          0.73         0.80 o                         
  -1  -4   2          5.88          6.09         1.03 o                         
   0  -4   2          0.06          0.22         0.84 o                         
   1  -4   2         55.41         61.00         2.30 o                         
   2  -4   2         73.80         77.63         2.19 o                         
   3  -4   2        408.64        453.43         4.59 o                         
   4  -4   2        232.12        246.99         4.15 o                         
   5  -4   2         29.01         31.12         2.66 o                         
   6  -4   2         30.70         29.04         3.18 o                         
   7  -4   2        132.99        135.76         5.87 o                         
   8  -4   2          1.96          2.56         2.62 o                         
   9  -4   2         12.51         10.51         4.08 o                         
  -8  -3   2          0.45         -0.65         3.25 o                         
  -7  -3   2          0.20          1.25         2.72 o                         
  -6  -3   2        115.48        116.34         6.57 o                         
  -5  -3   2          4.99          1.83         1.87 o                         
  -4  -3   2        108.59        120.67         3.25 o                         
  -3  -3   2          0.38          1.00         0.88 o                         
  -2  -3   2          0.10         -0.34         0.67 o                         
  -1  -3   2        301.07        290.58         3.54 o                         
   0  -3   2          0.11         -0.40         0.65 o                         
   1  -3   2          0.20          0.71         0.56 o                         
   2  -3   2          5.05          4.99         0.87 o                         
   3  -3   2        194.22        221.21         3.18 o                         
   4  -3   2         13.79         15.88         1.48 o                         
   5  -3   2          0.50          0.64         1.16 o                         
   6  -3   2         59.58         63.26         4.31 o                         
   7  -3   2         34.21         35.00         4.02 o                         
   8  -3   2         14.76         16.45         4.03 o                         
   9  -3   2          8.90          4.73         3.66 o                         
  -8  -2   2          0.70         -0.20         3.02 o                         
  -7  -2   2         13.35         13.11         3.58 o                         
  -6  -2   2         80.89         74.42         4.86 o                         
  -5  -2   2         62.21         64.15         4.21 o                         
  -4  -2   2        172.77        175.87         4.60 o                         
  -3  -2   2          0.66          1.90         0.82 o                         
  -2  -2   2         63.32         56.84         1.68 o                         
  -1  -2   2         88.45         79.66         1.72 o                         
   0  -2   2        395.27        341.18         3.56 o                         
   1  -2   2        127.44        127.62         1.83 o                         
   2  -2   2        120.40        129.34         2.11 o                         
   3  -2   2          0.91          0.15         0.60 o                         
   4  -2   2         11.14          9.91         1.13 o                         
   5  -2   2        190.17        195.22         5.18 o                         
   6  -2   2          2.10          2.31         1.83 o                         
   7  -2   2          1.22          0.45         1.75 o                         
   8  -2   2          0.15          1.33         2.75 o                         
   9  -2   2         11.45          5.85         3.75 o                         
  -9  -1   2          0.81          1.16         3.35 o                         
  -8  -1   2         21.32         22.96         4.31 o                         
  -7  -1   2          9.87          5.70         2.35 o                         
  -6  -1   2         27.34         26.52         3.32 o                         
  -5  -1   2         96.22        100.87         3.86 o                         
  -4  -1   2        123.38        135.40         2.77 o                         
  -3  -1   2          1.88          5.85         0.93 o                         
  -2  -1   2         11.96         18.03         1.19 o                         
  -1  -1   2       2051.58       1877.26        18.17 o                         
   0  -1   2       1725.84       1600.19        19.74 o                         
   1  -1   2          2.66          2.77         0.68 o                         
   2  -1   2        181.02        190.94         2.64 o                         
   3  -1   2        375.61        367.53        11.87 o                         
   4  -1   2          3.91          5.38         0.98 o                         
   5  -1   2         74.03         76.91         3.46 o                         
   6  -1   2         47.36         48.26         4.06 o                         
   7  -1   2         89.20         78.84         6.54 o                         
   8  -1   2          9.99          5.83         3.78 o                         
  -9   0   2          0.77         -1.75         3.60 o                         
  -8   0   2          1.04         -0.33         2.17 o                         
  -7   0   2         46.01         47.54         4.37 o                         
  -6   0   2         21.88         24.74         2.73 o                         
  -5   0   2         35.89         37.96         2.82 o                         
  -4   0   2        256.73        276.25         4.76 o                         
  -3   0   2        383.71        422.13         5.62 o                         
  -2   0   2        233.70        211.17         2.51 o                         
  -1   0   2        222.12        171.95         1.70 o                         
   0   0   2       1039.25        960.64        10.45 o                         
   1   0   2          0.02          0.73         0.50 o                         
   2   0   2         27.12         31.06         1.40 o                         
   3   0   2          5.19          5.06         0.80 o                         
   4   0   2        378.06        368.46         9.06 o                         
   5   0   2          2.91          2.88         1.61 o                         
   6   0   2         28.40         30.22         3.99 o                         
   7   0   2         14.00          9.56         3.25 o                         
   8   0   2          0.25          4.38         3.83 o                         
  -9   1   2          1.33          0.28         2.42 o                         
  -8   1   2         72.24         71.07         6.41 o                         
  -7   1   2          3.59          3.75         1.83 o                         
  -6   1   2         27.85         28.44         2.78 o                         
  -5   1   2        142.12        132.39         3.52 o                         
  -4   1   2        118.02        118.50         2.49 o                         
  -3   1   2         34.18         32.57         1.42 o                         
  -2   1   2        633.04        578.23         5.93 o                         
  -1   1   2       6595.51       6411.97        64.21 o                         
   0   1   2        137.07        108.36         1.92 o                         
   1   1   2          0.03          0.26         0.46 o                         
   2   1   2        111.64        103.26         1.94 o                         
   3   1   2        103.32        115.10         7.23 o                         
   4   1   2          5.62          5.64         1.36 o                         
   5   1   2          8.27          5.60         2.06 o                         
   6   1   2          2.79          1.85         2.44 o                         
   7   1   2          4.05          4.90         3.15 o                         
   8   1   2          0.26          0.52         3.20 o                         
  -9   2   2          1.22          1.98         2.68 o                         
  -8   2   2         44.84         44.55         4.60 o                         
  -7   2   2         16.49         19.52         2.75 o                         
  -6   2   2          1.96          0.23         1.42 o                         
  -5   2   2         54.31         51.21         1.97 o                         
  -4   2   2        103.63        105.77         2.45 o                         
  -3   2   2         12.74         17.23         1.23 o                         
  -2   2   2        486.97        445.50         4.83 o                         
  -1   2   2        349.66        378.52         7.83 o                         
   0   2   2         54.43         49.99         1.52 o                         
   1   2   2         85.37         86.43         2.16 o                         
   2   2   2         95.30         95.67         2.97 o                         
   3   2   2        146.45        139.84         3.63 o                         
   4   2   2          1.21          1.60         1.38 o                         
   5   2   2         26.23         28.42         3.59 o                         
   6   2   2         58.43         55.87         5.54 o                         
   7   2   2          0.79         -2.45         2.69 o                         
 -10   3   2          0.75          0.47         2.92 o                         
  -9   3   2          6.38          5.31         2.92 o                         
  -8   3   2         16.62         18.15         2.98 o                         
  -7   3   2         21.63         19.71         2.93 o                         
  -6   3   2          1.23          2.01         1.44 o                         
  -5   3   2         79.72         83.65         2.59 o                         
  -4   3   2          1.99          3.20         0.95 o                         
  -3   3   2         45.84         28.22         6.03 o                         
  -2   3   2         30.33         30.22         1.53 o                         
  -1   3   2        107.01        115.17         3.33 o                         
   0   3   2        380.31        414.48         4.14 o                         
   1   3   2        108.45        118.21         3.43 o                         
   2   3   2        200.36        212.38         4.70 o                         
   3   3   2         18.71         17.26         1.99 o                         
   4   3   2          0.54          1.47         1.60 o                         
   5   3   2         50.03         52.53         5.89 o                         
   6   3   2          6.88          9.95         4.11 o                         
   7   3   2          0.26          0.59         3.90 o                         
 -10   4   2          1.07         -1.14         2.77 o                         
  -9   4   2         12.12          9.28         3.31 o                         
  -8   4   2         79.35         80.15         5.53 o                         
  -7   4   2         91.85         94.90         5.01 o                         
  -6   4   2         59.51         58.77         3.58 o                         
  -5   4   2        113.01        118.48         3.82 o                         
  -4   4   2         30.62         40.16         2.05 o                         
  -3   4   2         27.21         27.62         1.59 o                         
  -2   4   2        196.21        200.36         3.08 o                         
  -1   4   2        743.12        747.34        47.83 o                         
   0   4   2        367.67        396.13         8.95 o                         
   1   4   2         51.60         48.78         2.39 o                         
   2   4   2         39.26         37.67         2.68 o                         
   3   4   2        135.40        140.00         4.92 o                         
   4   4   2          4.45          4.79         2.00 o                         
   5   4   2          5.26          4.58         2.88 o                         
   6   4   2          0.14         -0.71         3.42 o                         
  -9   5   2          0.21         -0.61         2.19 o                         
  -8   5   2         66.27         63.57         5.08 o                         
  -7   5   2          0.41         -0.49         1.84 o                         
  -6   5   2         31.14         31.32         3.20 o                         
  -5   5   2         29.47         33.49         2.78 o                         
  -4   5   2        100.49         98.95         3.63 o                         
  -3   5   2        285.62        270.95         4.55 o                         
  -2   5   2         25.78         27.42         1.81 o                         
  -1   5   2        124.24        162.28         4.75 o                         
   0   5   2        100.51        106.70         3.23 o                         
   1   5   2         11.77          9.57         1.86 o                         
   2   5   2         17.77         19.20         2.26 o                         
   3   5   2         74.24         74.78         5.29 o                         
   4   5   2         12.40          9.28         3.25 o                         
   5   5   2         13.86         16.38         4.28 o                         
   6   5   2          9.21          6.29         4.50 o                         
  -9   6   2          3.20          0.00         2.60 o                         
  -8   6   2          3.64          3.12         2.58 o                         
  -7   6   2          0.88          0.95         1.86 o                         
  -6   6   2          7.69          7.85         2.19 o                         
  -5   6   2          0.40         -0.56         1.34 o                         
  -4   6   2         31.10         30.01         2.74 o                         
  -3   6   2         24.52         24.51         2.19 o                         
  -2   6   2          1.02          2.28         1.11 o                         
  -1   6   2         14.69         11.98         2.14 o                         
   0   6   2         93.07        101.57         3.69 o                         
   1   6   2         42.17         42.30         3.92 o                         
   2   6   2         44.56         46.37         3.78 o                         
   3   6   2         32.97         34.45         4.02 o                         
   4   6   2          0.29          1.36         2.92 o                         
   5   6   2          7.08          2.72         3.38 o                         
  -9   7   2          0.09          0.52         2.55 o                         
  -8   7   2        159.45        159.48         7.62 o                         
  -7   7   2          0.59          1.09         1.96 o                         
  -6   7   2        103.16        100.56         5.21 o                         
  -5   7   2         20.52         25.13         2.79 o                         
  -4   7   2        299.20        286.48        13.98 o                         
  -3   7   2         77.61         79.58         3.54 o                         
  -2   7   2        513.15        539.55        14.11 o                         
  -1   7   2        171.77        152.78        21.16 o                         
   0   7   2        211.19        213.17         8.59 o                         
   1   7   2         65.61         67.11         5.37 o                         
   2   7   2         12.96         10.52         2.78 o                         
   3   7   2         11.87         13.81         3.37 o                         
   4   7   2         18.72         10.94         5.97 o                         
  -8   8   2         28.10         22.49         4.65 o                         
  -7   8   2         53.87         54.96         5.50 o                         
  -6   8   2          0.40         -0.02         1.87 o                         
  -5   8   2         63.74         65.67         4.41 o                         
  -4   8   2         82.37         80.34         4.67 o                         
  -3   8   2          3.59          4.67         2.19 o                         
  -2   8   2        101.18        100.23         6.72 o                         
  -1   8   2          1.57          2.07         2.39 o                         
   0   8   2          0.93          0.20         2.39 o                         
   1   8   2          0.00         -1.04         2.36 o                         
   2   8   2          3.15          2.05         3.50 o                         
   3   8   2         15.21         17.18         5.28 o                         
  -8   9   2          2.33          2.39         2.98 o                         
  -7   9   2         12.44          9.06         3.00 o                         
  -6   9   2          0.07          0.58         2.09 o                         
  -5   9   2         29.86         34.07         4.35 o                         
  -4   9   2          0.00          1.48         2.33 o                         
  -3   9   2          7.28          9.32         3.22 o                         
  -2   9   2         10.54         14.17         3.43 o                         
  -1   9   2         64.75         55.74         7.00 o                         
   0   9   2          0.01          2.04         2.95 o                         
   1   9   2          0.91         -0.57         3.04 o                         
   2   9   2          3.95          4.74         4.32 o                         
  -7  10   2          6.17          1.82         3.29 o                         
  -6  10   2          2.59          2.67         3.26 o                         
  -5  10   2          4.48          7.19         3.15 o                         
  -4  10   2          2.63          2.63         2.97 o                         
  -3  10   2         59.02         60.51         6.59 o                         
  -2  10   2         47.21         42.59         6.76 o                         
  -1  10   2          0.05         -0.41         3.35 o                         
   0  10   2          0.84          3.46         4.03 o                         
  -4  11   2         10.14         14.71         4.29 o                         
  -3  11   2          5.15          0.22         3.77 o                         
   0 -11   3          0.20         -0.72         2.90 o                         
   1 -11   3          2.63          3.81         3.38 o                         
   2 -11   3          4.06         10.31         2.92 o                         
   3 -11   3          9.14         12.73         3.04 o                         
   4 -11   3          7.49          7.11         3.06 o                         
  -2 -10   3          1.47          0.67         3.27 o                         
  -1 -10   3          2.81          2.55         3.16 o                         
   0 -10   3          0.83          0.08         2.85 o                         
   1 -10   3          0.46          2.56         2.12 o                         
   2 -10   3          1.03          0.22         1.87 o                         
   3 -10   3          0.28          2.10         2.12 o                         
   4 -10   3          6.11          7.78         2.62 o                         
   5 -10   3          4.99          2.63         2.34 o                         
   6 -10   3          0.08         -0.42         2.32 o                         
  -3  -9   3         10.37          6.25         3.62 o                         
  -2  -9   3          0.00         -0.39         2.41 o                         
  -1  -9   3          6.28          3.30         2.61 o                         
   0  -9   3         46.37         50.47         4.06 o                         
   1  -9   3         10.87          9.78         2.38 o                         
   2  -9   3         20.92         19.04         2.85 o                         
   3  -9   3          2.52          1.75         2.07 o                         
   4  -9   3         15.47         14.56         2.81 o                         
   5  -9   3          1.21          2.53         1.92 o                         
   6  -9   3          0.19         -0.78         2.08 o                         
   7  -9   3          2.45          2.07         2.80 o                         
  -5  -8   3          4.43          5.21         4.32 o                         
  -4  -8   3          0.08         -0.62         2.63 o                         
  -3  -8   3         19.60         21.24         4.26 o                         
  -2  -8   3          1.52          2.41         2.39 o                         
  -1  -8   3         33.41         27.41         2.71 o                         
   0  -8   3         21.01         15.66         3.30 o                         
   1  -8   3         13.56         12.36         2.25 o                         
   2  -8   3          0.62         -0.58         1.67 o                         
   3  -8   3          2.49         -0.82         1.59 o                         
   4  -8   3         10.16          8.77         2.22 o                         
   5  -8   3          2.44          1.00         1.73 o                         
   6  -8   3          0.01         -1.75         1.75 o                         
   7  -8   3         13.39         14.75         3.64 o                         
  -6  -7   3          1.66          1.95         4.07 o                         
  -5  -7   3         36.76         35.58         6.20 o                         
  -4  -7   3          9.52         10.98         3.34 o                         
  -3  -7   3         11.86         12.88         2.91 o                         
  -2  -7   3          4.24          2.32         1.57 o                         
  -1  -7   3          6.86          6.07         1.70 o                         
   0  -7   3          0.03          0.60         1.30 o                         
   1  -7   3         51.24         51.88         3.31 o                         
   2  -7   3         32.61         34.54         3.04 o                         
   3  -7   3         53.31         49.09         4.18 o                         
   4  -7   3         34.42         40.84         3.43 o                         
   5  -7   3          0.34          1.22         1.51 o                         
   6  -7   3          4.70          2.66         1.94 o                         
   7  -7   3          9.39         11.33         3.45 o                         
   8  -7   3          1.52          0.93         2.93 o                         
  -6  -6   3          7.16          4.71         4.00 o                         
  -5  -6   3         27.08         31.98         5.46 o                         
  -4  -6   3          5.54          6.32         2.80 o                         
  -3  -6   3         11.42          8.70         2.19 o                         
  -2  -6   3         39.04         35.66         2.90 o                         
  -1  -6   3        183.27        175.61         4.54 o                         
   0  -6   3        170.71        168.28         4.36 o                         
   1  -6   3          2.43          2.80         1.34 o                         
   2  -6   3        119.54        123.01         3.76 o                         
   3  -6   3         13.10         14.84         2.21 o                         
   4  -6   3         10.69         10.80         2.04 o                         
   5  -6   3         24.10         19.30         2.48 o                         
   6  -6   3         25.00         22.91         3.22 o                         
   7  -6   3          0.52         -0.66         2.21 o                         
   8  -6   3          6.16          6.18         3.51 o                         
  -7  -5   3          6.60          3.89         4.14 o                         
  -6  -5   3          6.76          5.55         3.12 o                         
  -5  -5   3         99.81         92.07        15.66 o                         
  -4  -5   3         39.44         42.88         3.48 o                         
  -3  -5   3         53.07         54.84         2.81 o                         
  -2  -5   3         51.47         51.26         2.62 o                         
  -1  -5   3         44.63         49.32         2.25 o                         
   0  -5   3        363.68        355.79         6.55 o                         
   1  -5   3         16.60         18.84         1.78 o                         
   2  -5   3         98.05         91.15         2.62 o                         
   3  -5   3         51.55         51.79         2.42 o                         
   4  -5   3          2.40          2.33         1.35 o                         
   5  -5   3         59.76         60.07         3.86 o                         
   6  -5   3          0.96          1.01         1.77 o                         
   7  -5   3         13.64         13.32         2.86 o                         
   8  -5   3          0.14          0.44         2.57 o                         
  -8  -4   3          5.92          9.88         4.11 o                         
  -7  -4   3          3.83         -0.50         2.97 o                         
  -6  -4   3          6.06          8.29         3.19 o                         
  -5  -4   3        115.32        121.91         5.50 o                         
  -4  -4   3          0.03         -1.04         1.12 o                         
  -3  -4   3         91.07         92.60         3.10 o                         
  -2  -4   3         10.26         10.21         1.18 o                         
  -1  -4   3         90.94         89.15         2.16 o                         
   0  -4   3         52.51         46.20         2.15 o                         
   1  -4   3        304.75        300.59         4.40 o                         
   2  -4   3          5.98          5.93         0.98 o                         
   3  -4   3         61.16         59.44         3.37 o                         
   4  -4   3         18.78         20.88         1.64 o                         
   5  -4   3         17.61         19.01         2.31 o                         
   6  -4   3          5.11          3.95         1.88 o                         
   7  -4   3          2.08          2.58         2.47 o                         
   8  -4   3          0.26          1.29         2.57 o                         
  -8  -3   3          7.75          4.42         3.66 o                         
  -7  -3   3          0.98          0.68         2.75 o                         
  -6  -3   3          0.04         -0.42         1.90 o                         
  -5  -3   3         45.05         23.58        11.61 o                         
  -4  -3   3         47.76         53.39         2.61 o                         
  -3  -3   3         62.64         67.54         2.35 o                         
  -2  -3   3        378.88        355.60         6.90 o                         
  -1  -3   3        205.06        192.60         2.85 o                         
   0  -3   3         13.59         17.88         1.06 o                         
   1  -3   3          0.87          1.32         0.60 o                         
   2  -3   3        138.03        142.97         2.50 o                         
   3  -3   3         18.54         18.01         1.15 o                         
   4  -3   3         16.25         20.53         1.77 o                         
   5  -3   3         57.11         38.73        10.26 o                         
   6  -3   3         32.21         29.26         3.25 o                         
   7  -3   3          7.86          7.35         2.66 o                         
   8  -3   3          2.79          0.91         2.99 o                         
  -9  -2   3          0.95         -0.42         3.33 o                         
  -8  -2   3         12.74         10.20         3.91 o                         
  -7  -2   3         27.16         14.73         6.63 o                         
  -6  -2   3         81.98         76.02         4.96 o                         
  -5  -2   3          0.43          1.50         1.53 o                         
  -4  -2   3         45.71         48.85         2.11 o                         
  -3  -2   3         36.71         26.33         4.60 o                         
  -2  -2   3         30.91         34.81         1.96 o                         
  -1  -2   3        545.41        506.39         7.13 o                         
   0  -2   3        364.66        333.49         4.63 o                         
   1  -2   3        364.07        360.07         3.81 o                         
   2  -2   3        461.92        453.45         7.02 o                         
   3  -2   3         14.25         26.30         1.41 o                         
   4  -2   3          8.48          6.12         1.02 o                         
   5  -2   3        133.45        120.45         8.86 o                         
   6  -2   3         77.45         76.99         4.86 o                         
   7  -2   3          0.04         -0.80         2.70 o                         
   8  -2   3         17.67         18.17         4.35 o                         
  -9  -1   3         17.05         13.36         4.18 o                         
  -8  -1   3          0.29          0.82         2.36 o                         
  -7  -1   3          5.13          7.30         2.47 o                         
  -6  -1   3         32.94         28.53         2.93 o                         
  -5  -1   3        116.68        106.80         5.26 o                         
  -4  -1   3        249.67        247.21         4.28 o                         
  -3  -1   3        244.86        235.56         3.64 o                         
  -2  -1   3        115.42        108.57         2.28 o                         
  -1  -1   3        993.60        853.48        65.82 o                         
   0  -1   3        208.47        153.67         9.70 o                         
   1  -1   3          3.52          2.66         0.59 o                         
   2  -1   3          6.01          9.34         0.92 o                         
   3  -1   3        270.63        287.50         3.44 o                         
   4  -1   3         45.23         49.67         2.02 o                         
   5  -1   3        131.59        130.80         4.77 o                         
   6  -1   3          4.19         -0.65         2.11 o                         
   7  -1   3          0.09         -0.62         2.91 o                         
   8  -1   3          0.04          1.39         3.57 o                         
  -9   0   3          3.92          0.27         3.66 o                         
  -8   0   3          7.85          6.44         2.70 o                         
  -7   0   3         45.11         40.19         4.06 o                         
  -6   0   3        112.19        119.12         4.64 o                         
  -5   0   3          1.91          4.37         1.06 o                         
  -4   0   3          3.44          4.15         0.87 o                         
  -3   0   3         32.38         33.62         1.57 o                         
  -2   0   3        157.55        147.50         2.11 o                         
  -1   0   3       1500.53       1410.19        10.93 o                         
   0   0   3        370.26        335.23         5.11 o                         
   1   0   3         28.24         26.52         1.12 o                         
   2   0   3          6.09          6.97         0.85 o                         
   3   0   3         30.81         30.70         2.06 o                         
   4   0   3          2.15          3.51         1.30 o                         
   5   0   3          3.02          2.52         1.89 o                         
   6   0   3         32.74         28.96         4.14 o                         
   7   0   3          1.70          3.24         2.85 o                         
   8   0   3         13.46         17.00         5.10 o                         
  -9   1   3          7.27          7.98         3.16 o                         
  -8   1   3          1.80          2.00         2.27 o                         
  -7   1   3          5.36          4.27         1.70 o                         
  -6   1   3         58.99         57.99         3.40 o                         
  -5   1   3          7.27          7.92         1.21 o                         
  -4   1   3         34.03         42.68         1.84 o                         
  -3   1   3         35.13         29.51         1.56 o                         
  -2   1   3       1208.31       1177.54         9.12 o                         
  -1   1   3        308.78        316.96         4.44 o                         
   0   1   3         11.36         15.46         0.87 o                         
   1   1   3         11.30         10.12         1.02 o                         
   2   1   3          7.20          6.53         0.77 o                         
   3   1   3        346.87        366.62         4.88 o                         
   4   1   3         10.24          8.92         1.71 o                         
   5   1   3         73.77         72.50         6.68 o                         
   6   1   3          7.95          7.06         2.61 o                         
   7   1   3          6.20          5.60         3.23 o                         
 -10   2   3          0.63         -0.27         2.83 o                         
  -9   2   3          2.22          2.75         2.72 o                         
  -8   2   3          5.55          3.80         2.16 o                         
  -7   2   3        220.87        223.07         7.17 o                         
  -6   2   3         44.07         46.70         2.87 o                         
  -5   2   3         43.32         46.17         2.22 o                         
  -4   2   3         14.31         13.17         2.14 o                         
  -3   2   3         25.55         17.65         4.54 o                         
  -2   2   3        929.59        915.91         8.94 o                         
  -1   2   3         35.58         30.49         1.99 o                         
   0   2   3        110.38        109.47         2.42 o                         
   1   2   3         70.32         74.45         2.14 o                         
   2   2   3        102.84        104.99         3.14 o                         
   3   2   3         78.25         82.88         3.19 o                         
   4   2   3         93.11         99.72         4.30 o                         
   5   2   3         17.54         20.17         3.17 o                         
   6   2   3          0.27          0.15         2.57 o                         
   7   2   3          1.65          0.31         3.83 o                         
 -10   3   3         10.43         10.46         3.64 o                         
  -9   3   3          1.83         -0.21         2.56 o                         
  -8   3   3          0.06         -0.69         1.88 o                         
  -7   3   3         89.85         86.37         4.98 o                         
  -6   3   3          4.59          3.31         1.58 o                         
  -5   3   3        318.70        326.14         4.83 o                         
  -4   3   3        123.23        118.62         3.07 o                         
  -3   3   3        135.20        145.69         3.15 o                         
  -2   3   3         14.71         17.53         1.38 o                         
  -1   3   3        384.43        405.91         4.97 o                         
   0   3   3          9.09         10.20         0.92 o                         
   1   3   3          2.76          3.31         0.99 o                         
   2   3   3          9.69          9.25         1.66 o                         
   3   3   3          0.12         -0.27         1.34 o                         
   4   3   3         51.34         49.09         4.34 o                         
   5   3   3          1.56          1.06         2.57 o                         
   6   3   3          0.13          0.25         2.75 o                         
   7   3   3          5.94          5.37         7.49 o                         
 -10   4   3         22.41         18.28         4.24 o                         
  -9   4   3          2.42         -1.34         2.13 o                         
  -8   4   3         29.51         26.86         3.56 o                         
  -7   4   3          5.28          6.44         2.26 o                         
  -6   4   3          8.54          9.71         2.13 o                         
  -5   4   3         16.47         20.99         2.19 o                         
  -4   4   3          3.68          3.56         1.10 o                         
  -3   4   3          0.80          0.40         0.80 o                         
  -2   4   3         36.58         37.19         1.69 o                         
  -1   4   3         52.35         55.16         2.02 o                         
   0   4   3         26.53         27.24         1.62 o                         
   1   4   3         35.51         38.18         2.31 o                         
   2   4   3          1.12          0.20         1.65 o                         
   3   4   3         51.14         49.94         4.31 o                         
   4   4   3         52.37         48.11         5.20 o                         
   5   4   3          6.25         10.74         3.58 o                         
   6   4   3          3.44          4.55         3.63 o                         
  -9   5   3          6.29          6.12         2.98 o                         
  -8   5   3         40.44         38.73         4.47 o                         
  -7   5   3          0.05          1.16         1.74 o                         
  -6   5   3          9.73          7.94         2.13 o                         
  -5   5   3          0.27         -1.22         1.22 o                         
  -4   5   3         24.05         24.86         2.39 o                         
  -3   5   3          0.31          0.22         0.87 o                         
  -2   5   3        396.47        436.26         7.91 o                         
  -1   5   3          5.33          3.66         1.14 o                         
   0   5   3         23.46         28.05         2.61 o                         
   1   5   3         10.04         12.47         2.53 o                         
   2   5   3         72.96         70.07         7.66 o                         
   3   5   3        225.23        245.40        10.09 o                         
   4   5   3         30.13         28.34         4.65 o                         
   5   5   3          0.01         -2.67         2.67 o                         
  -9   6   3          0.07          0.88         2.46 o                         
  -8   6   3          9.65          7.70         2.97 o                         
  -7   6   3        105.94        106.96         5.65 o                         
  -6   6   3         90.93         86.08         5.05 o                         
  -5   6   3        148.61        145.44         4.85 o                         
  -4   6   3          8.10          7.17         1.79 o                         
  -3   6   3        154.02        158.84         3.82 o                         
  -2   6   3        626.49        681.38        11.74 o                         
  -1   6   3        234.33        249.55         8.29 o                         
   0   6   3         35.64         38.13         3.70 o                         
   1   6   3        127.52        118.33         5.56 o                         
   2   6   3        146.34        150.20         6.58 o                         
   3   6   3         24.65         25.68         4.01 o                         
   4   6   3         31.23         33.90         5.34 o                         
   5   6   3          2.47          2.45         6.61 o                         
  -9   7   3          4.25          1.79         2.83 o                         
  -8   7   3         56.39         51.45         5.38 o                         
  -7   7   3         29.61         25.43         3.51 o                         
  -6   7   3        130.80        126.54         5.11 o                         
  -5   7   3         86.84         87.26         4.50 o                         
  -4   7   3        139.86        145.14         4.89 o                         
  -3   7   3         47.52         49.95         3.85 o                         
  -2   7   3        127.81        146.57         5.26 o                         
  -1   7   3        264.53        272.70         9.01 o                         
   0   7   3          5.35          4.48         2.23 o                         
   1   7   3          1.76          1.42         2.11 o                         
   2   7   3         14.25         19.75         3.60 o                         
   3   7   3         57.83         56.01         5.73 o                         
   4   7   3         21.15         26.33         5.34 o                         
  -8   8   3         17.98         13.76         3.60 o                         
  -7   8   3         35.41         35.12         4.06 o                         
  -6   8   3        121.52        122.08         5.47 o                         
  -5   8   3          0.43          1.69         1.99 o                         
  -4   8   3          0.02          0.14         2.07 o                         
  -3   8   3          0.50         -1.17         2.20 o                         
  -2   8   3         43.80         46.26         5.10 o                         
  -1   8   3         23.79         26.17         4.18 o                         
   0   8   3          7.64          7.12         3.15 o                         
   1   8   3         36.70         32.03         4.82 o                         
   2   8   3          1.57         -0.20         3.42 o                         
   3   8   3          1.03         -0.27         4.03 o                         
  -8   9   3          4.96          5.65         3.69 o                         
  -7   9   3          4.60          5.46         3.53 o                         
  -6   9   3          0.08         -1.45         2.37 o                         
  -5   9   3          2.11          2.04         2.48 o                         
  -4   9   3         16.21         15.76         3.82 o                         
  -3   9   3         33.22         31.21         4.67 o                         
  -2   9   3         24.72         27.02         5.30 o                         
  -1   9   3         17.38         10.64         4.21 o                         
   0   9   3          6.61          8.21         3.67 o                         
   1   9   3          5.91          7.72         4.64 o                         
  -6  10   3          2.07          1.87         2.89 o                         
  -5  10   3         17.72         16.92         4.29 o                         
  -4  10   3          0.00         -1.87         2.62 o                         
  -3  10   3          4.53          8.15         4.38 o                         
  -2  10   3          8.68          6.37         3.96 o                         
  -1  10   3         13.54         12.34         4.74 o                         
   0 -11   4          0.34          4.57         3.58 o                         
   1 -11   4          2.75          4.73         2.98 o                         
   2 -11   4          9.91          6.85         2.61 o                         
   3 -11   4          1.04          3.07         2.39 o                         
   4 -11   4          6.73          7.00         2.72 o                         
  -2 -10   4          5.12          4.46         3.20 o                         
  -1 -10   4          2.96          4.36         3.33 o                         
   0 -10   4          0.17          0.96         2.06 o                         
   1 -10   4         32.18         38.45         3.96 o                         
   2 -10   4          4.74          2.14         2.13 o                         
   3 -10   4         19.31         18.19         3.14 o                         
   4 -10   4         10.20         12.05         2.96 o                         
   5 -10   4          3.39          1.05         2.27 o                         
  -4  -9   4          1.51         -1.22         4.20 o                         
  -3  -9   4          7.16         11.71         3.98 o                         
  -2  -9   4         12.38         10.21         3.19 o                         
  -1  -9   4          2.13          2.69         1.81 o                         
   0  -9   4          0.04         -0.33         1.71 o                         
   1  -9   4         48.87         52.26         4.19 o                         
   2  -9   4          0.49          0.51         1.73 o                         
   3  -9   4          0.43          0.82         1.73 o                         
   4  -9   4          0.05         -0.61         1.86 o                         
   5  -9   4         12.04         13.45         2.88 o                         
   6  -9   4          9.02          9.25         3.21 o                         
  -5  -8   4          0.01          0.27         3.86 o                         
  -4  -8   4         20.07         13.67         3.95 o                         
  -3  -8   4          0.78          0.06         2.58 o                         
  -2  -8   4         31.23         30.49         3.51 o                         
  -1  -8   4          4.40          2.70         1.53 o                         
   0  -8   4          8.47          5.72         1.80 o                         
   1  -8   4          1.06          1.97         1.69 o                         
   2  -8   4         22.77         23.03         2.92 o                         
   3  -8   4         26.74         33.08         3.69 o                         
   4  -8   4          1.83          4.11         1.91 o                         
   5  -8   4         31.98         28.40         3.43 o                         
   6  -8   4          6.96          8.63         2.70 o                         
   7  -8   4         20.85         26.46         5.01 o                         
  -6  -7   4          5.80          2.79         4.14 o                         
  -5  -7   4          1.89          5.03         3.52 o                         
  -4  -7   4         49.10         54.06         5.76 o                         
  -3  -7   4         65.09         49.74        10.78 o                         
  -2  -7   4          0.01         -0.10         1.29 o                         
  -1  -7   4          2.26          1.80         1.36 o                         
   0  -7   4         74.90         78.82         3.89 o                         
   1  -7   4        225.06        212.18         5.33 o                         
   2  -7   4        239.09        232.18         5.79 o                         
   3  -7   4         36.03         32.47         3.12 o                         
   4  -7   4          3.92          4.89         1.81 o                         
   5  -7   4         21.35         17.85         3.01 o                         
   6  -7   4         42.84         48.11         4.54 o                         
   7  -7   4          0.26         -0.32         2.38 o                         
  -6  -6   4          0.17         -0.78         3.32 o                         
  -5  -6   4         16.08         15.36         4.29 o                         
  -4  -6   4         33.77         33.22         3.84 o                         
  -3  -6   4        466.88        471.92         7.53 o                         
  -2  -6   4          0.01         -0.65         1.27 o                         
  -1  -6   4         87.37         83.57         3.31 o                         
   0  -6   4          0.35          0.87         1.32 o                         
   1  -6   4        531.68        527.79         7.51 o                         
   2  -6   4         58.05         54.15         3.07 o                         
   3  -6   4        214.60        214.01         5.74 o                         
   4  -6   4          1.06          0.73         1.44 o                         
   5  -6   4        193.62        187.99         6.44 o                         
   6  -6   4          7.46          6.29         2.65 o                         
   7  -6   4         26.21         31.42         4.47 o                         
   8  -6   4          0.02         -1.61         3.08 o                         
  -7  -5   4         12.50         11.17         4.66 o                         
  -6  -5   4         15.71         14.85         4.15 o                         
  -5  -5   4          0.96         -1.25         2.03 o                         
  -4  -5   4        120.08        130.88         5.51 o                         
  -3  -5   4         37.36         43.44         2.88 o                         
  -2  -5   4         98.49        100.21         3.49 o                         
  -1  -5   4          6.87          6.06         1.31 o                         
   0  -5   4        102.06         90.87         3.07 o                         
   1  -5   4          9.88          7.33         1.29 o                         
   2  -5   4         29.90         29.36         2.24 o                         
   3  -5   4          0.34         -0.50         0.93 o                         
   4  -5   4         73.76         62.61         3.21 o                         
   5  -5   4          1.20          1.77         1.60 o                         
   6  -5   4          0.78         -0.32         1.85 o                         
   7  -5   4          0.42         -0.59         2.31 o                         
   8  -5   4          4.06          4.51         3.08 o                         
  -8  -4   4          2.94          0.41         4.20 o                         
  -7  -4   4         64.32         70.15         6.75 o                         
  -6  -4   4          5.36          4.07         2.96 o                         
  -5  -4   4          0.74          2.55         2.05 o                         
  -4  -4   4         35.21         36.69         2.68 o                         
  -3  -4   4        213.62        199.80         8.39 o                         
  -2  -4   4          1.75          5.34         1.16 o                         
  -1  -4   4        250.92        271.20         5.15 o                         
   0  -4   4          0.58          2.35         0.97 o                         
   1  -4   4         33.20         33.71         1.49 o                         
   2  -4   4         14.94         15.38         1.32 o                         
   3  -4   4        155.76        153.38         3.10 o                         
   4  -4   4         12.24         11.46         1.48 o                         
   5  -4   4         17.01         17.12         2.39 o                         
   6  -4   4         28.26         32.57         3.49 o                         
   7  -4   4          0.22         -0.02         2.30 o                         
   8  -4   4         14.44         15.27         4.34 o                         
  -8  -3   4          0.29         -0.28         3.22 o                         
  -7  -3   4          4.95          4.64         2.99 o                         
  -6  -3   4         98.35         98.01         5.52 o                         
  -5  -3   4          0.01          0.73         1.42 o                         
  -4  -3   4        201.51        191.22         8.77 o                         
  -3  -3   4         39.52         44.07         2.25 o                         
  -2  -3   4         12.37         13.71         1.30 o                         
  -1  -3   4         18.24         18.66         1.37 o                         
   0  -3   4        171.78        164.60         2.76 o                         
   1  -3   4         98.04        114.04         2.46 o                         
   2  -3   4        627.87        610.36         5.32 o                         
   3  -3   4        162.87        183.86         5.43 o                         
   4  -3   4        101.54         99.13         2.57 o                         
   5  -3   4         49.00         49.55         3.39 o                         
   6  -3   4        126.82        141.80         6.34 o                         
   7  -3   4          5.90          3.61         2.99 o                         
   8  -3   4         21.39         16.09         4.41 o                         
  -9  -2   4          8.24         12.10         5.07 o                         
  -8  -2   4          4.01          4.91         3.26 o                         
  -7  -2   4          3.94          2.35         2.35 o                         
  -6  -2   4          9.78          5.90         2.34 o                         
  -5  -2   4          2.29         -1.27         1.27 o                         
  -4  -2   4         49.81         49.87         2.34 o                         
  -3  -2   4        107.73        102.08         2.82 o                         
  -2  -2   4         10.63         11.09         1.22 o                         
  -1  -2   4        192.26        204.07         3.09 o                         
   0  -2   4        359.52        348.36         6.62 o                         
   1  -2   4        192.80        200.72         2.86 o                         
   2  -2   4          0.18         -0.45         0.59 o                         
   3  -2   4         30.54         26.91         3.14 o                         
   4  -2   4          0.00          0.97         0.78 o                         
   5  -2   4         49.37         46.31         3.63 o                         
   6  -2   4         13.67          9.91         3.56 o                         
   7  -2   4          6.63          3.85         3.47 o                         
   8  -2   4          0.71          2.79         3.28 o                         
  -9  -1   4          9.59         11.05         4.92 o                         
  -8  -1   4         15.33         14.33         3.35 o                         
  -7  -1   4         41.01         41.13         4.29 o                         
  -6  -1   4         29.65         31.86         3.12 o                         
  -5  -1   4         53.97         61.22         2.75 o                         
  -4  -1   4        155.52        146.64         3.39 o                         
  -3  -1   4        578.50        552.49         7.25 o                         
  -2  -1   4         43.83         43.20         1.55 o                         
  -1  -1   4          0.63          0.04         0.70 o                         
   0  -1   4        454.95        444.45         5.16 o                         
   1  -1   4         72.49         76.47         1.84 o                         
   2  -1   4        631.16        604.54         6.31 o                         
   3  -1   4          0.48          2.24         0.83 o                         
   4  -1   4         46.36         45.53         2.27 o                         
   5  -1   4         17.31         17.66         2.80 o                         
   6  -1   4         12.40         18.32         3.22 o                         
   7  -1   4          1.01          1.32         3.16 o                         
   8  -1   4          0.88         -2.35         3.62 o                         
  -9   0   4          0.25          1.81         2.92 o                         
  -8   0   4         28.44         24.78         3.83 o                         
  -7   0   4          0.00          0.31         1.60 o                         
  -6   0   4         44.98         47.95         3.64 o                         
  -5   0   4          7.08          6.00         1.20 o                         
  -4   0   4         15.66         19.40         1.52 o                         
  -3   0   4        513.97        495.28         5.64 o                         
  -2   0   4        330.05        303.50         4.18 o                         
  -1   0   4       1142.57       1077.48        10.41 o                         
   0   0   4        149.63        135.68         2.48 o                         
   1   0   4        140.32        134.18         2.24 o                         
   2   0   4         36.37         48.73         1.76 o                         
   3   0   4          0.04         -0.14         0.67 o                         
   4   0   4        147.17        147.24         5.40 o                         
   5   0   4          2.46          2.65         2.02 o                         
   6   0   4          7.54          7.99         2.62 o                         
   7   0   4          0.65         -3.02         3.02 o                         
  -9   1   4          4.04          4.85         2.80 o                         
  -8   1   4         30.76         18.54         5.21 o                         
  -7   1   4         45.38         40.37         3.31 o                         
  -6   1   4         84.91         75.18         3.59 o                         
  -5   1   4        202.87        210.63         3.92 o                         
  -4   1   4        257.91        267.77         3.99 o                         
  -3   1   4        658.63        644.41         5.65 o                         
  -2   1   4         21.61         22.38         1.42 o                         
  -1   1   4        788.09        758.10         8.61 o                         
   0   1   4         37.36         44.32         1.56 o                         
   1   1   4        659.84        694.49         8.84 o                         
   2   1   4         19.44         19.89         1.46 o                         
   3   1   4         26.22         25.66         2.21 o                         
   4   1   4          0.17         -0.66         1.31 o                         
   5   1   4         93.52        102.06         5.88 o                         
   6   1   4          0.11         -1.93         2.43 o                         
   7   1   4          4.83          2.06         3.82 o                         
 -10   2   4          0.06         -0.82         3.66 o                         
  -9   2   4         23.12         23.12         3.96 o                         
  -8   2   4         14.46         14.77         2.86 o                         
  -7   2   4          3.81          3.40         1.88 o                         
  -6   2   4          7.21          4.57         1.35 o                         
  -5   2   4          0.00          0.18         0.97 o                         
  -4   2   4        300.61        309.34         4.76 o                         
  -3   2   4        333.28        328.73         5.48 o                         
  -2   2   4        146.09        162.89         3.04 o                         
  -1   2   4         27.87         27.44         1.86 o                         
   0   2   4        458.70        472.36         6.55 o                         
   1   2   4         44.36         53.10         1.70 o                         
   2   2   4          0.78         -0.26         1.06 o                         
   3   2   4         11.22         13.80         1.94 o                         
   4   2   4         62.94         61.38         5.60 o                         
   5   2   4          0.25          3.33         2.62 o                         
   6   2   4          3.53          0.12         3.45 o                         
   7   2   4          0.25         -4.74         4.74 o                         
 -10   3   4          3.30          2.63         3.93 o                         
  -9   3   4         53.97         59.21         5.16 o                         
  -8   3   4         14.87         15.95         2.97 o                         
  -7   3   4        164.15        166.51         5.94 o                         
  -6   3   4         29.74         32.81         2.83 o                         
  -5   3   4        316.99        319.17         5.34 o                         
  -4   3   4         26.76         23.71         2.87 o                         
  -3   3   4         81.93         88.74         2.68 o                         
  -2   3   4          1.24          2.16         0.80 o                         
  -1   3   4        121.85        125.02         3.11 o                         
   0   3   4          3.33          2.97         0.97 o                         
   1   3   4        164.62        179.75         4.57 o                         
   2   3   4        122.66        126.16         5.02 o                         
   3   3   4         19.87         19.24         2.98 o                         
   4   3   4         32.47         32.08         4.54 o                         
   5   3   4         56.46         58.25         7.42 o                         
   6   3   4          0.00         -2.70         2.70 o                         
 -10   4   4          3.02          2.32         3.88 o                         
  -9   4   4          0.42         -2.07         2.17 o                         
  -8   4   4         26.99         27.59         3.85 o                         
  -7   4   4         64.04         69.50         4.68 o                         
  -6   4   4         10.49         14.40         2.43 o                         
  -5   4   4         56.27         61.74         3.44 o                         
  -4   4   4          9.99         11.00         1.55 o                         
  -3   4   4          5.69          5.69         1.17 o                         
  -2   4   4         30.89         35.93         1.68 o                         
  -1   4   4        107.01        112.65         3.26 o                         
   0   4   4          0.17         -0.21         1.26 o                         
   1   4   4        119.93        129.68         5.21 o                         
   2   4   4          0.70         -0.28         1.53 o                         
   3   4   4         28.22         29.52         3.70 o                         
   4   4   4         92.26         95.41         7.38 o                         
   5   4   4         13.74         13.71         4.16 o                         
  -9   5   4          2.61          1.74         2.65 o                         
  -8   5   4         24.22         20.62         3.66 o                         
  -7   5   4          2.28          1.60         1.91 o                         
  -6   5   4         15.43         16.41         2.64 o                         
  -5   5   4         12.91         14.20         2.10 o                         
  -4   5   4         21.75         21.80         1.94 o                         
  -3   5   4         94.88         97.22         2.78 o                         
  -2   5   4          2.53          2.99         1.21 o                         
  -1   5   4        314.85        327.05        10.95 o                         
   0   5   4         16.76         16.00         2.64 o                         
   1   5   4        219.23        209.01         6.86 o                         
   2   5   4         15.95         13.66         2.74 o                         
   3   5   4         77.57         80.80         6.04 o                         
   4   5   4          9.75          8.95         3.59 o                         
   5   5   4         49.76         47.89         6.37 o                         
  -9   6   4         31.98         27.46         4.55 o                         
  -8   6   4         65.44         67.68         5.84 o                         
  -7   6   4         76.45         74.18         5.18 o                         
  -6   6   4         37.47         41.09         3.45 o                         
  -5   6   4        183.87        183.32         5.75 o                         
  -4   6   4        204.69        196.21         6.01 o                         
  -3   6   4          6.23          5.76         1.70 o                         
  -2   6   4         37.68         30.87         4.16 o                         
  -1   6   4        106.72        114.34         4.67 o                         
   0   6   4        305.20        298.71        12.09 o                         
   1   6   4          4.28          2.47         2.09 o                         
   2   6   4          1.70          2.43         2.59 o                         
   3   6   4          0.16          0.30         2.41 o                         
   4   6   4         94.36         96.68        11.42 o                         
  -9   7   4          9.30          7.50         3.40 o                         
  -8   7   4         15.59         12.54         3.27 o                         
  -7   7   4         36.27         38.52         4.01 o                         
  -6   7   4          0.02          0.56         1.77 o                         
  -5   7   4        199.49        206.36         6.71 o                         
  -4   7   4          1.99          1.33         1.82 o                         
  -3   7   4         73.77         74.03         4.69 o                         
  -2   7   4         12.06         11.77         2.39 o                         
  -1   7   4         71.43         75.92         5.51 o                         
   0   7   4          5.37          5.67         2.44 o                         
   1   7   4         54.76         45.93         4.76 o                         
   2   7   4         17.43         15.61         3.52 o                         
   3   7   4          1.16         -1.46         2.74 o                         
  -8   8   4          1.15          2.04         2.77 o                         
  -7   8   4          1.35          1.54         2.57 o                         
  -6   8   4         36.32         47.66         4.47 o                         
  -5   8   4         21.17         23.79         3.39 o                         
  -4   8   4          0.01         -1.17         1.76 o                         
  -3   8   4         40.69         41.12         4.32 o                         
  -2   8   4         70.46         70.53         6.32 o                         
  -1   8   4         25.10         24.81         3.86 o                         
   0   8   4         19.94         13.46         3.18 o                         
   1   8   4          1.85          1.51         3.64 o                         
   2   8   4          4.89          4.52         4.22 o                         
  -7   9   4          0.26         -2.42         2.76 o                         
  -6   9   4          2.50         -0.39         2.43 o                         
  -5   9   4         23.31         19.34         4.31 o                         
  -4   9   4          5.81          3.37         2.97 o                         
  -3   9   4         10.73          7.42         3.30 o                         
  -2   9   4          4.14          7.43         3.78 o                         
  -1   9   4          3.04          0.81         3.32 o                         
   0   9   4          5.67          8.67         3.70 o                         
  -6  10   4         25.82         23.07         5.06 o                         
  -5  10   4          8.09          5.35         3.52 o                         
  -4  10   4          9.45          7.83         3.64 o                         
  -3  10   4          0.03          2.98         3.90 o                         
  -2  10   4         30.63         31.71         6.44 o                         
   1 -11   5         17.11         18.56         3.47 o                         
   2 -11   5          3.41          1.78         2.38 o                         
   3 -11   5          2.14          4.34         2.74 o                         
  -2 -10   5          3.71          5.83         3.03 o                         
  -1 -10   5         15.79         17.72         4.21 o                         
   0 -10   5          0.45          2.30         2.05 o                         
   1 -10   5          0.66          2.23         2.19 o                         
   2 -10   5         17.26         22.54         3.42 o                         
   3 -10   5         37.20         46.27         4.45 o                         
   4 -10   5          0.00         -0.35         2.11 o                         
   5 -10   5          0.40          0.05         2.29 o                         
  -3  -9   5         24.31         28.10         4.99 o                         
  -2  -9   5          5.36          8.99         3.17 o                         
  -1  -9   5          4.67          7.25         2.17 o                         
   0  -9   5          0.07          0.23         1.79 o                         
   1  -9   5          0.32         -0.39         1.78 o                         
   2  -9   5          4.43          3.66         2.00 o                         
   3  -9   5         18.08         25.71         3.33 o                         
   4  -9   5          9.62          9.74         2.73 o                         
   5  -9   5          0.39          0.64         2.25 o                         
   6  -9   5          0.35          0.83         2.59 o                         
  -5  -8   5          0.07          0.31         4.69 o                         
  -4  -8   5         40.01         38.74         6.21 o                         
  -3  -8   5         20.63         19.54         3.63 o                         
  -2  -8   5          3.29          2.85         1.84 o                         
  -1  -8   5          0.63          0.24         1.48 o                         
   0  -8   5         20.77         17.70         2.17 o                         
   1  -8   5          2.47          1.44         1.65 o                         
   2  -8   5         22.30         18.44         2.73 o                         
   3  -8   5        129.94        128.47         5.05 o                         
   4  -8   5          2.31          3.30         2.00 o                         
   5  -8   5         56.74         60.30         5.12 o                         
   6  -8   5          1.73          2.86         2.50 o                         
   7  -8   5         37.07         39.56         6.96 o                         
  -6  -7   5         21.32         17.22         6.82 o                         
  -5  -7   5          0.02         -1.84         4.14 o                         
  -4  -7   5          6.30          3.84         2.81 o                         
  -3  -7   5          5.47          5.74         2.06 o                         
  -2  -7   5        189.04        181.92         5.61 o                         
  -1  -7   5          4.12          2.80         1.46 o                         
   0  -7   5        182.58        168.68         4.72 o                         
   1  -7   5         49.52         53.83         3.54 o                         
   2  -7   5        237.91        228.11         6.37 o                         
   3  -7   5          4.53          2.01         1.76 o                         
   4  -7   5         56.35         50.43         4.05 o                         
   5  -7   5         55.85         60.03         4.92 o                         
   6  -7   5         37.38         32.29         4.40 o                         
   7  -7   5          2.38          2.12         2.65 o                         
  -6  -6   5          5.41          5.80         5.27 o                         
  -5  -6   5         81.05         69.47         9.53 o                         
  -4  -6   5        115.05        123.48         6.79 o                         
  -3  -6   5        145.62        162.15         4.86 o                         
  -2  -6   5          0.24          1.28         1.42 o                         
  -1  -6   5        277.20        267.53         5.64 o                         
   0  -6   5        163.22        160.22         4.15 o                         
   1  -6   5         44.84         47.13         3.29 o                         
   2  -6   5         35.94         41.63         2.82 o                         
   3  -6   5        369.60        396.91         8.24 o                         
   4  -6   5         27.20         31.11         3.10 o                         
   5  -6   5          1.98          4.20         2.08 o                         
   6  -6   5          4.54          2.83         2.15 o                         
   7  -6   5         18.00         20.28         3.99 o                         
  -7  -5   5          0.04          4.55         4.92 o                         
  -6  -5   5         94.69         88.56        10.56 o                         
  -5  -5   5          2.78          5.74         2.60 o                         
  -4  -5   5          6.63          6.27         1.85 o                         
  -3  -5   5         25.72         29.12         2.40 o                         
  -2  -5   5        211.14        210.84         4.68 o                         
  -1  -5   5          3.50          4.43         1.26 o                         
   0  -5   5          8.70         10.38         1.54 o                         
   1  -5   5          3.20          5.02         1.62 o                         
   2  -5   5          6.59          8.61         1.49 o                         
   3  -5   5          0.29          1.45         1.17 o                         
   4  -5   5         22.57         16.60         3.23 o                         
   5  -5   5          1.32          1.46         1.53 o                         
   6  -5   5          7.30          6.46         2.40 o                         
   7  -5   5          3.81          4.89         3.27 o                         
  -8  -4   5          3.85          0.32         4.49 o                         
  -7  -4   5          0.49         -1.85         3.53 o                         
  -6  -4   5          0.18         -2.28         2.37 o                         
  -5  -4   5          5.39          6.08         1.86 o                         
  -4  -4   5          2.49          3.81         1.39 o                         
  -3  -4   5         73.31         73.39         2.95 o                         
  -2  -4   5         24.53         23.14         1.78 o                         
  -1  -4   5        154.69        157.25         3.26 o                         
   0  -4   5          3.49          4.15         0.90 o                         
   1  -4   5         23.35         27.53         1.63 o                         
   2  -4   5          4.11          7.53         1.14 o                         
   3  -4   5          7.95          6.58         1.14 o                         
   4  -4   5          8.93          7.64         1.09 o                         
   5  -4   5         54.78         51.44         4.04 o                         
   6  -4   5          1.97          1.61         2.19 o                         
   7  -4   5         14.88         18.25         4.26 o                         
  -8  -3   5         11.79          9.65         4.78 o                         
  -7  -3   5          6.49          7.53         3.34 o                         
  -6  -3   5          8.04          5.78         2.87 o                         
  -5  -3   5         40.66         39.51         2.98 o                         
  -4  -3   5         24.01         29.97         2.22 o                         
  -3  -3   5          9.02         13.29         1.57 o                         
  -2  -3   5          0.00          0.23         0.78 o                         
  -1  -3   5         14.79         17.57         1.41 o                         
   0  -3   5        463.10        451.19         6.19 o                         
   1  -3   5          0.92          1.68         0.73 o                         
   2  -3   5        413.08        429.45         4.54 o                         
   3  -3   5         26.74         28.15         1.76 o                         
   4  -3   5         54.89         63.91         2.53 o                         
   5  -3   5         19.40         22.02         2.47 o                         
   6  -3   5         15.52         12.02         3.34 o                         
   7  -3   5          2.56          0.20         2.80 o                         
  -9  -2   5          1.68          2.67         4.42 o                         
  -8  -2   5          1.05          0.70         2.80 o                         
  -7  -2   5          1.95          3.83         2.91 o                         
  -6  -2   5         78.45         74.73         4.35 o                         
  -5  -2   5          0.01         -0.46         1.09 o                         
  -4  -2   5         24.76         26.06         2.12 o                         
  -3  -2   5        276.69        261.37        19.53 o                         
  -2  -2   5        260.89        270.51         4.56 o                         
  -1  -2   5          1.30          1.34         0.74 o                         
   0  -2   5        101.30         95.79         2.39 o                         
   1  -2   5         24.25         18.68         1.73 o                         
   2  -2   5         17.15         17.18         1.32 o                         
   3  -2   5        138.98        116.38        11.92 o                         
   4  -2   5         17.25         15.21         1.45 o                         
   5  -2   5          5.12          4.10         2.08 o                         
   6  -2   5          1.04          0.09         2.39 o                         
   7  -2   5          0.53         -0.58         2.63 o                         
  -9  -1   5          0.36          1.01         3.32 o                         
  -8  -1   5          2.60          3.63         2.90 o                         
  -7  -1   5         15.93          6.50         2.61 o                         
  -6  -1   5         15.94         15.81         2.53 o                         
  -5  -1   5          6.30          6.84         1.38 o                         
  -4  -1   5         21.07         21.29         1.89 o                         
  -3  -1   5          2.54          2.29         0.87 o                         
  -2  -1   5        398.86        401.34         6.81 o                         
  -1  -1   5         14.15         14.54         1.46 o                         
   0  -1   5         22.20         26.56         1.39 o                         
   1  -1   5         61.39         57.10         1.79 o                         
   2  -1   5         40.66         41.68         1.85 o                         
   3  -1   5         67.86         56.18         2.32 o                         
   4  -1   5          1.43          2.01         1.42 o                         
   5  -1   5         27.14         26.80         3.50 o                         
   6  -1   5          2.15          1.96         2.29 o                         
   7  -1   5         16.34         16.83         6.17 o                         
  -9   0   5          0.90          0.89         3.58 o                         
  -8   0   5          4.56          1.90         2.81 o                         
  -7   0   5          6.47          5.39         2.11 o                         
  -6   0   5         28.81         28.77         2.73 o                         
  -5   0   5          0.61          1.50         1.01 o                         
  -4   0   5         30.25         32.80         1.76 o                         
  -3   0   5        263.94        240.59         3.35 o                         
  -2   0   5        566.58        542.27         6.08 o                         
  -1   0   5          9.67         10.08         1.36 o                         
   0   0   5          1.82          0.88         0.71 o                         
   1   0   5         13.48         13.63         1.15 o                         
   2   0   5         86.52         99.97         2.62 o                         
   3   0   5        214.45        214.24         4.80 o                         
   4   0   5         10.27         10.18         2.20 o                         
   5   0   5          0.34          0.84         2.18 o                         
   6   0   5          7.45          4.55         2.91 o                         
   7   0   5          1.69          1.25         3.61 o                         
  -9   1   5          5.24          4.46         4.07 o                         
  -8   1   5         20.22         19.03         3.85 o                         
  -7   1   5         26.87         21.26         2.92 o                         
  -6   1   5         35.33         33.04         2.57 o                         
  -5   1   5         71.58         72.14         2.69 o                         
  -4   1   5         14.24         12.39         1.32 o                         
  -3   1   5         47.24         45.47         1.98 o                         
  -2   1   5       1112.23       1139.85        14.27 o                         
  -1   1   5        133.24        134.05         2.73 o                         
   0   1   5         44.54         46.24         1.77 o                         
   1   1   5        212.76        215.59         3.24 o                         
   2   1   5          2.73          2.66         1.14 o                         
   3   1   5         18.80         19.79         2.49 o                         
   4   1   5         15.33         15.89         3.23 o                         
   5   1   5         41.38         40.95         5.06 o                         
   6   1   5          3.33         -0.44         2.77 o                         
 -10   2   5         16.35         17.61         5.56 o                         
  -9   2   5          2.14          3.93         3.05 o                         
  -8   2   5          0.00          1.00         2.31 o                         
  -7   2   5         46.02         44.79         3.46 o                         
  -6   2   5         18.21         21.03         2.19 o                         
  -5   2   5        115.60        121.27         3.59 o                         
  -4   2   5         42.11         44.11         2.49 o                         
  -3   2   5        107.79         92.78         2.73 o                         
  -2   2   5         28.15         31.74         1.75 o                         
  -1   2   5        103.03        114.05         3.23 o                         
   0   2   5         12.35          8.71         1.32 o                         
   1   2   5         39.35         38.32         2.70 o                         
   2   2   5        106.70        112.53         4.37 o                         
   3   2   5         12.59         13.78         2.66 o                         
   4   2   5          0.18         -0.92         2.12 o                         
   5   2   5         22.49         21.93         4.21 o                         
   6   2   5         10.22          9.81         4.08 o                         
 -10   3   5         18.71         21.68         5.90 o                         
  -9   3   5          0.33          2.92         2.85 o                         
  -8   3   5         15.55         14.61         3.49 o                         
  -7   3   5          0.10          0.50         1.86 o                         
  -6   3   5         25.16         26.06         2.57 o                         
  -5   3   5          1.18          2.57         1.31 o                         
  -4   3   5          1.39          0.45         1.10 o                         
  -3   3   5         58.00         59.81         2.55 o                         
  -2   3   5          8.48          6.82         1.35 o                         
  -1   3   5        190.89        188.24         4.08 o                         
   0   3   5         15.93         17.47         2.07 o                         
   1   3   5        125.40        123.04         4.63 o                         
   2   3   5         26.80         25.14         3.11 o                         
   3   3   5          9.17          6.89         2.42 o                         
   4   3   5          3.40          1.64         2.69 o                         
   5   3   5          2.70          1.86         2.86 o                         
 -10   4   5          0.64          3.42         7.84 o                         
  -9   4   5          0.19          3.07         2.97 o                         
  -8   4   5          3.34          5.86         2.87 o                         
  -7   4   5          6.89          6.55         1.96 o                         
  -6   4   5         10.90         12.25         2.14 o                         
  -5   4   5          7.93          6.47         1.54 o                         
  -4   4   5         96.50         89.14         3.24 o                         
  -3   4   5          2.03          1.34         0.95 o                         
  -2   4   5         50.01         43.55         7.52 o                         
  -1   4   5         24.11         23.64         2.37 o                         
   0   4   5         69.27         67.46         3.57 o                         
   1   4   5         34.31         33.98         3.50 o                         
   2   4   5         61.64         59.70         4.72 o                         
   3   4   5         34.28         32.29         3.97 o                         
   4   4   5         15.15         13.75         4.01 o                         
   5   4   5          0.26          1.13         3.28 o                         
  -9   5   5         11.20         11.74         3.76 o                         
  -8   5   5          6.58          6.52         2.96 o                         
  -7   5   5          6.91          8.19         2.39 o                         
  -6   5   5          0.19         -1.16         1.41 o                         
  -5   5   5         30.89         28.98         2.59 o                         
  -4   5   5         23.65         24.17         2.29 o                         
  -3   5   5         25.89         27.84         2.42 o                         
  -2   5   5        102.09        103.19         3.67 o                         
  -1   5   5          0.33          0.91         1.37 o                         
   0   5   5         76.31         75.78         5.19 o                         
   1   5   5         37.98         41.88         4.05 o                         
   2   5   5          1.84          0.68         2.20 o                         
   3   5   5          0.32          0.36         2.35 o                         
   4   5   5         33.27         33.72         5.39 o                         
  -9   6   5          4.79          5.88         3.33 o                         
  -8   6   5          1.02          0.32         2.29 o                         
  -7   6   5          7.06          6.97         2.37 o                         
  -6   6   5          6.45          3.50         1.64 o                         
  -5   6   5         54.76         53.16         4.16 o                         
  -4   6   5          1.98          2.20         1.76 o                         
  -3   6   5          9.33         12.88         2.02 o                         
  -2   6   5         73.96         76.10         4.50 o                         
  -1   6   5          5.00          3.61         2.06 o                         
   0   6   5          0.05          0.15         1.94 o                         
   1   6   5         11.99         13.33         3.05 o                         
   2   6   5         64.34         53.45         5.85 o                         
   3   6   5          0.02         -1.51         2.62 o                         
  -9   7   5          0.66         -0.19         3.37 o                         
  -8   7   5          3.22          5.82         3.31 o                         
  -7   7   5         18.95         18.54         3.57 o                         
  -6   7   5          1.70          2.27         2.17 o                         
  -5   7   5          3.91          5.91         2.30 o                         
  -4   7   5         15.55         16.20         2.76 o                         
  -3   7   5          3.10          0.26         1.90 o                         
  -2   7   5          0.00         -1.67         1.67 o                         
  -1   7   5          5.01          3.13         2.20 o                         
   0   7   5          7.61          3.63         2.55 o                         
   1   7   5         32.01         32.46         4.42 o                         
   2   7   5          0.01          1.19         3.02 o                         
  -8   8   5          8.51         14.71         4.01 o                         
  -7   8   5          2.21          5.27         2.85 o                         
  -6   8   5          0.07         -1.37         2.09 o                         
  -5   8   5          1.69          0.76         2.04 o                         
  -4   8   5          5.24          4.97         2.63 o                         
  -3   8   5         21.95         22.06         3.59 o                         
  -2   8   5         35.47         32.11         4.75 o                         
  -1   8   5          2.84          2.57         2.48 o                         
   0   8   5         15.26         20.18         3.82 o                         
   1   8   5          0.93         -0.99         2.88 o                         
  -7   9   5         18.89         18.30         4.69 o                         
  -6   9   5          6.77         10.09         3.28 o                         
  -5   9   5          5.95          3.54         3.28 o                         
  -4   9   5         10.14         11.34         3.76 o                         
  -3   9   5          0.40          0.33         3.34 o                         
  -2   9   5          1.68          2.57         3.75 o                         
  -1   9   5          6.89          2.21         3.78 o                         
  -2 -10   6         12.33          9.34         4.67 o                         
  -1 -10   6          1.71          1.22         2.47 o                         
   0 -10   6         22.10         22.04         3.17 o                         
   1 -10   6          5.51          5.12         2.30 o                         
   2 -10   6          9.57         13.87         3.06 o                         
   3 -10   6          5.34          6.32         2.51 o                         
   4 -10   6         29.06         35.56         4.26 o                         
  -3  -9   6          9.05         11.09         4.58 o                         
  -2  -9   6          0.09         -2.42         2.42 o                         
  -1  -9   6          2.60          4.15         2.17 o                         
   0  -9   6          3.78          7.08         2.24 o                         
   1  -9   6         15.45         11.67         2.45 o                         
   2  -9   6          0.15          0.49         1.93 o                         
   3  -9   6          0.24         -0.01         1.99 o                         
   4  -9   6          4.14          2.30         2.12 o                         
   5  -9   6          1.42          1.69         2.26 o                         
  -5  -8   6          0.64          2.69         4.63 o                         
  -4  -8   6          0.09          2.40         3.47 o                         
  -3  -8   6          1.15         -0.06         2.36 o                         
  -2  -8   6          0.88          1.47         1.92 o                         
  -1  -8   6         11.49          7.38         2.03 o                         
   0  -8   6         54.36         53.42         3.63 o                         
   1  -8   6         24.04         20.36         2.88 o                         
   2  -8   6         72.42         66.87         4.61 o                         
   3  -8   6         56.32         47.97         3.86 o                         
   4  -8   6          0.26          1.77         1.85 o                         
   5  -8   6          4.79          2.66         2.52 o                         
   6  -8   6         28.00         33.12         4.96 o                         
  -6  -7   6          0.00          7.42         5.32 o                         
  -5  -7   6          3.13          3.03         4.46 o                         
  -4  -7   6         10.66          7.38         3.24 o                         
  -3  -7   6        149.88        156.17         5.81 o                         
  -2  -7   6         31.51         32.11         3.28 o                         
  -1  -7   6        101.94        106.29         4.39 o                         
   0  -7   6        106.27        102.84         5.16 o                         
   1  -7   6        103.03        109.34         4.33 o                         
   2  -7   6          1.30          2.02         1.73 o                         
   3  -7   6         90.88        101.70         5.08 o                         
   4  -7   6         70.32         74.49         4.98 o                         
   5  -7   6         19.91         16.93         3.51 o                         
   6  -7   6         20.20         29.36         4.45 o                         
  -6  -6   6         16.26         19.63         6.48 o                         
  -5  -6   6         37.33         30.74         5.42 o                         
  -4  -6   6         23.31         25.96         3.32 o                         
  -3  -6   6          0.09         -0.74         1.61 o                         
  -2  -6   6          8.42          8.49         1.78 o                         
  -1  -6   6          3.25          4.69         1.53 o                         
   0  -6   6         38.58         39.39         2.67 o                         
   1  -6   6         28.04         31.54         2.46 o                         
   2  -6   6         19.70         18.86         2.16 o                         
   3  -6   6          4.32          2.26         1.44 o                         
   4  -6   6          7.36          5.81         1.90 o                         
   5  -6   6          4.04          3.48         2.27 o                         
   6  -6   6         10.96         12.13         3.06 o                         
   7  -6   6          0.71          2.60         2.91 o                         
  -7  -5   6          6.59          7.84         5.91 o                         
  -6  -5   6          6.20          7.60         3.77 o                         
  -5  -5   6          0.61         -1.14         2.20 o                         
  -4  -5   6         65.21         72.94         4.19 o                         
  -3  -5   6         31.05         33.78         3.09 o                         
  -2  -5   6          0.03         -0.22         1.20 o                         
  -1  -5   6          0.63          0.40         1.21 o                         
   0  -5   6        265.56        260.12         5.00 o                         
   1  -5   6          6.91          4.51         1.37 o                         
   2  -5   6          9.58         10.54         1.63 o                         
   3  -5   6         24.98         26.01         2.25 o                         
   4  -5   6        123.03        125.95         4.31 o                         
   5  -5   6          4.02          1.94         1.99 o                         
   6  -5   6          0.03         -1.24         2.25 o                         
   7  -5   6          0.63          2.28         3.19 o                         
  -8  -4   6          0.90          1.50         4.82 o                         
  -7  -4   6          1.62          1.31         3.28 o                         
  -6  -4   6          1.50          1.73         2.79 o                         
  -5  -4   6         26.70         24.85         3.10 o                         
  -4  -4   6        134.40        148.00         4.62 o                         
  -3  -4   6          1.68          0.82         1.35 o                         
  -2  -4   6          0.62         -0.06         0.95 o                         
  -1  -4   6          1.55          0.35         0.97 o                         
   0  -4   6         21.51         20.49         1.67 o                         
   1  -4   6          1.24          2.20         1.01 o                         
   2  -4   6          6.18          7.43         1.12 o                         
   3  -4   6        239.34        244.51         3.95 o                         
   4  -4   6          0.95         -0.20         0.95 o                         
   5  -4   6         20.23         24.02         2.95 o                         
   6  -4   6          1.55          0.26         2.67 o                         
   7  -4   6          0.28         -0.27         3.02 o                         
  -8  -3   6         12.03         11.77         4.07 o                         
  -7  -3   6          0.61          3.01         2.89 o                         
  -6  -3   6          6.54          3.54         1.75 o                         
  -5  -3   6        140.60        134.02         4.31 o                         
  -4  -3   6        112.23        117.22         3.95 o                         
  -3  -3   6          4.91          4.15         1.49 o                         
  -2  -3   6         87.80         91.69         2.90 o                         
  -1  -3   6          9.20         12.11         1.42 o                         
   0  -3   6          0.58          0.73         0.89 o                         
   1  -3   6         14.60         16.14         1.39 o                         
   2  -3   6         32.64         28.55         2.12 o                         
   3  -3   6         21.54         22.48         1.56 o                         
   4  -3   6         18.52         19.00         1.54 o                         
   5  -3   6          4.18          4.11         1.81 o                         
   6  -3   6          0.04         -1.73         2.40 o                         
   7  -3   6          0.31         -2.28         2.85 o                         
  -9  -2   6          0.00         -3.32         4.45 o                         
  -8  -2   6         12.51         11.10         3.75 o                         
  -7  -2   6         12.22         15.18         3.79 o                         
  -6  -2   6          0.54          1.18         2.03 o                         
  -5  -2   6         54.89         58.41         3.64 o                         
  -4  -2   6         10.21         13.11         2.08 o                         
  -3  -2   6         17.07         12.43         1.73 o                         
  -2  -2   6          7.09          9.31         1.61 o                         
  -1  -2   6         44.33         55.40         2.27 o                         
   0  -2   6        134.20        122.67         7.84 o                         
   1  -2   6         42.60         40.46         3.27 o                         
   2  -2   6          1.87          1.44         0.67 o                         
   3  -2   6         11.31         11.11         1.15 o                         
   4  -2   6        133.42        130.86         3.78 o                         
   5  -2   6          7.93          9.93         2.75 o                         
   6  -2   6          7.14         13.11         3.57 o                         
   7  -2   6          0.01         -1.59         3.22 o                         
  -9  -1   6          0.68          3.21         3.42 o                         
  -8  -1   6          0.69          0.09         2.81 o                         
  -7  -1   6         16.10         22.93         3.57 o                         
  -6  -1   6          0.32          2.41         2.09 o                         
  -5  -1   6         70.24         69.20         3.39 o                         
  -4  -1   6         21.76         22.92         2.17 o                         
  -3  -1   6        163.56        152.37         3.90 o                         
  -2  -1   6         99.13         82.05         2.88 o                         
  -1  -1   6         34.85         36.53         1.72 o                         
   0  -1   6          1.07          0.68         0.75 o                         
   1  -1   6          5.96          4.43         1.01 o                         
   2  -1   6         80.15         79.74         2.32 o                         
   3  -1   6          9.41          7.77         1.19 o                         
   4  -1   6         48.59         46.12         3.51 o                         
   5  -1   6         15.00         13.13         3.37 o                         
   6  -1   6          8.56          9.95         3.56 o                         
  -9   0   6          1.10          4.17         3.68 o                         
  -8   0   6          2.28          0.95         2.32 o                         
  -7   0   6         10.71         11.77         2.87 o                         
  -6   0   6         52.46         53.12         3.92 o                         
  -5   0   6         55.53         54.33         3.13 o                         
  -4   0   6        167.87        172.01         4.29 o                         
  -3   0   6          2.35          1.12         1.11 o                         
  -2   0   6         61.67         67.89         2.69 o                         
  -1   0   6        141.31        146.97         2.99 o                         
   0   0   6          1.47          1.98         0.94 o                         
   1   0   6        251.94        248.18         3.81 o                         
   2   0   6         17.26         16.69         1.61 o                         
   3   0   6         22.87         23.48         2.52 o                         
   4   0   6         15.82         14.29         3.39 o                         
   5   0   6          2.32          2.46         2.60 o                         
   6   0   6          1.24         -1.62         2.80 o                         
  -9   1   6          0.53         -1.67         3.09 o                         
  -8   1   6          9.91         12.79         3.60 o                         
  -7   1   6         63.62         70.63         5.32 o                         
  -6   1   6          3.16          3.04         1.85 o                         
  -5   1   6         91.00         97.08         3.86 o                         
  -4   1   6        223.36        215.79         4.69 o                         
  -3   1   6        468.38        436.68         6.43 o                         
  -2   1   6        240.83        241.78         3.77 o                         
  -1   1   6         55.87         56.61         2.25 o                         
   0   1   6          0.00          0.82         1.02 o                         
   1   1   6         93.79         96.30         3.34 o                         
   2   1   6          6.35          7.58         1.98 o                         
   3   1   6          2.92          3.46         1.81 o                         
   4   1   6         46.09         35.73         4.69 o                         
   5   1   6          7.38          6.39         3.11 o                         
   6   1   6          9.81         12.84         4.18 o                         
  -9   2   6         10.71         15.92         4.16 o                         
  -8   2   6         14.75         15.03         3.69 o                         
  -7   2   6         23.77         27.48         3.65 o                         
  -6   2   6         35.29         42.16         3.55 o                         
  -5   2   6          0.17          1.01         1.41 o                         
  -4   2   6         26.36         27.67         2.14 o                         
  -3   2   6         11.27         11.50         1.44 o                         
  -2   2   6          0.01          0.60         1.00 o                         
  -1   2   6         10.03          9.30         1.49 o                         
   0   2   6         42.94         44.94         2.59 o                         
   1   2   6         29.88         27.02         2.48 o                         
   2   2   6         45.10         41.34         3.51 o                         
   3   2   6          1.67          2.07         1.95 o                         
   4   2   6          5.20          7.92         3.17 o                         
   5   2   6          2.53          3.22         2.98 o                         
  -9   3   6          1.96          1.13         2.86 o                         
  -8   3   6          2.32          2.37         2.57 o                         
  -7   3   6          0.22         -0.68         1.78 o                         
  -6   3   6         44.48         42.03         3.24 o                         
  -5   3   6          6.90          6.19         1.73 o                         
  -4   3   6         76.75         74.64         3.12 o                         
  -3   3   6         84.66         84.21         3.44 o                         
  -2   3   6         32.11         36.08         2.47 o                         
  -1   3   6         11.58         11.27         1.64 o                         
   0   3   6         19.80         23.49         2.46 o                         
   1   3   6         37.49         34.59         3.28 o                         
   2   3   6         23.62         22.99         3.21 o                         
   3   3   6          3.66          4.50         2.33 o                         
   4   3   6          0.47          2.62         2.86 o                         
   5   3   6          0.88          1.69         3.12 o                         
  -9   4   6          1.20          3.36         3.07 o                         
  -8   4   6         39.18         41.87         5.06 o                         
  -7   4   6         13.42         14.48         3.14 o                         
  -6   4   6         92.19        101.39         4.77 o                         
  -5   4   6         13.53         11.43         1.99 o                         
  -4   4   6          0.30          0.20         1.33 o                         
  -3   4   6          1.90          3.05         1.38 o                         
  -2   4   6         22.79         23.89         2.28 o                         
  -1   4   6         17.91         19.71         2.36 o                         
   0   4   6         27.68         25.53         2.93 o                         
   1   4   6        118.74        121.37         5.72 o                         
   2   4   6         43.44         48.70         5.32 o                         
   3   4   6          5.87          7.42         2.81 o                         
   4   4   6          6.22          7.00         3.45 o                         
  -9   5   6          0.69          3.09         3.05 o                         
  -8   5   6         10.29         10.19         3.38 o                         
  -7   5   6         12.65         10.18         3.14 o                         
  -6   5   6          0.04         -0.97         1.49 o                         
  -5   5   6          0.36         -1.43         1.43 o                         
  -4   5   6         25.35         24.37         2.40 o                         
  -3   5   6        142.49        132.52         4.27 o                         
  -2   5   6          0.06         -0.53         1.41 o                         
  -1   5   6          2.14          0.77         1.46 o                         
   0   5   6          0.00          0.86         1.87 o                         
   1   5   6         13.26         15.51         3.07 o                         
   2   5   6         17.90         18.01         3.89 o                         
   3   5   6          1.92         -0.02         2.61 o                         
  -9   6   6         24.57         21.95         5.39 o                         
  -8   6   6          7.57          6.62         3.25 o                         
  -7   6   6          6.66          5.64         2.88 o                         
  -6   6   6         24.05         26.43         3.74 o                         
  -5   6   6         17.58         11.94         2.38 o                         
  -4   6   6          4.11          5.39         1.88 o                         
  -3   6   6          5.07          1.84         1.50 o                         
  -2   6   6         11.21         11.65         2.38 o                         
  -1   6   6          0.67         -1.45         1.78 o                         
   0   6   6          0.03         -0.70         1.94 o                         
   1   6   6         19.95         20.11         3.59 o                         
   2   6   6          0.28         -1.12         2.79 o                         
   3   6   6          1.44          4.34         3.66 o                         
  -8   7   6          1.91          2.03         2.75 o                         
  -7   7   6         12.69          8.89         3.46 o                         
  -6   7   6         31.63         32.61         4.26 o                         
  -5   7   6          0.94         -0.43         1.85 o                         
  -4   7   6          9.83         11.23         2.80 o                         
  -3   7   6          3.91          4.28         2.39 o                         
  -2   7   6         25.72         18.90         3.35 o                         
  -1   7   6         52.02         43.81         4.72 o                         
   0   7   6          3.16          4.92         2.66 o                         
   1   7   6          9.08          9.96         3.86 o                         
  -7   8   6          1.79          2.49         2.86 o                         
  -6   8   6         30.78         29.25         4.25 o                         
  -5   8   6         17.68         20.36         3.70 o                         
  -4   8   6         10.05          8.16         2.99 o                         
  -3   8   6         26.34         26.75         4.53 o                         
  -2   8   6          4.58          5.46         3.15 o                         
  -1   8   6          9.31          7.72         3.09 o                         
   0   8   6          0.55         -0.22         2.59 o                         
  -6   9   6          4.32          9.66         4.61 o                         
  -5   9   6         19.64         18.69         4.45 o                         
  -4   9   6         15.29         21.63         4.56 o                         
  -3   9   6         10.87          3.70         3.79 o                         
  -2   9   6          0.07          1.28         3.52 o                         
  -1 -10   7          0.54          3.26         2.76 o                         
   0 -10   7          4.24          3.15         2.42 o                         
   1 -10   7          1.06         -0.06         2.22 o                         
   2 -10   7          0.87          1.15         2.20 o                         
   3 -10   7          3.78          3.72         2.56 o                         
  -3  -9   7          0.50          1.25         2.86 o                         
  -2  -9   7          6.67          8.26         2.62 o                         
  -1  -9   7          3.51          3.05         2.21 o                         
   0  -9   7          0.04          0.25         2.00 o                         
   1  -9   7         24.24         24.44         3.45 o                         
   2  -9   7         12.29         10.10         2.67 o                         
   3  -9   7         16.07         13.92         2.99 o                         
   4  -9   7          0.83          0.39         2.15 o                         
  -4  -8   7         11.22         11.38         3.83 o                         
  -3  -8   7          3.85          8.39         2.65 o                         
  -2  -8   7          0.37         -1.78         1.82 o                         
  -1  -8   7          0.28          0.50         1.80 o                         
   0  -8   7         33.16         32.23         3.33 o                         
   1  -8   7          1.08          0.42         1.75 o                         
   2  -8   7          0.55          0.22         1.61 o                         
   3  -8   7         10.54         12.42         2.77 o                         
   4  -8   7          7.17          6.84         2.31 o                         
   5  -8   7          4.15          3.55         2.42 o                         
  -5  -7   7         29.56         26.97         5.51 o                         
  -4  -7   7          0.05         -2.14         2.43 o                         
  -3  -7   7          0.25         -0.11         1.86 o                         
  -2  -7   7          0.04          0.39         1.78 o                         
  -1  -7   7         21.48         22.53         2.76 o                         
   0  -7   7         13.47         15.57         2.30 o                         
   1  -7   7         51.18         51.18         3.36 o                         
   2  -7   7          4.13          3.44         1.80 o                         
   3  -7   7         16.36         19.41         2.82 o                         
   4  -7   7          1.10          1.16         1.87 o                         
   5  -7   7          1.42          2.45         2.23 o                         
   6  -7   7         11.97         13.93         3.35 o                         
  -6  -6   7          0.02          2.62         3.48 o                         
  -5  -6   7          8.29         11.15         3.51 o                         
  -4  -6   7         18.98         17.61         2.78 o                         
  -3  -6   7          2.43          1.84         1.89 o                         
  -2  -6   7         10.26          9.34         2.05 o                         
  -1  -6   7          0.47          0.56         1.48 o                         
   0  -6   7         21.51         16.11         2.19 o                         
   1  -6   7         67.43         62.42         3.43 o                         
   2  -6   7         52.99         47.42         3.09 o                         
   3  -6   7          0.20         -1.23         1.23 o                         
   4  -6   7          9.72         12.13         2.35 o                         
   5  -6   7          1.39          0.43         1.97 o                         
   6  -6   7          0.59         -0.14         2.25 o                         
  -7  -5   7          3.84          2.69         4.78 o                         
  -6  -5   7          6.43          6.73         3.75 o                         
  -5  -5   7         42.58         42.48         4.50 o                         
  -4  -5   7         15.03         13.49         2.39 o                         
  -3  -5   7         28.81         29.02         2.99 o                         
  -2  -5   7         88.43         96.75         4.29 o                         
  -1  -5   7          9.02          9.05         1.94 o                         
   0  -5   7          6.01          1.95         1.42 o                         
   1  -5   7         25.46         26.39         2.30 o                         
   2  -5   7         75.39         64.28         6.79 o                         
   3  -5   7         14.87         12.28         1.78 o                         
   4  -5   7         20.47         20.80         2.12 o                         
   5  -5   7          0.04         -1.55         1.55 o                         
   6  -5   7          0.21         -0.99         2.93 o                         
  -7  -4   7          8.80         10.53         4.05 o                         
  -6  -4   7          0.12          1.48         2.81 o                         
  -5  -4   7         40.26         46.48         4.48 o                         
  -4  -4   7         50.00         48.93         3.60 o                         
  -3  -4   7          1.07          0.66         1.49 o                         
  -2  -4   7         37.28         30.06         2.68 o                         
  -1  -4   7        109.04         97.60         3.87 o                         
   0  -4   7         14.87         12.26         1.87 o                         
   1  -4   7         19.05         21.48         1.89 o                         
   2  -4   7         15.90         17.26         1.57 o                         
   3  -4   7          7.58          8.04         1.26 o                         
   4  -4   7          0.32          0.95         1.08 o                         
   5  -4   7          0.52          1.72         1.71 o                         
   6  -4   7          4.12          6.36         2.98 o                         
  -8  -3   7          3.78          8.55         3.84 o                         
  -7  -3   7         25.91         25.78         4.62 o                         
  -6  -3   7          3.09          0.88         2.25 o                         
  -5  -3   7         14.04         13.31         2.09 o                         
  -4  -3   7         30.25         33.94         2.99 o                         
  -3  -3   7          3.69          3.84         1.63 o                         
  -2  -3   7         11.70         12.20         1.94 o                         
  -1  -3   7         36.44         36.70         2.59 o                         
   0  -3   7          6.74          3.88         1.32 o                         
   1  -3   7        123.53        124.25         3.60 o                         
   2  -3   7         39.25         36.31         2.88 o                         
   3  -3   7          0.11         -0.78         0.85 o                         
   4  -3   7         10.81          7.02         1.08 o                         
   5  -3   7         10.74         10.52         2.64 o                         
   6  -3   7          5.93          7.81         3.50 o                         
  -8  -2   7          0.13          0.22         2.76 o                         
  -7  -2   7          3.43          2.61         2.41 o                         
  -6  -2   7         25.79         23.76         3.65 o                         
  -5  -2   7         66.06         60.84         3.52 o                         
  -4  -2   7         53.34         55.67         3.54 o                         
  -3  -2   7          0.02         -0.51         1.27 o                         
  -2  -2   7         23.55         12.68         3.25 o                         
  -1  -2   7          4.23          5.09         1.21 o                         
   0  -2   7          4.90          5.67         1.20 o                         
   1  -2   7         51.35         56.99         2.41 o                         
   2  -2   7         67.33         69.79         2.59 o                         
   3  -2   7          1.00          0.63         0.88 o                         
   4  -2   7          5.91          7.10         1.85 o                         
   5  -2   7          3.00          3.40         2.33 o                         
   6  -2   7          0.50          1.01         2.82 o                         
  -9  -1   7          5.99          5.51         3.70 o                         
  -8  -1   7          0.34          0.04         2.63 o                         
  -7  -1   7          5.29          6.90         2.74 o                         
  -6  -1   7         46.34         51.17         4.09 o                         
  -5  -1   7        208.79        189.71        15.77 o                         
  -4  -1   7          7.13          5.69         1.60 o                         
  -3  -1   7          3.21          5.29         1.48 o                         
  -2  -1   7         24.00         23.71         2.19 o                         
  -1  -1   7        234.84        214.14         4.97 o                         
   0  -1   7         52.67         56.55         2.41 o                         
   1  -1   7         12.73         12.09         1.60 o                         
   2  -1   7          6.92          6.09         1.27 o                         
   3  -1   7        172.44        176.04         5.40 o                         
   4  -1   7         28.82         31.32         3.90 o                         
   5  -1   7          9.86         11.80         3.56 o                         
   6  -1   7          3.74          3.68         3.36 o                         
  -9   0   7          5.50          7.94         4.18 o                         
  -8   0   7         18.69         17.65         3.57 o                         
  -7   0   7          2.12          3.20         2.21 o                         
  -6   0   7         53.33         50.65         3.98 o                         
  -5   0   7         24.31         26.71         2.42 o                         
  -4   0   7         73.69         76.62         3.53 o                         
  -3   0   7          5.85          6.22         1.54 o                         
  -2   0   7        181.56        173.05         4.28 o                         
  -1   0   7        198.23        184.18         4.29 o                         
   0   0   7        286.65        269.77         5.17 o                         
   1   0   7         70.35         66.15         3.05 o                         
   2   0   7          0.17          1.23         1.22 o                         
   3   0   7         82.67         86.91         4.31 o                         
   4   0   7         17.84         15.83         3.61 o                         
   5   0   7          6.56          8.69         3.56 o                         
   6   0   7          1.58          1.91         4.51 o                         
  -9   1   7         54.16         52.27         6.29 o                         
  -8   1   7          9.01          7.48         2.76 o                         
  -7   1   7         48.16         51.50         4.73 o                         
  -6   1   7        113.17        113.15         4.98 o                         
  -5   1   7        642.97        637.50         9.29 o                         
  -4   1   7        234.64        219.33         5.08 o                         
  -3   1   7         15.46         12.34         1.76 o                         
  -2   1   7         57.69         58.82         3.47 o                         
  -1   1   7        136.51        125.36         4.53 o                         
   0   1   7        160.64        163.86         4.25 o                         
   1   1   7         36.43         37.21         2.96 o                         
   2   1   7         48.08         48.02         3.78 o                         
   3   1   7         36.34         40.25         3.93 o                         
   4   1   7         14.46         17.20         4.01 o                         
   5   1   7          2.55          0.29         2.72 o                         
  -9   2   7         29.11         30.73         5.07 o                         
  -8   2   7         11.62         14.34         3.68 o                         
  -7   2   7          7.14          7.79         2.28 o                         
  -6   2   7         10.07         10.61         2.16 o                         
  -5   2   7        130.06        129.70         4.57 o                         
  -4   2   7          5.59          5.39         1.92 o                         
  -3   2   7         47.94         53.31         3.78 o                         
  -2   2   7         15.11         12.21         2.19 o                         
  -1   2   7         23.27         18.82         1.96 o                         
   0   2   7         15.24         16.61         2.21 o                         
   1   2   7          5.07          2.44         1.34 o                         
   2   2   7          0.04         -0.36         1.54 o                         
   3   2   7          2.10          0.54         2.06 o                         
   4   2   7          0.11          1.42         2.81 o                         
   5   2   7          1.51          1.16         3.10 o                         
  -9   3   7          0.11         -2.09         2.40 o                         
  -8   3   7          2.56          2.75         2.56 o                         
  -7   3   7          0.55          1.81         2.10 o                         
  -6   3   7          5.11          8.21         1.94 o                         
  -5   3   7          5.68          4.58         1.89 o                         
  -4   3   7          2.62          2.72         1.73 o                         
  -3   3   7          0.02          1.74         1.55 o                         
  -2   3   7         73.14         68.17         3.66 o                         
  -1   3   7          0.13         -1.01         1.21 o                         
   0   3   7          0.36          0.39         1.49 o                         
   1   3   7          0.08          1.11         1.74 o                         
   2   3   7          3.03          0.32         1.97 o                         
   3   3   7         33.23         33.07         4.25 o                         
   4   3   7          0.00         -2.13         2.85 o                         
  -9   4   7          0.02          0.30         2.99 o                         
  -8   4   7          6.59          7.35         3.00 o                         
  -7   4   7         37.90         40.06         5.00 o                         
  -6   4   7         58.24         59.08         4.98 o                         
  -5   4   7          5.04          5.88         2.06 o                         
  -4   4   7         16.55         15.39         2.54 o                         
  -3   4   7          0.65          1.70         1.46 o                         
  -2   4   7        157.35        137.28         4.79 o                         
  -1   4   7          6.57          5.23         1.71 o                         
   0   4   7        177.44        178.05         6.25 o                         
   1   4   7          0.10          0.11         1.93 o                         
   2   4   7         14.52         14.10         3.55 o                         
   3   4   7          5.66          2.96         2.82 o                         
  -9   5   7          5.83         10.50         4.28 o                         
  -8   5   7          9.88          6.15         3.64 o                         
  -7   5   7          0.00          0.22         2.45 o                         
  -6   5   7          3.34          3.04         2.23 o                         
  -5   5   7        159.62        151.25         6.58 o                         
  -4   5   7          1.75          0.98         1.49 o                         
  -3   5   7          2.14          2.43         1.89 o                         
  -2   5   7         45.63         48.71         3.69 o                         
  -1   5   7         15.88         14.11         2.65 o                         
   0   5   7         69.66         64.19         5.26 o                         
   1   5   7          0.60         -0.13         2.23 o                         
   2   5   7          1.93          0.65         2.67 o                         
   3   5   7          8.29          6.08         3.57 o                         
  -8   6   7          2.62          1.94         3.06 o                         
  -7   6   7          1.49          3.35         2.66 o                         
  -6   6   7          5.22          7.42         2.68 o                         
  -5   6   7          8.03          6.29         2.48 o                         
  -4   6   7          3.99          5.45         2.64 o                         
  -3   6   7         46.63         51.33         4.33 o                         
  -2   6   7          6.73          4.07         2.12 o                         
  -1   6   7         10.09          6.48         2.70 o                         
   0   6   7          0.40          2.86         2.52 o                         
   1   6   7         11.49         10.23         3.44 o                         
   2   6   7          0.35         -0.44         2.97 o                         
  -8   7   7          8.44         15.10         4.11 o                         
  -7   7   7          7.78          8.84         3.59 o                         
  -6   7   7          5.76          5.97         2.74 o                         
  -5   7   7          4.61          5.75         3.05 o                         
  -4   7   7          0.98          1.91         2.47 o                         
  -3   7   7         21.49         20.66         4.08 o                         
  -2   7   7         20.73         29.52         4.16 o                         
  -1   7   7         27.26         28.76         4.26 o                         
   0   7   7          1.74          2.09         2.80 o                         
  -7   8   7         63.51         71.11         9.46 o                         
  -6   8   7          7.17         10.44         3.80 o                         
  -5   8   7          4.67          2.14         3.09 o                         
  -4   8   7         38.17         37.73         5.53 o                         
  -3   8   7         50.14         40.99         6.44 o                         
  -2   8   7         18.12         15.43         4.17 o                         
  -1   8   7          2.94          2.70         2.94 o                         
  -2  -9   8          1.55         -0.11         2.23 o                         
  -1  -9   8         26.33         25.78         3.87 o                         
   0  -9   8          3.06          2.99         2.34 o                         
   1  -9   8          3.81          5.33         2.46 o                         
   2  -9   8          3.49          4.75         2.56 o                         
   3  -9   8          8.40          9.26         2.75 o                         
  -4  -8   8          0.72         -1.09         2.94 o                         
  -3  -8   8          4.22          8.59         2.90 o                         
  -2  -8   8          0.11         -0.36         1.96 o                         
  -1  -8   8          9.65         14.01         2.85 o                         
   0  -8   8          5.04          6.07         2.17 o                         
   1  -8   8          3.30          1.20         1.90 o                         
   2  -8   8         29.71         37.16         4.02 o                         
   3  -8   8          0.84          2.18         2.14 o                         
   4  -8   8          9.61         10.77         2.70 o                         
  -5  -7   8          6.35          4.68         3.90 o                         
  -4  -7   8          1.46          1.39         2.35 o                         
  -3  -7   8         17.61         17.75         3.01 o                         
  -2  -7   8          2.79          5.29         2.13 o                         
  -1  -7   8        143.02        150.15         6.52 o                         
   0  -7   8          0.19         -0.53         1.42 o                         
   1  -7   8         12.46         10.75         2.18 o                         
   2  -7   8          5.94          2.95         1.87 o                         
   3  -7   8         18.71         17.81         2.96 o                         
   4  -7   8          2.08          1.84         1.98 o                         
   5  -7   8          1.71          0.43         2.33 o                         
  -6  -6   8          3.70          5.65         3.92 o                         
  -5  -6   8          6.40          4.13         3.12 o                         
  -4  -6   8         35.00         38.07         3.81 o                         
  -3  -6   8          0.02          0.60         1.79 o                         
  -2  -6   8          9.05         11.39         2.27 o                         
  -1  -6   8         44.80         45.98         3.59 o                         
   0  -6   8          8.16          8.98         1.91 o                         
   1  -6   8          3.55          2.87         1.58 o                         
   2  -6   8          8.26          6.63         2.04 o                         
   3  -6   8          8.63          7.96         2.03 o                         
   4  -6   8          3.10         -0.58         1.62 o                         
   5  -6   8          1.17          0.10         2.05 o                         
  -7  -5   8          0.13         -0.71         3.38 o                         
  -6  -5   8          3.67          3.43         3.55 o                         
  -5  -5   8          5.35          4.22         2.59 o                         
  -4  -5   8         14.67         15.70         2.67 o                         
  -3  -5   8          5.12          4.80         1.96 o                         
  -2  -5   8         57.07         51.96         3.67 o                         
  -1  -5   8          6.06          8.42         1.96 o                         
   0  -5   8         69.38         65.04         3.80 o                         
   1  -5   8         55.21         60.76         3.69 o                         
   2  -5   8         64.84         61.39         3.73 o                         
   3  -5   8         15.00         14.92         2.29 o                         
   4  -5   8          7.24          4.70         1.57 o                         
   5  -5   8          0.78         -0.95         2.15 o                         
  -7  -4   8         20.12         20.56         5.07 o                         
  -6  -4   8          4.51          1.51         2.54 o                         
  -5  -4   8          7.51          6.66         2.09 o                         
  -4  -4   8         53.63         57.07         4.12 o                         
  -3  -4   8         78.92         81.58         4.60 o                         
  -2  -4   8          0.18         -0.31         1.42 o                         
  -1  -4   8         17.84         21.24         2.45 o                         
   0  -4   8         65.12         58.94         3.70 o                         
   1  -4   8         45.08         43.97         3.08 o                         
   2  -4   8         16.20         19.35         2.06 o                         
   3  -4   8         12.90         10.80         1.48 o                         
   4  -4   8          4.51          4.32         1.55 o                         
   5  -4   8          5.09          6.60         4.60 o                         
  -8  -3   8         38.75         46.27         7.16 o                         
  -7  -3   8          2.69          0.64         2.67 o                         
  -6  -3   8         20.03         20.68         3.51 o                         
  -5  -3   8         64.66         53.69         4.34 o                         
  -4  -3   8         70.26         64.89         4.00 o                         
  -3  -3   8          1.40          2.13         1.57 o                         
  -2  -3   8         67.88         61.58         3.68 o                         
  -1  -3   8         61.81         58.40         3.52 o                         
   0  -3   8         22.22         22.64         2.20 o                         
   1  -3   8          0.83          0.39         1.14 o                         
   2  -3   8        100.78        106.26         3.37 o                         
   3  -3   8          6.14          4.91         1.12 o                         
   4  -3   8         22.72         31.04         3.59 o                         
   5  -3   8          6.35          8.64         3.53 o                         
  -8  -2   8          2.52          3.89         3.07 o                         
  -7  -2   8          0.02          0.57         2.41 o                         
  -6  -2   8         18.60         18.77         3.44 o                         
  -5  -2   8         34.54         36.17         3.08 o                         
  -4  -2   8          9.62          9.23         1.90 o                         
  -3  -2   8          7.57          7.88         1.81 o                         
  -2  -2   8          3.43          3.26         1.48 o                         
  -1  -2   8         29.82         29.15         2.54 o                         
   0  -2   8        127.38        127.06         4.14 o                         
   1  -2   8          7.11          8.89         1.64 o                         
   2  -2   8         20.46         14.22         2.12 o                         
   3  -2   8         24.98         27.29         2.62 o                         
   4  -2   8         36.24         35.33         3.87 o                         
   5  -2   8         21.35         14.11         3.43 o                         
  -8  -1   8          0.66          2.11         2.55 o                         
  -7  -1   8         23.83         27.58         4.50 o                         
  -6  -1   8          3.43          3.58         2.04 o                         
  -5  -1   8         23.32         22.43         2.49 o                         
  -4  -1   8          1.60          1.99         1.44 o                         
  -3  -1   8         68.75         72.78         3.75 o                         
  -2  -1   8         13.19         16.01         2.05 o                         
  -1  -1   8         15.68         13.17         1.88 o                         
   0  -1   8        159.99        145.44         5.15 o                         
   1  -1   8        241.40        251.29         5.81 o                         
   2  -1   8        111.38        112.60         4.22 o                         
   3  -1   8         15.64         12.83         2.33 o                         
   4  -1   8         55.03         55.90         5.23 o                         
   5  -1   8          1.21          2.35         3.07 o                         
  -9   0   8         11.06         12.52         4.88 o                         
  -8   0   8         52.64         58.87         5.60 o                         
  -7   0   8         54.68         57.59         5.16 o                         
  -6   0   8          0.74          2.40         1.71 o                         
  -5   0   8        222.35        228.55         5.69 o                         
  -4   0   8        442.74        419.53         7.28 o                         
  -3   0   8        659.51        636.28         8.60 o                         
  -2   0   8         95.18         84.85         4.10 o                         
  -1   0   8        185.02        177.00         5.20 o                         
   0   0   8         20.58         18.91         2.33 o                         
   1   0   8        347.77        350.47         8.02 o                         
   2   0   8         27.22         33.73         3.52 o                         
   3   0   8          7.22          7.15         2.29 o                         
   4   0   8         19.86         20.68         4.34 o                         
   5   0   8         15.95         16.44         4.31 o                         
  -9   1   8         17.30         15.35         4.29 o                         
  -8   1   8         60.97         61.91         5.57 o                         
  -7   1   8         69.16         76.30         5.82 o                         
  -6   1   8          9.24          9.81         2.14 o                         
  -5   1   8         26.97         27.72         2.91 o                         
  -4   1   8         59.43         60.83         4.24 o                         
  -3   1   8         10.42         10.67         2.22 o                         
  -2   1   8         11.53         12.45         2.29 o                         
  -1   1   8         11.39         12.83         2.23 o                         
   0   1   8         10.79          8.36         2.03 o                         
   1   1   8         38.45         40.38         4.15 o                         
   2   1   8         62.13         48.07        10.37 o                         
   3   1   8          6.91          4.91         2.30 o                         
   4   1   8         10.35          9.42         3.57 o                         
  -9   2   8          0.34          0.93         2.73 o                         
  -8   2   8          6.82          4.20         2.99 o                         
  -7   2   8         23.51         23.03         3.28 o                         
  -6   2   8          3.02          2.91         1.63 o                         
  -5   2   8          4.57          7.44         2.20 o                         
  -4   2   8        111.18        111.99         4.89 o                         
  -3   2   8         66.53         55.53         4.00 o                         
  -2   2   8         46.33         44.72         3.64 o                         
  -1   2   8         44.50         47.78         3.85 o                         
   0   2   8          1.48          0.79         1.60 o                         
   1   2   8         20.19         16.89         3.02 o                         
   2   2   8          9.55          7.87         2.30 o                         
   3   2   8         15.58         13.37         3.29 o                         
   4   2   8          1.07          1.42         3.17 o                         
  -9   3   8          0.01          0.75         2.82 o                         
  -8   3   8          0.50          2.26         3.25 o                         
  -7   3   8          4.31          5.86         2.92 o                         
  -6   3   8         56.09         61.31         4.64 o                         
  -5   3   8         50.59         48.43         4.05 o                         
  -4   3   8          1.03          0.21         1.62 o                         
  -3   3   8          8.97          7.54         2.10 o                         
  -2   3   8          0.17         -0.51         1.55 o                         
  -1   3   8         14.87          9.62         2.35 o                         
   0   3   8          8.65         10.51         2.72 o                         
   1   3   8         99.88         98.12         6.69 o                         
   2   3   8          0.00         -1.29         2.31 o                         
   3   3   8          9.29          8.82         3.18 o                         
  -9   4   8          4.06          5.77         3.93 o                         
  -8   4   8          4.00          6.99         3.71 o                         
  -7   4   8         21.68         23.77         4.33 o                         
  -6   4   8         13.85         15.69         3.28 o                         
  -5   4   8         17.81         16.35         2.77 o                         
  -4   4   8         52.20         52.40         4.27 o                         
  -3   4   8          2.49          0.17         1.75 o                         
  -2   4   8          1.94          1.08         1.82 o                         
  -1   4   8         71.92         68.70         5.56 o                         
   0   4   8          1.02          0.66         2.18 o                         
   1   4   8         47.23         40.37         5.17 o                         
   2   4   8          2.83          0.75         2.71 o                         
   3   4   8          7.20          3.07         4.31 o                         
  -8   5   8          0.02          3.48         3.06 o                         
  -7   5   8         31.57         40.02         5.39 o                         
  -6   5   8          1.42          1.50         2.21 o                         
  -5   5   8          4.03          2.98         2.25 o                         
  -4   5   8          2.49         -0.34         1.88 o                         
  -3   5   8         17.05         16.29         2.92 o                         
  -2   5   8         15.42         22.96         3.29 o                         
  -1   5   8          1.89          3.12         2.38 o                         
   0   5   8         18.99         19.54         4.08 o                         
   1   5   8         36.05         32.24         5.98 o                         
   2   5   8          6.39          4.23         3.57 o                         
  -8   6   8          7.63          8.09         3.55 o                         
  -7   6   8          6.32         11.40         3.68 o                         
  -6   6   8         24.86         30.06         4.33 o                         
  -5   6   8          8.16          6.39         3.10 o                         
  -4   6   8         29.79         21.50         4.27 o                         
  -3   6   8          0.12         -0.15         2.02 o                         
  -2   6   8          0.42         -0.23         2.32 o                         
  -1   6   8         13.61         16.53         4.10 o                         
   0   6   8          7.78          7.13         3.39 o                         
   1   6   8          9.36          6.89         4.22 o                         
  -7   7   8         17.98         22.58         4.62 o                         
  -6   7   8         35.01         42.46         5.83 o                         
  -5   7   8          0.17         -0.18         2.54 o                         
  -4   7   8          2.88          6.63         3.17 o                         
  -3   7   8         50.70         41.97         6.56 o                         
  -2   7   8          6.33          5.41         3.29 o                         
  -1   7   8          6.97          3.55         3.36 o                         
  -5   8   8          1.10          4.77         3.55 o                         
  -4   8   8         13.26         11.42         4.77 o                         
  -1  -9   9          5.89          3.12         2.69 o                         
   0  -9   9          1.19          2.27         2.56 o                         
   1  -9   9          1.98          1.36         2.33 o                         
   2  -9   9          0.50          1.03         3.11 o                         
  -3  -8   9          1.53          4.16         2.71 o                         
  -2  -8   9          0.55          1.80         2.26 o                         
  -1  -8   9          3.20          4.83         2.20 o                         
   0  -8   9         46.61         61.96         5.06 o                         
   1  -8   9          0.94          1.10         1.98 o                         
   2  -8   9          0.02          0.25         2.09 o                         
   3  -8   9          2.03         -1.83         2.13 o                         
  -4  -7   9          0.67          0.84         2.31 o                         
  -3  -7   9          3.85          5.27         2.53 o                         
  -2  -7   9          3.18          2.41         1.97 o                         
  -1  -7   9          4.60          4.67         2.09 o                         
   0  -7   9          0.01          0.45         1.68 o                         
   1  -7   9          0.02          0.50         1.87 o                         
   2  -7   9          0.43         -0.59         1.78 o                         
   3  -7   9          1.08         -0.72         1.90 o                         
   4  -7   9          3.74          3.41         2.37 o                         
  -5  -6   9         16.76         22.42         4.09 o                         
  -4  -6   9          0.50         -1.92         1.92 o                         
  -3  -6   9          1.56          1.54         1.96 o                         
  -2  -6   9         18.48         21.91         2.94 o                         
  -1  -6   9         40.77         43.53         4.00 o                         
   0  -6   9         31.29         31.64         3.27 o                         
   1  -6   9         16.40         15.36         2.44 o                         
   2  -6   9         13.25         18.03         2.76 o                         
   3  -6   9         30.76         30.84         3.43 o                         
   4  -6   9          0.00          0.77         1.96 o                         
  -6  -5   9         21.55         18.59         4.50 o                         
  -5  -5   9          4.88          3.78         2.20 o                         
  -4  -5   9         23.01         22.70         3.13 o                         
  -3  -5   9          4.21          2.76         1.99 o                         
  -2  -5   9         84.98         83.12         5.10 o                         
  -1  -5   9          0.37          1.08         1.58 o                         
   0  -5   9         10.66         10.14         2.13 o                         
   1  -5   9         90.84         92.45         4.47 o                         
   2  -5   9         22.86         23.17         2.55 o                         
   3  -5   9          6.17          5.12         1.87 o                         
   4  -5   9         11.25          9.96         2.45 o                         
  -7  -4   9          1.81         -2.79         3.07 o                         
  -6  -4   9          0.97         -2.24         2.24 o                         
  -5  -4   9         30.92         33.57         3.57 o                         
  -4  -4   9         50.40         44.26         3.81 o                         
  -3  -4   9          0.14          1.93         1.75 o                         
  -2  -4   9         11.10          8.18         2.15 o                         
  -1  -4   9         32.40         28.63         3.08 o                         
   0  -4   9          0.00          0.43         1.45 o                         
   1  -4   9          1.18          1.83         1.49 o                         
   2  -4   9          1.88          2.00         1.49 o                         
   3  -4   9         42.41         46.51         3.32 o                         
  -7  -3   9          0.03          2.15         2.92 o                         
  -6  -3   9          2.80          0.73         2.34 o                         
  -5  -3   9          0.35          1.41         1.72 o                         
  -4  -3   9          2.87          4.16         1.78 o                         
  -3  -3   9          3.65          4.95         1.72 o                         
  -2  -3   9         62.34         66.98         3.88 o                         
  -1  -3   9          0.24          1.50         1.42 o                         
   0  -3   9          1.17          1.17         1.37 o                         
   1  -3   9         65.59         53.71         7.72 o                         
   2  -3   9         10.78         10.58         1.88 o                         
   3  -3   9         32.38         37.43         2.97 o                         
   4  -3   9          0.03         -1.37         2.47 o                         
   5  -3   9          0.01          2.54         4.34 o                         
  -8  -2   9          0.01         -0.65         2.57 o                         
  -7  -2   9          0.15          0.92         2.51 o                         
  -6  -2   9          0.19          2.33         2.00 o                         
  -5  -2   9          1.48         -0.32         1.45 o                         
  -4  -2   9          8.57          8.04         1.91 o                         
  -3  -2   9         15.40         16.52         2.30 o                         
  -2  -2   9         99.47         95.41         4.11 o                         
  -1  -2   9          4.36          7.35         1.76 o                         
   0  -2   9         37.29         37.07         3.31 o                         
   1  -2   9        106.09        110.61         4.83 o                         
   2  -2   9         24.17         25.06         3.01 o                         
   3  -2   9         66.12         73.09         4.54 o                         
   4  -2   9          0.61          2.68         2.79 o                         
  -8  -1   9          1.24          4.79         2.73 o                         
  -7  -1   9          2.39          5.30         2.65 o                         
  -6  -1   9          3.19          3.92         2.00 o                         
  -5  -1   9         10.18          8.54         2.04 o                         
  -4  -1   9         33.66         34.45         3.02 o                         
  -3  -1   9          0.57         -0.55         1.29 o                         
  -2  -1   9        149.57        132.71         4.93 o                         
  -1  -1   9         19.48         16.85         2.41 o                         
   0  -1   9         96.98         95.63         4.50 o                         
   1  -1   9         27.96         29.15         3.15 o                         
   2  -1   9         59.73         56.92         5.00 o                         
   3  -1   9          0.06         -0.70         2.15 o                         
   4  -1   9         15.42         11.48         3.91 o                         
  -8   0   9          0.74          2.63         2.70 o                         
  -7   0   9         31.03         34.39         4.45 o                         
  -6   0   9         72.65         73.48         4.40 o                         
  -5   0   9        115.46        110.74         4.46 o                         
  -4   0   9          4.73          3.63         1.77 o                         
  -3   0   9         43.62         38.14         3.28 o                         
  -2   0   9         45.10         48.23         3.68 o                         
  -1   0   9         50.86         52.06         3.77 o                         
   0   0   9         29.93         29.29         3.04 o                         
   1   0   9         13.94         12.32         2.42 o                         
   2   0   9         56.98         61.56         5.41 o                         
   3   0   9         70.60         75.16         6.08 o                         
   4   0   9          1.80          1.23         3.54 o                         
  -8   1   9          0.47          0.71         2.36 o                         
  -7   1   9          0.35          0.94         2.06 o                         
  -6   1   9          4.43          4.90         2.19 o                         
  -5   1   9          2.36          2.54         1.96 o                         
  -4   1   9          0.92          1.03         1.63 o                         
  -3   1   9          8.71         11.37         2.39 o                         
  -2   1   9        106.06         92.38         4.96 o                         
  -1   1   9        114.85        117.23         7.08 o                         
   0   1   9          0.79          0.56         1.71 o                         
   1   1   9         14.54         14.56         3.09 o                         
   2   1   9         25.24         26.92         4.02 o                         
   3   1   9          0.23          1.71         2.57 o                         
  -8   2   9          3.89          2.60         3.45 o                         
  -7   2   9          2.82          3.09         2.56 o                         
  -6   2   9        150.32        143.91         6.12 o                         
  -5   2   9          3.66          3.18         2.01 o                         
  -4   2   9          2.03          2.56         1.89 o                         
  -3   2   9         14.38         10.93         2.40 o                         
  -2   2   9          7.38          9.59         2.26 o                         
  -1   2   9         20.83         21.99         3.08 o                         
   0   2   9          2.40          3.39         2.24 o                         
   1   2   9         25.72         26.38         3.86 o                         
   2   2   9          0.11          1.19         2.73 o                         
   3   2   9          0.20          1.87         2.87 o                         
  -8   3   9          5.84          8.18         4.13 o                         
  -7   3   9         12.80         11.96         3.61 o                         
  -6   3   9         25.74         33.04         3.76 o                         
  -5   3   9          0.95          1.54         1.90 o                         
  -4   3   9          0.65          0.09         1.67 o                         
  -3   3   9         19.00         18.95         2.92 o                         
  -2   3   9          9.53          6.77         2.27 o                         
  -1   3   9          3.17          3.17         2.09 o                         
   0   3   9         21.44         22.48         3.71 o                         
   1   3   9          3.64          3.52         2.54 o                         
   2   3   9          2.86          2.81         3.53 o                         
  -8   4   9          0.39          1.80         3.32 o                         
  -7   4   9          0.09         -0.64         2.67 o                         
  -6   4   9          2.53          4.03         2.50 o                         
  -5   4   9         10.40          8.57         2.49 o                         
  -4   4   9          0.24         -1.11         1.65 o                         
  -3   4   9         49.86         37.72         3.99 o                         
  -2   4   9          8.99          9.47         2.56 o                         
  -1   4   9          3.21          6.09         2.57 o                         
   0   4   9         26.21         24.36         3.98 o                         
   1   4   9          0.01         -2.59         2.59 o                         
  -8   5   9          5.29          0.24         2.99 o                         
  -7   5   9         22.35         24.43         4.75 o                         
  -6   5   9         21.65         27.47         4.22 o                         
  -5   5   9          2.82          2.05         2.36 o                         
  -4   5   9         30.86         31.48         3.87 o                         
  -3   5   9          5.87          8.75         2.65 o                         
  -2   5   9          9.27          7.68         2.93 o                         
  -1   5   9         31.35         35.42         4.64 o                         
   0   5   9          9.49         11.16         3.84 o                         
  -7   6   9          3.84          3.11         3.01 o                         
  -6   6   9         24.87         21.48         4.65 o                         
  -5   6   9          3.03          2.42         2.83 o                         
  -4   6   9          7.36         10.03         3.56 o                         
  -3   6   9          4.78          4.46         2.82 o                         
  -2   6   9         24.17         21.98         4.09 o                         
  -1   6   9         12.46          9.11         3.51 o                         
  -5   7   9          0.38          2.39         3.05 o                         
  -4   7   9          3.72          4.41         3.81 o                         
  -3   7   9          2.68          3.05         3.62 o                         
  -2  -8  10          7.90         10.14         2.81 o                         
  -1  -8  10          9.46          9.22         2.66 o                         
   0  -8  10          0.20          0.37         2.21 o                         
   1  -8  10          2.21          6.14         2.63 o                         
  -4  -7  10          1.81          1.38         2.42 o                         
  -3  -7  10          0.46          1.50         2.34 o                         
  -2  -7  10          2.92          2.61         2.27 o                         
  -1  -7  10          6.66          3.98         2.27 o                         
   0  -7  10         10.14         10.14         2.50 o                         
   1  -7  10          7.89          9.84         2.72 o                         
   2  -7  10          2.71          1.40         2.04 o                         
   3  -7  10          8.54          8.18         8.62 o                         
  -5  -6  10          1.60          0.78         2.76 o                         
  -4  -6  10          4.08          3.77         2.36 o                         
  -3  -6  10         16.38         17.46         3.18 o                         
  -2  -6  10         52.76         51.94         4.49 o                         
  -1  -6  10          0.00          0.78         1.79 o                         
   0  -6  10          0.59          0.26         1.78 o                         
   1  -6  10         14.43         11.64         2.51 o                         
   2  -6  10         33.81         27.99         3.17 o                         
   3  -6  10          0.03         -1.76         1.76 o                         
  -6  -5  10         17.05         15.67         4.27 o                         
  -5  -5  10          0.49         -0.19         2.10 o                         
  -4  -5  10          2.42          1.10         2.08 o                         
  -3  -5  10         16.67         15.94         2.88 o                         
  -2  -5  10          5.76          8.45         2.32 o                         
  -1  -5  10          2.76         -0.24         1.76 o                         
   0  -5  10          0.74          0.65         1.70 o                         
   1  -5  10          7.95          5.94         2.03 o                         
   2  -5  10          2.62          1.84         1.72 o                         
   3  -5  10          2.46          0.76         1.96 o                         
  -6  -4  10          1.13          0.37         2.94 o                         
  -5  -4  10          1.43          4.28         2.13 o                         
  -4  -4  10          0.02          0.00         1.83 o                         
  -3  -4  10          5.54          3.09         1.97 o                         
  -2  -4  10          2.90          0.59         1.65 o                         
  -1  -4  10         26.16         24.12         2.94 o                         
   0  -4  10          9.02         12.68         2.37 o                         
   1  -4  10         25.77         22.63         2.93 o                         
   2  -4  10         17.64         18.20         2.58 o                         
   3  -4  10          0.22         -0.59         1.78 o                         
  -7  -3  10          0.55         -0.02         2.91 o                         
  -6  -3  10          0.07          1.77         2.58 o                         
  -5  -3  10          9.15         10.54         2.42 o                         
  -4  -3  10         13.93         16.92         2.78 o                         
  -3  -3  10          1.30          1.66         1.79 o                         
  -2  -3  10          3.99          3.91         1.83 o                         
  -1  -3  10         39.90         36.55         3.79 o                         
   0  -3  10          0.20          0.39         1.76 o                         
   1  -3  10          0.00         -0.41         1.82 o                         
   2  -3  10         19.19         14.96         2.80 o                         
   3  -3  10          0.99          3.02         2.32 o                         
  -7  -2  10         19.77         18.45         3.86 o                         
  -6  -2  10          0.25          1.12         2.01 o                         
  -5  -2  10          7.89          6.08         2.07 o                         
  -4  -2  10          0.30          0.20         1.54 o                         
  -3  -2  10          1.96          2.73         1.80 o                         
  -2  -2  10         38.78         33.70         3.44 o                         
  -1  -2  10          1.51          2.37         1.77 o                         
   0  -2  10          2.63         -0.03         1.63 o                         
   1  -2  10          1.86          2.73         1.78 o                         
   2  -2  10         33.06         31.95         3.83 o                         
   3  -2  10          0.41          0.28         2.43 o                         
  -8  -1  10         11.73          8.24         3.21 o                         
  -7  -1  10          0.17          2.01         2.53 o                         
  -6  -1  10          0.07          0.94         1.77 o                         
  -5  -1  10          3.93          3.29         1.94 o                         
  -4  -1  10         17.97         18.91         2.84 o                         
  -3  -1  10          3.43          1.70         1.77 o                         
  -2  -1  10         13.04         12.81         2.36 o                         
  -1  -1  10         16.49         16.99         2.67 o                         
   0  -1  10          0.04         -0.29         1.52 o                         
   1  -1  10          3.71          4.01         2.00 o                         
   2  -1  10          0.03          0.05         2.27 o                         
   3  -1  10          0.26         -1.38         2.33 o                         
  -8   0  10          1.36          6.16         2.97 o                         
  -7   0  10          0.04         -0.15         2.70 o                         
  -6   0  10          4.65          1.94         2.01 o                         
  -5   0  10          8.98          9.21         2.35 o                         
  -4   0  10          0.95          2.32         1.75 o                         
  -3   0  10          4.57          4.16         1.87 o                         
  -2   0  10         29.71         26.51         3.09 o                         
  -1   0  10          9.55          5.63         2.00 o                         
   0   0  10         89.28         98.36         5.85 o                         
   1   0  10         28.79         27.66         4.09 o                         
   2   0  10         10.65          9.10         2.88 o                         
   3   0  10          5.01          1.82         2.66 o                         
  -8   1  10          6.56          4.04         3.24 o                         
  -7   1  10          1.15          1.23         2.45 o                         
  -6   1  10          0.34          0.42         1.93 o                         
  -5   1  10        117.20        106.64         8.10 o                         
  -4   1  10         73.20         78.65         5.46 o                         
  -3   1  10         21.73         20.47         3.15 o                         
  -2   1  10          0.25          0.31         1.76 o                         
  -1   1  10          3.90          3.84         2.08 o                         
   0   1  10         19.74         20.14         3.59 o                         
   1   1  10          0.13         -0.73         2.12 o                         
   2   1  10          5.72          7.63         3.49 o                         
  -8   2  10          0.66          4.73         3.92 o                         
  -7   2  10          1.14          2.17         2.65 o                         
  -6   2  10         28.34         32.36         3.96 o                         
  -5   2  10          0.34         -0.03         2.03 o                         
  -4   2  10          7.52          7.23         2.44 o                         
  -3   2  10          0.01         -0.81         1.70 o                         
  -2   2  10         45.34         43.41         4.31 o                         
  -1   2  10          3.33          1.44         2.10 o                         
   0   2  10          3.81          3.46         2.54 o                         
   1   2  10          0.81          1.93         2.51 o                         
   2   2  10          2.90          1.91         3.02 o                         
  -8   3  10          2.75          1.25         3.54 o                         
  -7   3  10          6.12          5.81         3.28 o                         
  -6   3  10          1.10          1.25         2.18 o                         
  -5   3  10          0.69          0.59         1.98 o                         
  -4   3  10          1.33          0.91         1.89 o                         
  -3   3  10          1.78          0.66         2.02 o                         
  -2   3  10         71.22         73.74         5.49 o                         
  -1   3  10          9.73         10.99         3.11 o                         
   0   3  10          2.81          2.83         2.60 o                         
   1   3  10          3.37          3.19         2.83 o                         
  -7   4  10         15.53         11.97         3.81 o                         
  -6   4  10         27.30         31.26         4.53 o                         
  -5   4  10          0.20         -0.48         1.99 o                         
  -4   4  10          7.99          7.69         2.68 o                         
  -3   4  10         18.11         16.38         3.14 o                         
  -2   4  10          0.11         -0.07         2.43 o                         
  -1   4  10          8.17          5.80         2.97 o                         
   0   4  10         35.24         38.87         5.17 o                         
  -7   5  10         20.69         16.77         7.99 o                         
  -6   5  10          0.24         -1.04         2.40 o                         
  -5   5  10          2.63          2.43         2.92 o                         
  -4   5  10          3.78          3.03         2.40 o                         
  -3   5  10          5.41          6.37         2.82 o                         
  -2   5  10         22.71         16.65         3.75 o                         
  -1   5  10          3.22          4.01         2.99 o                         
  -5   6  10          0.41         -1.89         2.76 o                         
  -4   6  10          2.71          4.53         3.29 o                         
  -3   6  10          4.82          6.13         3.99 o                         
  -2  -7  11         10.44         14.59         3.26 o                         
  -1  -7  11          6.82          5.84         2.43 o                         
   0  -7  11         18.70         22.68         3.41 o                         
  -4  -6  11          1.75          2.11         2.30 o                         
  -3  -6  11         35.39         48.74         4.73 o                         
  -2  -6  11          1.03         -0.18         2.10 o                         
  -1  -6  11          2.29          2.30         2.15 o                         
   0  -6  11          0.16         -0.30         1.94 o                         
   1  -6  11         14.98         18.43         2.98 o                         
   2  -6  11          0.54          0.33         3.42 o                         
  -5  -5  11          0.41          3.48         2.38 o                         
  -4  -5  11         21.07         26.26         3.71 o                         
  -3  -5  11         23.58         28.56         3.68 o                         
  -2  -5  11          0.15          0.30         1.90 o                         
  -1  -5  11          0.42          2.10         1.92 o                         
   0  -5  11          5.49          8.51         2.64 o                         
   1  -5  11         17.67         23.61         3.21 o                         
   2  -5  11          4.76          3.56         2.19 o                         
  -6  -4  11          1.84          2.90         3.18 o                         
  -5  -4  11          0.03          1.50         2.09 o                         
  -4  -4  11          4.65          6.90         2.23 o                         
  -3  -4  11          5.81          5.08         2.10 o                         
  -2  -4  11          0.40          1.55         1.86 o                         
  -1  -4  11         14.95         18.24         3.05 o                         
   0  -4  11          9.87          5.86         2.32 o                         
   1  -4  11          0.32          0.96         1.95 o                         
   2  -4  11          1.84          0.63         2.17 o                         
  -6  -3  11         34.04         35.15         4.81 o                         
  -5  -3  11          1.45          0.60         2.02 o                         
  -4  -3  11          1.85          0.95         1.89 o                         
  -3  -3  11          0.77          0.35         1.94 o                         
  -2  -3  11          0.02         -0.20         2.01 o                         
  -1  -3  11          2.02          2.57         2.06 o                         
   0  -3  11          2.80          5.17         2.41 o                         
   1  -3  11          8.96          7.33         2.71 o                         
   2  -3  11         10.22         10.79         3.14 o                         
  -7  -2  11          0.66          3.14         3.11 o                         
  -6  -2  11          1.03          3.11         2.33 o                         
  -5  -2  11          9.40         15.42         3.20 o                         
  -4  -2  11          0.66          1.30         1.87 o                         
  -3  -2  11         38.88         44.45         4.03 o                         
  -2  -2  11          0.02         -1.09         1.65 o                         
  -1  -2  11         11.61         12.96         2.64 o                         
   0  -2  11          3.21          2.66         2.07 o                         
   1  -2  11         28.82         37.49         3.84 o                         
   2  -2  11          8.97          8.81         2.97 o                         
  -7  -1  11          0.45          0.87         3.02 o                         
  -6  -1  11          1.63          2.71         2.24 o                         
  -5  -1  11          0.99          2.18         2.06 o                         
  -4  -1  11         11.79         14.65         2.68 o                         
  -3  -1  11         14.86         12.83         2.63 o                         
  -2  -1  11          1.06          3.01         1.95 o                         
  -1  -1  11          3.51          1.41         1.96 o                         
   0  -1  11          1.13          2.08         2.01 o                         
   1  -1  11         26.67         28.20         4.28 o                         
   2  -1  11         11.93         11.20         3.50 o                         
  -7   0  11          0.72          3.97         2.84 o                         
  -6   0  11          0.09         -0.87         2.15 o                         
  -5   0  11          4.07          2.94         2.15 o                         
  -4   0  11          5.33          1.70         1.94 o                         
  -3   0  11          1.29         -0.76         1.76 o                         
  -2   0  11          8.85          4.08         2.22 o                         
  -1   0  11         11.05          9.44         2.98 o                         
   0   0  11          6.11          7.66         2.74 o                         
   1   0  11          0.15          2.56         2.60 o                         
   2   0  11          0.08          0.62         2.79 o                         
  -7   1  11          0.73          2.41         2.69 o                         
  -6   1  11         20.33         21.29         3.60 o                         
  -5   1  11         24.35         27.83         3.76 o                         
  -4   1  11          0.99          2.24         2.25 o                         
  -3   1  11          0.00          0.30         1.83 o                         
  -2   1  11          0.00         -0.31         2.16 o                         
  -1   1  11         43.93         54.22         5.01 o                         
   0   1  11          5.39          3.80         2.72 o                         
   1   1  11          5.52          6.77         3.12 o                         
  -7   2  11          0.59          2.77         2.81 o                         
  -6   2  11         28.24         34.99         4.31 o                         
  -5   2  11         15.19         19.20         3.55 o                         
  -4   2  11         12.28         20.39         3.49 o                         
  -3   2  11          0.00          0.78         2.35 o                         
  -2   2  11          0.12         -0.57         2.09 o                         
  -1   2  11         18.72         14.45         3.48 o                         
   0   2  11         22.00         29.47         4.62 o                         
  -7   3  11          0.49          6.22         3.36 o                         
  -6   3  11          7.30          7.96         2.92 o                         
  -5   3  11          9.91         10.42         3.01 o                         
  -4   3  11         28.15         31.47         4.53 o                         
  -3   3  11          2.06          0.65         2.36 o                         
  -2   3  11          0.02          0.42         2.48 o                         
  -1   3  11          1.26          3.08         2.75 o                         
   0   3  11          2.53          3.38         6.92 o                         
  -6   4  11          0.02          1.76         2.65 o                         
  -5   4  11          0.02          0.76         2.31 o                         
  -4   4  11          3.21          2.15         2.55 o                         
  -3   4  11          2.16          0.07         2.39 o                         
  -2   4  11          0.22          0.15         2.81 o                         
  -3  -5  12          7.64         11.28         2.74 o                         
  -2  -5  12         11.52         17.80         3.30 o                         
  -1  -5  12          3.82          3.45         2.52 o                         
   0  -5  12         17.67         16.72         3.27 o                         
  -4  -4  12          4.80          6.10         2.57 o                         
  -3  -4  12          1.65          0.26         2.10 o                         
  -2  -4  12          2.07          2.16         2.20 o                         
  -1  -4  12          2.34          1.11         2.23 o                         
   0  -4  12          0.12          1.04         2.23 o                         
   1  -4  12          0.57         -3.09         5.45 o                         
  -5  -3  12          0.48          0.44         2.45 o                         
  -4  -3  12          2.31          1.70         2.44 o                         
  -3  -3  12          0.15          1.83         2.30 o                         
  -2  -3  12         11.71          8.20         2.83 o                         
  -1  -3  12          0.09         -1.05         2.08 o                         
   0  -3  12         29.50         30.27         4.07 o                         
   1  -3  12          2.99          3.44         2.38 o                         
  -6  -2  12          0.00          1.64         6.06 o                         
  -5  -2  12          6.38          4.85         2.60 o                         
  -4  -2  12          7.48          7.52         2.79 o                         
  -3  -2  12         16.77         14.68         3.18 o                         
  -2  -2  12          5.18          6.00         2.59 o                         
  -1  -2  12          0.09         -0.71         2.19 o                         
   0  -2  12         10.90         14.00         3.57 o                         
   1  -2  12          0.02         -0.64         2.53 o                         
  -6  -1  12          2.12          2.58         2.39 o                         
  -5  -1  12          0.47          1.09         2.20 o                         
  -4  -1  12          0.02          0.58         2.03 o                         
  -3  -1  12          0.03          0.22         1.97 o                         
  -2  -1  12         14.14         19.07         3.19 o                         
  -1  -1  12          2.24         -1.19         2.14 o                         
   0  -1  12          4.92          3.86         2.61 o                         
  -6   0  12          0.68         -0.33         2.31 o                         
  -5   0  12          3.01          3.60         2.49 o                         
  -4   0  12          8.89         12.53         3.03 o                         
  -3   0  12          0.93          0.93         2.20 o                         
  -2   0  12          2.19          1.17         2.45 o                         
  -1   0  12          3.17          4.45         2.63 o                         
   0   0  12          8.83         12.16         3.55 o                         
  -6   1  12         14.78         19.33         3.71 o                         
  -5   1  12         11.05         15.80         3.40 o                         
  -4   1  12         10.85          9.57         2.94 o                         
  -3   1  12         17.28         16.03         3.71 o                         
  -2   1  12         32.79         41.93         4.84 o                         
  -1   1  12          3.20          0.33         2.54 o                         
  -5   2  12          4.41          6.43         2.82 o                         
  -4   2  12          3.35          3.00         2.95 o                         
  -3   2  12         22.24         23.93         3.86 o                         
  -2   2  12          0.01         -1.81         2.39 o                         
  -4   3  12          2.11          0.35         4.47 o                         
  -3  -2  13          7.71          5.16         5.55 o                         
  -3  -1  13          0.10          0.63         3.66 o                         
                                                                                
